# Supplementary material for: Differences in milk metabolites in Malnad Gidda (Bos indicus) cows reared under pasture-based feeding system
Source: Sci Rep. 2021 Feb 2;11:2831. doi: 10.1038/s41598-021-82412-z (PMC7854684; doi:10.1038/s41598-021-82412-z)
Supplement: Supplementary file 3 — Supplementary Table 3. [file 41598_2021_82412_MOESM3_ESM.xlsx]

## Sheet: S Table S4
Supplementary Table S4: Metabolite assignment at MS/MS-level from metabolites extracted in the lower phase of the methanol-chloroform extraction method
m/z, Da	Retention time, min	Name	Adduct	Charge	mS-score	MonoMass	HMDB ID	PubChem ID	GR_1_Low_Pos_1	GR_1_Low_Pos_2	GR_1_Low_Pos_3	GR_2_Low_Pos_1	GR_2_Low_Pos_2	GR_2_Low_Pos_3	GR_3_Low_Pos_1	GR_3_Low_Pos_2	GR_3_Low_Pos_3	GR_4_Low_Pos_1	GR_4_Low_Pos_2	GR_4_Low_Pos_3	GR_5_Low_Pos_1	GR_5_Low_Pos_2	GR_5_Low_Pos_3	GR_6_Low_Pos_1	GR_6_Low_Pos_2	GR_6_Low_Pos_3	NGR_1_Low_Pos_1	NGR_1_Low_Pos_2	NGR_1_Low_Pos_3	NGR_2_Low_Pos_1	NGR_2_Low_Pos_2	NGR_2_Low_Pos_3	NGR_3_Low_Pos_1	NGR_3_Low_Pos_2	NGR_3_Low_Pos_3	NG_4_Low_Pos_1	NG_4_Low_Pos_2	NG_4_Low_Pos_3	NG_5_Low_Pos_1	NG_5_Low_Pos_2	NG_5_Low_Pos_3	NG_6_Low_Pos_1	NG_6_Low_Pos_2	NG_6_Low_Pos_3
760.44	4.56535	PE(18:4(6Z,9Z,12Z,15Z)/18:1(9Z))	M+Na	1+	-1.42253	737.5	HMDB0009191	52924451	3.3866e+08	3.32664e+08	3.91319e+08	3.52937e+08	3.77346e+08	3.87222e+08	4.3113e+08	4.76924e+08	4.74628e+08	1.95683e+08	1.8443e+08	2.06481e+08	2.19923e+08	1.99458e+08	2.00881e+08	1.2268e+08	1.49556e+08	1.62841e+08	3.71645e+08	3.53452e+08	3.19348e+08	1.04436e+09	1.02996e+09	9.82923e+08	9.29859e+08	6.82272e+08	6.1339e+08	5.78047e+09	5.56382e+09	4.49422e+09	8.58549e+09	1.20933e+10	1.27987e+10	6.9728e+09	6.68736e+09	3.14301e+09
786.24	4.45779	Aquifoliunine EIII	M+Na	1+	-0.638197	763.269	HMDB0033578	0	2.87315e+08	3.05194e+08	3.13336e+08	3.07263e+08	1.91039e+08	2.86009e+08	3.48061e+08	3.55523e+08	4.28034e+08	1.36639e+08	1.37657e+08	1.20332e+08	1.57395e+08	1.93821e+08	1.73509e+08	1.02668e+08	1.39902e+08	1.28003e+08	2.90208e+08	3.00632e+08	3.32811e+08	6.94352e+08	9.0725e+08	9.19444e+08	8.4506e+08	8.9037e+08	7.34518e+08	6.03793e+09	5.58966e+09	5.03582e+09	8.31597e+09	1.18734e+10	1.15547e+10	5.99949e+09	4.87183e+09	2.77843e+09
552.48	3.67883	Nb-Lignoceroyltryptamine	M+ACN+H	1+	1.5337	510.455	HMDB0040819	10174581	0	1.26224e+08	1.2232e+08	1.14974e+08	1.13329e+08	1.21376e+08	1.14471e+08	8.42587e+07	1.00483e+08	7.79315e+07	5.86095e+07	6.95716e+07	4.25413e+07	4.53099e+07	5.1196e+07	0	4.82465e+07	4.3109e+07	7.46801e+07	6.30428e+07	7.64028e+07	4.66697e+07	5.04366e+07	4.22998e+07	3.95436e+07	5.37489e+07	2.88752e+07	1.21772e+09	1.231e+09	1.05695e+09	5.54728e+08	6.74799e+08	4.77096e+08	6.05274e+08	5.84951e+08	5.40741e+08
703.56	5.08353	PE(15:0/P-16:0)	M+ACN+H	1+	-0.189604	661.505	HMDB0008916	53479583	2.00589e+08	2.14887e+08	1.57804e+08	1.89564e+08	1.51347e+08	1.79706e+08	1.88261e+08	1.71065e+08	0	1.46081e+08	1.23742e+08	1.05608e+08	1.2901e+08	1.08859e+08	1.12413e+08	7.99558e+07	1.12034e+08	7.96722e+07	1.08505e+08	9.36745e+07	1.11771e+08	0	5.3187e+08	3.69314e+08	6.86351e+08	4.46043e+08	3.11992e+08	1.01167e+09	5.73686e+07	5.85018e+07	1.27849e+08	1.28553e+08	1.18434e+08	6.84697e+07	1.19831e+08	4.69225e+07
551.04	3.66256	UDP-L-rhamnose	M+H	1+	1.35759	550.06	HMDB0012305	192751	1.4187e+08	1.21117e+08	1.10358e+08	9.10238e+07	9.39915e+07	1.04546e+08	9.31154e+07	1.01574e+08	1.00383e+08	7.09636e+07	4.30235e+07	4.71963e+07	5.11741e+07	4.47512e+07	3.5658e+07	4.7467e+07	4.37883e+07	3.13262e+07	6.99208e+07	3.81811e+07	6.40043e+07	4.00002e+07	4.22867e+07	3.65738e+07	4.75223e+07	4.00002e+07	4.06028e+07	2.10639e+09	1.16223e+09	0	4.52331e+08	6.73319e+08	4.34541e+08	5.43622e+08	4.43677e+08	4.62829e+08
665.4	3.68927	Elatoside G	M+H	1+	1.20909	664.382	HMDB0041347	0	9.48666e+07	1.26838e+08	1.06562e+08	9.01884e+07	9.71805e+07	8.93822e+07	9.14183e+07	1.13546e+08	1.06195e+08	7.26184e+07	4.2692e+07	0	4.22583e+07	7.72834e+07	8.25181e+07	9.7027e+07	8.5271e+07	7.83983e+07	1.57319e+08	1.23381e+08	2.15628e+08	7.36925e+07	8.2262e+07	8.38234e+07	5.24312e+07	6.72945e+07	4.05911e+07	2.33782e+09	2.35883e+09	2.38431e+09	3.21556e+09	2.80982e+09	2.81046e+09	3.67454e+09	3.60167e+09	2.85817e+09
338.04	4.05199	Avenanthramide C	M+Na	1+	3.0323	315.074	HMDB0038576	11723200	1.88501e+08	1.51429e+08	9.79965e+07	5.22122e+07	5.24083e+07	4.8684e+07	3.85063e+07	3.56713e+07	3.04916e+07	1.49855e+07	5.77704e+06	6.78629e+06	2.63293e+07	2.9706e+07	3.94725e+07	4.79081e+07	4.38732e+07	2.1543e+08	9.31198e+07	9.3997e+07	2.86402e+07	7.59299e+07	3.38177e+07	8.48469e+07	8.46728e+07	2.97349e+07	3.82901e+08	5.14035e+08	5.56296e+08	7.38673e+08	2.74016e+08	6.65887e+08	7.19508e+08	7.42773e+08	3.36301e+08	6.12226e+08
609	3.70352	Sinapinic acid-O-sulphate	2M+H	1+	2.68699	304.025	HMDB0060020	0	8.54833e+07	1.21317e+08	9.71657e+07	8.67864e+07	9.57387e+07	9.98228e+07	1.20931e+08	1.07921e+08	1.14445e+08	5.69543e+07	4.60101e+07	3.51747e+07	6.30996e+07	4.0968e+07	5.47416e+07	6.79841e+07	6.55517e+07	6.12014e+07	1.47931e+08	1.02875e+08	1.61099e+08	1.05541e+08	1.08522e+08	1.23631e+08	6.25137e+07	9.1186e+07	5.46582e+07	1.24667e+09	1.23755e+09	6.90596e+08	1.30261e+09	1.29868e+09	1.15313e+09	1.25399e+09	1.4969e+09	1.16924e+09
212.28	40.9068	N-Dodecane	M+ACN+H	1+	1.08192	170.203	HMDB0031444	8182	2.26594e+08	8.99258e+06	8.67029e+06	6.82179e+06	2.7915e+06	4.958e+06	0	9.60879e+06	1.54818e+07	8.98558e+06	1.79733e+07	1.1159e+07	1.26445e+07	1.39215e+07	9.29392e+06	4.21008e+07	2.5703e+07	3.62025e+07	6.81617e+06	8.94654e+06	5.87242e+06	1.02114e+07	6.1975e+06	5.26138e+06	1.89845e+07	1.54908e+06	7.41342e+06	3.941e+08	5.75519e+08	1.38265e+09	7.36683e+08	5.34499e+08	2.15482e+08	4.01441e+08	8.8573e+08	4.35772e+08
228.96	4.07667	Pyrogallol-2-O-sulphate	M+Na	1+	3.32017	205.989	HMDB0060018	92013661	1.02029e+08	9.42793e+07	9.97697e+07	1.19543e+08	1.06341e+08	0	1.46775e+08	1.47443e+08	1.49539e+08	6.23985e+07	6.6751e+07	6.91572e+07	6.75804e+07	4.86207e+07	6.09485e+07	7.18768e+07	7.95105e+07	6.42097e+07	1.77472e+08	1.70705e+08	1.70647e+08	1.27444e+08	1.61227e+08	1.04688e+08	1.15857e+08	1.40781e+08	0	8.52714e+08	1.12496e+09	1.19791e+09	1.26516e+09	1.40481e+09	1.39255e+09	1.32608e+09	1.58677e+09	1.08563e+09
342.24	3.96562	Homocapsaicin	M+Na	1+	2.85664	319.215	HMDB0036329	6442566	1.22329e+08	1.04746e+08	1.39128e+08	6.20978e+07	5.19069e+07	4.01611e+07	3.73939e+07	5.41355e+07	5.0527e+07	1.03802e+07	1.76715e+07	1.1543e+07	4.40784e+07	2.8945e+07	3.87285e+07	4.3153e+07	2.14833e+07	3.71648e+07	7.04062e+07	9.38905e+07	9.62654e+07	8.97132e+07	1.01429e+08	8.7094e+07	5.79924e+07	1.06973e+08	1.04418e+08	5.61501e+08	5.76265e+08	7.56614e+08	6.37387e+08	6.93201e+08	4.63564e+08	2.15701e+08	5.82308e+08	6.17035e+08
212.04	17.2767	Pyrrolidino-[1,2E]-4H-2,4-dimethyl-1,3,5-dithiazine	M+Na	1+	2.57743	189.065	HMDB0032499	529068	0	3.27724e+08	6.32062e+07	2.08649e+08	1.57911e+08	0	0	3.00763e+08	2.86069e+08	2.04913e+08	2.56182e+08	1.67695e+08	1.05093e+08	1.17683e+08	0	1.35391e+08	0	1.61969e+08	2.46928e+08	3.04816e+08	2.12969e+08	6.36379e+08	0	4.41716e+08	1.95125e+08	4.99625e+08	4.55996e+08	0	3.31137e+09	9.00447e+09	9.26996e+09	1.04703e+10	2.77812e+09	1.04515e+10	4.55459e+09	3.19865e+09
184.08	5.23414	trans-S-(1-Propenyl)-L-cysteine	M+Na	1+	2.04343	161.051	HMDB0029440	87194674	0	1.6725e+08	6.89514e+07	1.38407e+08	2.97233e+07	1.17673e+08	1.35473e+08	8.58733e+07	9.58756e+07	1.79755e+07	2.28017e+07	3.54218e+07	4.30076e+07	0	3.20416e+07	4.20872e+07	7.7435e+06	1.17174e+07	5.90925e+07	1.36407e+08	4.74236e+07	7.92177e+07	1.7584e+08	2.0776e+08	1.9339e+08	2.05248e+08	1.86189e+08	2.23628e+09	1.02635e+09	1.40889e+09	2.07058e+09	1.28601e+09	2.31962e+09	3.45206e+08	1.89493e+09	8.38556e+08
494.4	23.4685	5b-Cholestane-3a,7a,12a,23R,25-pentol	M+ACN+H	1+	-2.13307	452.35	HMDB0000513	21252249	4.35517e+08	4.54024e+08	4.70983e+08	6.12761e+07	4.12735e+08	4.11289e+08	3.54341e+08	2.84686e+08	2.14444e+08	5.81892e+06	7.04508e+06	5.5765e+06	5.87688e+06	4.22404e+06	5.55442e+06	1.5426e+07	1.4587e+07	9.51575e+06	1.43551e+08	1.77829e+08	1.97504e+08	1.91604e+08	3.22534e+08	2.15653e+08	4.89096e+08	3.69445e+07	3.10544e+07	0	0	4.92942e+09	6.21769e+09	2.1523e+09	8.59202e+09	9.25639e+09	1.27348e+09	9.77844e+08
212.16	40.9076	3,4-Dimethyl-2-(1-pyrrolidinyl)-2-cyclopenten-1-one	M+CH3OH+H	1+	2.46624	179.131	HMDB0039677	18185999	2.17698e+08	2.79047e+07	3.93808e+07	2.66624e+07	1.58227e+07	1.92266e+07	3.34395e+07	5.45218e+07	3.46947e+07	2.97392e+07	1.20828e+08	0	4.81603e+07	5.2028e+07	4.26793e+07	1.06827e+08	6.09937e+07	9.16047e+07	5.48088e+07	2.41788e+07	3.59112e+07	1.29859e+07	1.67318e+07	4.77183e+07	4.48255e+07	2.94433e+07	5.75714e+07	5.11317e+08	2.03332e+09	2.13084e+09	3.17094e+09	1.34945e+09	1.90504e+09	1.00052e+09	1.42433e+09	1.16641e+09
118.08	43.1547	Norvaline	M+H	1+	1.23476	117.079	HMDB0013716	439575	3.86706e+08	1.39933e+08	1.25306e+08	1.60576e+08	1.99016e+08	1.03441e+08	0	2.18197e+08	2.37017e+08	1.91954e+08	5.38577e+07	1.37792e+08	1.35932e+08	1.06839e+08	3.37676e+07	6.59422e+07	3.18036e+08	1.07746e+08	0	1.86364e+08	1.90648e+08	0	1.82875e+08	1.14937e+08	5.39774e+08	5.74348e+07	1.61721e+08	2.73203e+09	2.37928e+09	1.85884e+09	4.29827e+09	1.63855e+09	0	4.63243e+09	3.62225e+09	2.08354e+09
438.24	59.1935	Nebivolol	M+CH3OH+H	1+	0.0679544	405.175	HMDB0015594	71301	1.38521e+08	1.74217e+08	1.36349e+08	1.39113e+08	1.4476e+08	0	1.61198e+08	1.90201e+08	2.04321e+08	3.00796e+06	3.41104e+06	3.01771e+06	2.69096e+06	6.13092e+06	3.67896e+06	3.41325e+06	2.16938e+06	607750	2.56347e+08	2.12022e+08	2.53375e+08	2.81869e+08	1.54909e+08	3.00729e+08	0	2.03515e+08	1.1649e+08	7.79222e+08	9.27834e+08	1.06848e+09	1.50367e+09	1.58272e+09	1.67916e+09	1.56696e+09	1.56849e+09	9.48987e+08
171.12	34.1876	2-Biphenylol	M+H	1+	2.36965	170.073	HMDB0032582	7017	0	7.43129e+06	5.26946e+06	3.71625e+06	3.709e+06	1.05269e+07	5.89025e+06	7.11871e+06	3.41225e+06	3.09833e+06	2.47625e+06	1.24033e+06	4.02038e+06	7.12813e+06	3.71792e+06	5.56704e+06	5.26458e+06	2.78775e+06	4.89696e+06	6.17817e+06	1.86008e+06	4.95442e+06	2.12167e+06	2.78883e+06	6.50321e+06	3.08346e+06	0	3.50202e+08	1.29498e+08	0	3.45311e+07	5.39351e+07	9.31755e+07	5.3437e+07	5.35508e+07	8.12012e+07
211.92	26.2963	1,2,4,6-Tetrathiepane	M+ACN+H	1+	-0.880491	169.935	HMDB0031719	520423	0	1.90402e+08	1.18316e+08	1.389e+08	2.73103e+08	1.21867e+08	1.58512e+08	1.65396e+08	8.00267e+07	5.07461e+07	5.73584e+07	3.44007e+07	6.03526e+07	1.29919e+08	2.38426e+07	3.92917e+07	4.4646e+07	1.3332e+07	1.04145e+08	2.01317e+08	1.31741e+08	1.41908e+08	0	1.42132e+08	3.40298e+08	2.18249e+08	1.57674e+08	3.15199e+09	5.14337e+09	6.22408e+09	1.67991e+09	8.79171e+09	2.49275e+09	6.86567e+09	2.92685e+09	4.57208e+09
212.04	29.9432	Phosphocreatine	M+H	1+	2.47009	211.036	HMDB0001511	587	0	1.02903e+08	0	8.69001e+07	1.54602e+08	1.24082e+08	0	1.33353e+08	1.32675e+08	4.77236e+07	1.29092e+08	6.29534e+07	6.13335e+07	4.92657e+07	4.30231e+07	4.7402e+07	4.5532e+07	4.1181e+07	8.33052e+07	9.2097e+07	9.92167e+07	7.40399e+07	1.20161e+08	5.88835e+07	2.30947e+08	6.87299e+07	7.02784e+07	8.83793e+09	2.04917e+09	5.89903e+09	8.20999e+08	3.60071e+09	2.76478e+09	4.37511e+09	4.17828e+09	2.25055e+09
338.16	1.4416	Mitiglinide	M+Na	1+	3.1827	315.183	HMDB0015382	3047758	4.47823e+08	1.93768e+08	1.03517e+08	6.62449e+07	1.4048e+08	8.47261e+07	1.01509e+08	1.92298e+08	9.11779e+07	7.97726e+07	5.4814e+07	7.58303e+07	4.31179e+07	4.8245e+07	5.01687e+07	1.58097e+07	6.85512e+07	1.38564e+08	8.88997e+07	4.32432e+08	2.72207e+08	4.79312e+07	1.94442e+08	2.04375e+08	1.47586e+08	1.51086e+08	0	1.0744e+09	1.40705e+09	9.15212e+08	2.11164e+09	2.01316e+09	1.28925e+09	3.05376e+09	1.66294e+09	1.34012e+09
735	4.46885	Phosalone	2M+H	1+	0.590104	366.987	HMDB0041985	4793	0	6.85724e+07	5.61479e+07	6.16334e+07	7.44935e+07	6.58613e+07	6.11065e+07	7.0178e+07	7.5972e+07	3.22357e+07	2.87577e+07	5.25075e+07	3.79557e+07	2.80825e+07	3.69241e+07	3.1645e+07	2.09283e+07	3.06605e+07	4.20207e+07	4.55528e+07	3.29905e+07	9.86698e+07	1.19512e+08	7.0847e+07	3.47295e+07	6.87434e+07	5.09129e+07	1.06038e+09	5.61046e+06	4.49296e+06	1.02481e+07	1.48172e+07	8.45688e+06	7.89208e+06	1.22519e+07	4.35808e+06
338.04	7.51608	Avenanthramide C	M+Na	1+	2.80466	315.074	HMDB0038576	11723200	6.04849e+08	2.38008e+07	3.85533e+07	2.33532e+07	4.58455e+07	3.97218e+07	1.46617e+07	2.56205e+07	3.26768e+07	6.80779e+06	1.6126e+07	1.45447e+07	1.12993e+07	1.73263e+07	6.17604e+06	1.48731e+07	2.63085e+07	6.81767e+06	6.40117e+08	4.4858e+07	5.55623e+07	3.70757e+07	2.19768e+07	2.74019e+07	4.32617e+06	2.65907e+07	4.00456e+07	2.32402e+08	2.65852e+08	5.50518e+08	3.97745e+08	2.57857e+08	3.66569e+08	5.90684e+08	2.56085e+08	3.14122e+08
345	59.4297	Sulfanilamide	2M+H	1+	1.19371	172.031	HMDB0014404	5333	1.32207e+08	1.16463e+08	1.25867e+08	1.53948e+08	1.31209e+08	1.37211e+08	1.26139e+08	0	1.58705e+08	8.75356e+07	1.0119e+08	1.18459e+08	1.23748e+08	1.41372e+08	1.06093e+08	0	1.30706e+08	1.42882e+08	1.3366e+08	0	1.28181e+08	1.11092e+08	1.18949e+08	1.05936e+08	1.28199e+08	0	0	1.85046e+09	1.30745e+09	1.29324e+09	1.24688e+09	1.10347e+09	1.09564e+09	1.22374e+09	9.78006e+08	1.63644e+09
344.88	59.4353	2-Bromophenol	2M+H	1+	-1.36926	171.952	HMDB0032059	7244	0	1.2561e+08	1.23406e+08	1.51533e+08	1.33298e+08	1.18122e+08	1.22643e+08	1.25303e+08	1.20685e+08	1.04447e+08	1.45183e+08	1.45896e+08	1.26841e+08	0	1.53586e+08	1.29474e+08	1.72225e+08	1.50255e+08	1.17362e+08	1.0452e+08	1.03844e+08	1.16119e+08	1.02194e+08	8.86764e+07	9.7554e+07	9.90355e+07	1.10192e+08	9.73606e+08	7.38493e+08	7.38688e+08	7.43516e+08	7.58957e+08	6.44637e+08	6.66057e+08	5.95199e+08	1.09394e+09
338.16	1.12737	Arginyl-Tyrosine	M+H	1+	3.14366	337.175	HMDB0028721	13017549	0	2.29911e+08	0	9.37718e+07	1.4418e+08	0	1.40548e+08	4.98567e+07	4.72053e+08	3.77793e+07	7.43433e+07	5.66765e+07	6.05902e+07	3.52967e+07	0	2.20148e+07	7.12727e+07	7.19979e+07	5.04641e+07	4.32432e+08	1.03068e+08	7.95619e+07	2.22778e+08	0	1.87797e+08	1.85202e+08	0	1.21535e+09	6.17583e+08	1.16858e+09	2.44687e+09	2.36764e+09	1.47169e+09	3.34422e+09	1.85381e+09	7.56374e+08
171.12	0.443189	5-Oxo-2(5H)-isoxazolepropanenitrile	M+CH3OH+H	1+	2.71634	138.043	HMDB0031338	171055	0	1.16917e+08	9.39408e+06	4.00519e+07	1.77263e+07	8.9935e+06	4.00884e+07	1.65809e+07	2.30877e+07	1.17859e+07	2.19875e+06	0	1.11555e+07	1.12209e+07	1.36014e+07	1.81462e+07	3.54942e+07	1.01438e+07	1.05884e+08	1.10224e+08	5.82825e+06	1.07885e+07	2.23815e+07	1.72164e+07	5.92512e+07	1.57431e+07	1.59477e+07	3.8151e+08	2.25168e+08	4.02173e+08	3.25275e+08	4.85514e+07	2.53877e+08	1.8729e+08	2.4899e+08	0
212.04	13.6985	Pyrrolidino-[1,2E]-4H-2,4-dimethyl-1,3,5-dithiazine	M+Na	1+	2.53284	189.065	HMDB0032499	529068	0	1.85118e+08	1.46103e+08	1.11792e+08	3.86615e+07	2.18625e+08	2.15969e+08	1.4342e+08	1.97042e+08	9.91161e+07	2.85232e+07	2.31455e+07	4.4892e+07	3.96793e+07	2.01488e+07	7.78275e+07	0	4.64824e+07	1.20841e+08	8.60531e+07	8.05275e+07	9.38504e+07	6.30195e+07	1.43191e+08	1.35044e+08	1.16015e+08	9.78697e+07	1.01701e+09	0	9.03895e+09	2.65727e+09	2.84861e+09	5.76723e+09	5.55348e+09	1.75051e+09	9.71439e+09
212.04	34.4001	S-Carboxymethyl-L-cysteine	M+CH3OH+H	1+	2.38055	179.025	HMDB0029415	1080	0	4.2106e+07	6.50948e+07	5.13656e+07	4.49685e+07	5.22823e+07	8.85899e+07	4.53845e+07	8.82845e+07	8.98169e+07	1.12688e+08	4.2164e+07	3.4691e+07	4.94084e+07	2.38697e+07	2.1991e+07	3.836e+07	5.53878e+07	7.30949e+07	6.05063e+07	0	3.09625e+07	1.36934e+08	6.56575e+07	2.1661e+07	9.81488e+07	5.20952e+07	1.00513e+10	3.49699e+08	6.98046e+08	1.88607e+09	5.81689e+08	1.17918e+09	1.12535e+09	1.83779e+09	2.31508e+09
689.64	5.18101	MG(18:0e/0:0/0:0)	2M+H	1+	-0.283033	344.329	HMDB0011143	10860876	4.67642e+07	3.99144e+07	2.92386e+07	0	2.88515e+07	3.78157e+07	3.95351e+07	3.9554e+07	1.95957e+07	2.92066e+07	2.53703e+07	9.73629e+06	1.52376e+07	1.64818e+07	1.53008e+07	9.08929e+06	2.02037e+07	1.06029e+07	2.14373e+07	1.52231e+07	2.58211e+07	5.85343e+07	5.36644e+07	2.8216e+07	7.33853e+07	7.704e+07	5.51419e+07	1.37309e+08	1.93693e+07	3.01958e+07	5.06835e+07	3.553e+07	2.24807e+07	3.63707e+07	3.74842e+07	2.66317e+07
212.04	31.1195	Phosphocreatine	M+H	1+	2.61343	211.036	HMDB0001511	587	0	7.48391e+07	9.4459e+07	4.9289e+07	1.13897e+08	4.32393e+07	7.12138e+07	9.43956e+07	1.50478e+08	3.55369e+07	1.99403e+08	4.24884e+07	2.91132e+07	3.20844e+07	5.60327e+07	4.64106e+07	4.67713e+07	1.5505e+07	0	9.75729e+07	2.67615e+07	4.95685e+07	6.13188e+07	5.01582e+07	9.81804e+07	3.60707e+07	4.9953e+07	5.99717e+09	2.31264e+09	3.33301e+09	3.47249e+08	1.69812e+09	5.12789e+09	2.2748e+09	2.46377e+09	8.86127e+08
751.2	3.97379	Gravacridonolchlorine	2M+H	1+	0.070001	375.087	HMDB0029329	5317838	3.37694e+07	6.60472e+07	7.77071e+07	6.62879e+07	6.00327e+07	6.17873e+07	1.13612e+08	1.04858e+08	1.3943e+08	2.45413e+07	2.79025e+07	4.04622e+07	3.88164e+07	5.24606e+07	4.76861e+07	3.14018e+07	3.89615e+07	3.76987e+07	8.92182e+07	1.54621e+08	9.81603e+07	1.86822e+08	1.46669e+08	7.56049e+07	5.62485e+07	1.3504e+08	3.9884e+07	5.94746e+08	4.81688e+08	0	1.33468e+08	1.43798e+08	7.02155e+08	2.449e+08	2.26507e+08	5.28456e+07
773.28	4.76765	Dehydrodiferulic dilactone	2M+H	1+	-0.0371655	386.1	HMDB0033876	3703882	7.91824e+07	0	5.92278e+07	7.14242e+07	5.47555e+07	5.30954e+07	3.51535e+07	2.81261e+07	4.44221e+07	0	2.19477e+07	1.62921e+07	2.33571e+07	9.62117e+06	6.03917e+06	1.17951e+07	1.172e+07	1.1924e+07	3.96707e+07	0	4.45e+07	8.48617e+06	1.7838e+07	1.44232e+07	4.13503e+07	6.25375e+06	9.02175e+06	6.15324e+07	7.88899e+07	9.27963e+07	3.99783e+08	3.98464e+08	3.65965e+08	2.03605e+08	2.34398e+08	4.00453e+07
287.16	3.95622	4'-Hydroxy-3,4,5-trimethoxystilbene	M+H	1+	3.98533	286.121	HMDB0041671	5386531	3.56322e+07	4.3786e+07	6.21845e+07	2.50445e+07	4.04487e+07	3.66182e+07	3.07717e+07	5.23357e+07	5.54115e+07	1.82803e+07	2.75615e+07	3.47685e+07	1.51955e+07	3.46741e+07	2.71755e+07	4.56928e+07	2.25393e+07	4.89883e+07	5.35659e+07	8.03335e+07	0	4.84408e+07	7.54828e+07	3.22192e+07	5.02558e+07	2.5119e+07	4.5913e+07	6.78958e+08	7.8015e+08	4.4452e+08	8.61508e+08	9.637e+08	8.26717e+08	1.23727e+09	4.88732e+08	9.86391e+08
466.32	24.8061	Alvimopan	M+ACN+H	1+	-0.710777	424.236	HMDB0015631	5488548	0	9.00942e+07	8.99115e+07	8.57447e+07	7.86086e+07	8.08302e+07	7.69076e+07	1.25845e+08	3.31215e+08	8.65792e+06	7.43642e+06	5.88492e+06	1.39273e+07	8.03171e+06	4.95525e+06	9.84583e+06	6.48992e+06	1.70526e+07	6.52407e+08	6.37361e+07	0	9.55079e+08	1.27539e+08	9.28713e+08	0	3.07875e+08	3.46131e+08	3.05761e+09	0	0	4.10782e+08	1.91671e+08	6.82899e+07	0	6.31205e+07	2.67106e+08
194.16	58.4649	4-(Ethoxymethyl)phenol	M+ACN+H	1+	2.7631	152.084	HMDB0039956	93781	1.04759e+08	2.24777e+07	0	8.98626e+07	8.90576e+07	5.30973e+07	9.61633e+07	1.9944e+07	8.46292e+07	1.13738e+07	1.54452e+07	3.41288e+06	2.09251e+07	2.60002e+07	2.22681e+07	7.9795e+06	1.35199e+07	2.66042e+07	3.12823e+07	3.25944e+07	0	7.57206e+07	7.21074e+07	9.00054e+07	8.29435e+07	6.50561e+07	6.07989e+07	6.95856e+08	1.7044e+09	8.55327e+08	5.58353e+08	7.21235e+08	6.75534e+08	2.86153e+08	5.81365e+08	1.00148e+09
382.2	3.94958	(S)-4',5,7-Trihydroxy-3'-prenylflavanone	M+ACN+H	1+	0.741673	340.131	HMDB0029866	14218027	6.24335e+07	1.65226e+07	3.615e+07	1.5849e+07	6.93408e+07	0	7.3924e+07	1.56928e+08	6.22655e+07	1.79363e+07	3.08846e+07	2.55216e+07	1.79568e+07	9.97637e+06	2.85291e+07	2.92416e+07	3.24019e+07	1.08155e+07	5.71765e+07	2.44489e+08	7.21837e+07	7.39946e+07	1.97912e+08	2.43504e+08	5.4587e+07	1.62824e+08	7.10747e+07	5.37726e+08	7.45144e+08	7.58313e+08	6.77062e+08	1.27459e+09	5.91414e+08	7.53709e+08	5.33514e+08	5.14871e+08
388.32	4.11067	3-Hydroxy-1-phenyl-1-heptadecanone	M+ACN+H	1+	1.28986	346.287	HMDB0035678	0	4.16459e+07	3.84267e+07	3.33573e+07	3.54967e+07	3.01274e+07	3.26827e+07	4.00814e+07	3.99791e+07	4.4332e+07	1.22312e+07	1.51958e+07	1.56158e+07	1.84634e+07	1.60151e+07	1.55635e+07	3.14999e+07	1.95995e+07	2.01552e+07	4.85238e+07	4.44792e+07	5.00514e+07	4.72615e+07	4.89684e+07	3.90881e+07	4.15145e+07	3.6004e+07	4.33618e+07	4.71402e+08	5.1273e+08	5.76691e+08	9.51427e+08	1.02942e+09	1.028e+09	1.0256e+09	1.20507e+09	6.70495e+08
782.64	4.39596	PE(22:2(13Z,16Z)/P-18:1(9Z))	M+H	1+	-1.24867	781.599	HMDB0009579	53479896	2.0691e+07	1.9384e+07	1.91462e+07	2.0606e+07	2.26486e+07	1.94994e+07	1.31262e+07	5.705e+06	1.78984e+07	1.05414e+07	6.07787e+06	1.0039e+07	1.21081e+07	5.5045e+06	1.64653e+07	1.52905e+07	7.7225e+06	1.79937e+07	1.52802e+07	5.29442e+06	2.09025e+07	1.60095e+07	2.82746e+07	2.78095e+07	4.61125e+07	3.55085e+07	3.10517e+07	2.1932e+08	1.69063e+06	2.71647e+08	5.6765e+06	4.45521e+06	5.45546e+06	8.35758e+06	4.05748e+08	1.77563e+06
533.4	20.2487	Nb-Lignoceroyltryptamine	M+Na	1+	-0.138092	510.455	HMDB0040819	10174581	8.93518e+07	3.96499e+07	8.00355e+07	7.54603e+07	4.15379e+07	7.75825e+06	1.33179e+07	2.3111e+07	1.24485e+07	2.46113e+06	1.49717e+06	614208	3.00425e+06	2.40513e+06	2.44513e+06	7.86342e+06	9.68279e+06	5.71142e+06	7.07323e+07	3.93338e+07	1.69395e+07	1.25529e+07	4.51054e+06	7.5e+06	9.73721e+06	600000	1.23983e+06	2.96946e+07	6.06783e+06	4.728e+06	2.03736e+07	4.02854e+06	6.89225e+06	3.71371e+06	8.52242e+06	2.9015e+06
533.28	20.2104	Nevirapine	2M+H	1+	-0.403624	266.117	HMDB0014383	4463	1.01447e+08	1.03028e+08	0	7.72662e+07	4.7618e+07	0	6.52422e+07	8.68036e+07	6.29349e+07	4.60375e+06	3.09217e+06	3.95492e+06	1.80025e+06	4.76596e+06	4.93746e+06	5.45958e+06	3.60975e+06	1.1135e+07	8.36701e+07	7.10427e+07	8.36212e+07	2.38372e+07	1.84496e+07	2.34251e+07	3.93179e+06	6.4545e+06	4.6505e+06	7.5874e+07	9.64346e+06	3.51425e+06	8.50846e+06	1.28392e+07	3.94658e+06	5.194e+06	9.294e+06	3.44267e+06
241.08	58.7153	Anserine	M+H	1+	2.11603	240.122	HMDB0000194	112072	0	1.57757e+07	1.01181e+08	0	6.25237e+07	9.98616e+07	1.11931e+08	9.91712e+07	1.27273e+08	6.12529e+06	6.12833e+06	4.97087e+06	3.36815e+07	1.36009e+07	4.95033e+06	5.19521e+06	4.63138e+06	1.17718e+07	8.91976e+07	9.26563e+07	0	1.92785e+07	9.09982e+07	1.01398e+08	0	1.0626e+08	9.10014e+07	7.87308e+08	1.47775e+09	1.09114e+09	1.16504e+09	9.05048e+08	6.47512e+08	4.66963e+08	1.5182e+09	6.85371e+08
212.16	2.92946	3-Amino-1,4-dimethyl-5H-pyrido[4,3-b]indole	M+H	1+	2.65632	211.111	HMDB0029746	5284474	7.05096e+07	7.58183e+06	1.7705e+07	9.11442e+06	2.05049e+07	3.3783e+07	3.13236e+07	2.4416e+07	1.34399e+07	9.79825e+06	5.55117e+06	2.54567e+07	8.06525e+06	7.69483e+06	6.41763e+06	1.39318e+07	1.4441e+07	5.06925e+06	2.7434e+07	2.05298e+07	1.86141e+07	8.02262e+06	2.52487e+07	2.47548e+07	1.91163e+08	2.29165e+07	1.05461e+07	3.68999e+08	3.68366e+08	1.29716e+09	0	8.72471e+08	5.27988e+08	8.99192e+08	7.42634e+08	1.0316e+09
801.24	4.79053	3b-Hydroxy-6b-(3-chloro-2-hydroxy-2-methylbutanoyloxy)-7(11)-eremophilen-12,8b-olide	2M+H	1+	-0.489474	400.165	HMDB0041278	0	4.98995e+07	5.12237e+07	4.88486e+07	2.31534e+07	1.92997e+07	2.46536e+07	1.56441e+07	1.44899e+07	2.1628e+07	4.05356e+07	1.52191e+07	1.01329e+07	1.37632e+07	1.26116e+07	1.15548e+07	3.83925e+06	7.17662e+06	6.12458e+06	3.12805e+07	2.49121e+07	9.97167e+06	1.34156e+07	7.97875e+06	1.24107e+07	1.94924e+07	1.15818e+07	1.81008e+06	8.60862e+08	4.51602e+08	4.94475e+08	3.27932e+07	5.40166e+07	4.94303e+07	4.78569e+07	7.0243e+07	2.13159e+07
496.08	6.94287	Adenylsuccinic acid	M+CH3OH+H	1+	1.51632	463.074	HMDB0000536	440122	4.68775e+07	0	5.11113e+07	3.6019e+07	0	3.51389e+07	1.48816e+07	1.32374e+07	1.84951e+07	3.99308e+06	5.26167e+06	1.24025e+06	1854375	615958	3.36204e+06	2.78821e+06	1.55163e+06	1.53646e+06	6.81854e+06	608958	5.50825e+06	1.04658e+07	4.01125e+06	5.70383e+06	1.6033e+07	927208	1.5888e+07	2.69627e+08	7.0103e+07	7.44637e+07	3.65036e+07	6.4401e+07	5.88229e+07	3.76812e+07	2.88365e+07	2.90418e+07
241.08	0.959448	O-Phosphothreonine	M+ACN+H	1+	1.72422	199.025	HMDB0011185	3246323	0	4.24951e+07	0	8.15264e+07	9.36418e+07	5.23847e+07	8.65348e+07	1.02689e+08	3.79828e+07	2.44111e+07	1.1468e+07	1.64167e+07	1.73101e+07	7.42221e+06	7.42467e+06	1.27118e+07	2.35608e+07	1.32765e+07	8.02528e+07	4.9256e+07	5.76166e+07	4.51032e+07	1.64816e+08	6.50015e+07	3.30767e+07	1.91405e+07	2.07861e+07	1.71032e+09	0	1.09252e+09	8.21694e+08	1.38626e+09	2.07334e+09	1.54827e+09	1.84587e+09	3.5866e+09
383.4	5.97843	Lepidiumsesterterpenol	M+H	1+	1.95188	382.381	HMDB0036843	10643653	1.24503e+08	6.42599e+07	4.02976e+07	5.95148e+07	0	5.31316e+07	3.69424e+07	0	6.73135e+07	0	2.49999e+07	2.20287e+07	4.3662e+07	3.4156e+07	6.24189e+07	2.55182e+07	4.9687e+07	1.84228e+07	1.04522e+08	6.28416e+07	2.16525e+07	2.03586e+07	4.39085e+07	2.04953e+07	3.1556e+07	4.17341e+07	2.79309e+07	2.80988e+09	4.20502e+08	4.44897e+08	2.88085e+07	1.84707e+08	1.31757e+08	8.58238e+07	2.15401e+08	3.62223e+08
480.36	23.7775	Thujyl 19-trachylobanoate	M+ACN+H	1+	-2.06718	438.35	HMDB0036840	0	9.93993e+07	1.70676e+07	3.62258e+07	4.04296e+07	1.27905e+07	4.45238e+07	3.49328e+07	7.89533e+07	4.30734e+07	3.05296e+06	6.78425e+06	4.93571e+06	2.77937e+06	4.02538e+06	2.46075e+06	4.33192e+06	4.03242e+06	1.1145e+07	1.02365e+08	4.63025e+07	1.97393e+08	6.58274e+07	0	2.49243e+08	1.0429e+08	3.55991e+07	2.37525e+07	3.23714e+08	4.41534e+07	9.93546e+07	1.29543e+08	1.98829e+09	3.25858e+08	1.51758e+08	2.22155e+09	1.19539e+08
480.36	23.9281	N-Stearoyl tyrosine	M+CH3OH+H	1+	-0.829917	447.335	HMDB0062343	6710116	0	1.70676e+07	3.34313e+07	1.00277e+08	1.2938e+07	1.03417e+08	1.5231e+08	7.0165e+07	3.50157e+07	1.24004e+06	4.34158e+06	4.62596e+06	3.40779e+06	4.02538e+06	1.85938e+06	4.33192e+06	4.03242e+06	8.36212e+06	2.20373e+08	0	0	6.58274e+07	0	5.94544e+07	0	5.11218e+07	2.03357e+07	0	3.60943e+07	9.17125e+07	9.12644e+08	1.98516e+09	3.25858e+08	1.91931e+09	2.22155e+09	1.19539e+08
136.92	54.4183	Thiosulfate	M+Na	1+	0.251119	113.945	HMDB0000257	1085	5.64001e+07	5.57408e+06	1.76707e+07	8.36317e+06	3.41062e+06	1.4546e+07	1.48575e+07	1.54978e+07	8.97717e+06	6.81496e+06	1.26947e+07	4.33717e+06	1.02222e+07	4.34058e+06	6.19154e+06	5.88746e+06	1.42558e+07	5.255e+06	8.98158e+06	1.95351e+08	0	1.08425e+07	1.23807e+07	6.34756e+07	9.60075e+06	1.2079e+07	8.35375e+06	1.12613e+08	3.42919e+08	5.31732e+08	1.76497e+08	2.48515e+08	1.87488e+08	1.36689e+08	3.96647e+08	2.37068e+08
627.12	2.84199	3,5-Digalloylepicatechin	M+CH3OH+H	1+	2.36256	594.101	HMDB0030665	4320064	2.64011e+07	2.3756e+07	1.39335e+07	2.23304e+07	0	2.25488e+07	2.84308e+07	2.94562e+07	3.75251e+07	9.85387e+06	1.09995e+07	1.60843e+07	1.47355e+07	1.26536e+07	1.76825e+07	0	9.85292e+06	8.86304e+06	1.24967e+07	1.24162e+07	1.24711e+07	4.65187e+07	3.17988e+07	3.80037e+07	9.8386e+07	9.26657e+07	7.8305e+07	9.8523e+08	3.86345e+08	7.26588e+08	9.1637e+08	6.09642e+08	1.08842e+09	3.86961e+08	9.32935e+08	2.01031e+08
312.96	4.02774	Furfuryl thioacetate	2M+H	1+	3.14015	156.025	HMDB0035088	61660	4.11313e+07	1.90237e+07	2.78706e+07	1.80017e+07	8.56112e+06	1.63783e+07	2.3076e+07	1.44893e+07	1.22221e+07	8.8615e+06	4.09883e+06	6.01508e+06	7.10129e+06	1.19012e+07	1.2879e+07	1.05271e+07	6.86871e+06	7.0915e+06	2.10451e+07	3.95046e+07	7.75679e+06	1.94851e+07	3.58433e+06	1.99498e+07	6.63621e+06	1.69807e+07	1.32294e+07	5.80235e+07	8.52445e+07	5.57388e+07	1.03393e+08	4.07133e+07	1.30623e+08	1.6596e+08	1.78531e+08	1.50474e+08
772.56	4.56731	PC(18:3(6Z,9Z,12Z)/P-16:0)	M+CH3OH+H	1+	-0.042498	739.552	HMDB0008192	53478823	2.41071e+07	2.74692e+07	1.79812e+07	1.86078e+07	2.44911e+07	1.69038e+07	2.06513e+07	1.37864e+07	8.75033e+06	5.59492e+06	6.54467e+06	7.47746e+06	4.47942e+06	4.70983e+06	1.18643e+07	8.40475e+06	6.42042e+06	3.22121e+06	1.65087e+07	1.95358e+07	8.509e+06	9.98304e+06	1.14258e+07	1.6364e+07	3.1808e+07	1.72327e+07	2.00008e+07	4.60509e+07	1.65949e+08	1.55428e+08	1.2403e+08	3.90087e+07	1.06663e+08	6.64019e+07	6.40399e+07	1.20885e+08
194.16	40.5689	4-(Ethoxymethyl)phenol	M+ACN+H	1+	2.20807	152.084	HMDB0039956	93781	5.25527e+07	1.67506e+07	1.45692e+07	2.7596e+07	2.85187e+07	3.31622e+08	3.40728e+07	1.11439e+07	8.95492e+06	5.88508e+06	2.47825e+06	5.26779e+06	6.51229e+06	4.02817e+06	8.65383e+06	4.28312e+06	7.71633e+06	5.26488e+06	2.44805e+07	1.30138e+07	1.05126e+07	3.27472e+07	1.67096e+07	1.36365e+07	1.14611e+07	9.5905e+06	1.08455e+07	4.52886e+08	1.57245e+08	9.80754e+08	3.13614e+08	4.85509e+08	2.23939e+08	6.90319e+08	3.45171e+08	4.30532e+08
223.08	59.0525	Monoisobutyl phthalic acid	M+H	1+	2.38814	222.089	HMDB0002056	92272	0	2.2545e+07	1.07449e+07	1.98014e+07	1.71989e+07	1.02714e+07	1.61188e+07	1.01713e+07	1.27548e+07	4.32258e+06	7.75283e+06	6.49821e+06	4.32042e+06	9.84133e+06	4.32063e+06	0	2.16946e+06	4.1275e+06	1.56688e+07	1.15385e+07	1.70547e+07	1.06347e+07	3.62485e+07	8.00396e+06	1.42189e+07	1.33548e+07	1.74045e+07	3.1024e+08	4.00233e+08	1.88197e+08	0	2.3519e+08	3.79716e+08	3.55267e+08	3.6649e+08	3.70701e+08
466.44	59.128	Momodicaursenol	M+ACN+H	1+	-1.36076	424.371	HMDB0035274	0	0	3.24505e+07	4.75768e+07	2.18537e+07	2.20629e+07	3.01729e+07	3.08578e+07	1.56235e+07	5.96599e+07	1.22375e+06	620167	0	1.8535e+06	582500	1.20288e+06	0	1.76592e+06	3.07358e+06	4.73925e+07	1.58231e+07	2.61001e+07	3.70454e+07	3.11436e+07	1.97763e+07	4.10452e+07	2.93196e+07	1.62781e+07	4.62175e+08	0	0	7.9923e+08	8.62111e+08	8.48954e+08	8.15424e+08	7.69807e+08	3.45591e+08
466.202	59.1788	Tolmetin glucuronide	M+CH3OH+H	1+	-0.267783	433.137	HMDB0042044	155656	4.59202e+07	5.08885e+07	4.80988e+07	4.53927e+07	4.20448e+07	4.56885e+07	3.22279e+07	1.46609e+07	3.45122e+07	1.85338e+06	1.24075e+06	1.85675e+06	2.46088e+06	1.23983e+06	1.22542e+06	1.55163e+06	4.02913e+06	5.21346e+06	4.4711e+07	5.4001e+07	3.95634e+07	9.50393e+07	1.02149e+08	9.88275e+07	0	0	3.63858e+07	1.65655e+08	3.11262e+08	1.91672e+08	5.13676e+08	4.9591e+08	4.87841e+08	4.43908e+08	4.66524e+08	1.8406e+08
212.16	1.39172	3,4-Dimethyl-2-(1-pyrrolidinyl)-2-cyclopenten-1-one	M+CH3OH+H	1+	2.47534	179.131	HMDB0039677	18185999	6.38989e+07	2.10812e+07	1.69886e+07	2.11029e+07	1.92353e+07	1.77217e+07	2.66193e+07	1.36049e+07	2.76432e+07	9.86975e+06	9.90958e+06	1.39505e+07	6.42713e+06	7.57267e+06	6.51125e+06	2.04518e+07	6.15183e+06	7.75133e+06	1.29586e+07	1.46324e+07	9.5935e+06	2.69263e+07	9.51612e+06	6.04137e+06	1.51866e+07	1.91858e+07	1.35347e+07	8.84091e+08	3.89229e+08	1.45512e+09	8.39876e+07	6.01735e+08	3.93699e+08	8.80445e+08	8.33741e+08	2.13534e+08
524.28	6.6446	LysoPE(0:0/20:4(8Z,11Z,14Z,17Z))	M+Na	1+	0.434839	501.286	HMDB0011488	53480937	3.40186e+07	5.43808e+06	3.55863e+07	8.01754e+06	4.60708e+06	1.6721e+07	1.2415e+06	2.47617e+06	7.04621e+06	3.68796e+06	4.02225e+06	2.48125e+06	3.58392e+06	609333	2.98667e+06	5.57658e+06	621167	3.71113e+06	2.43463e+06	3.06363e+06	2.70638e+06	3.82646e+06	2.92092e+06	3.64363e+06	8.15025e+06	4.51412e+06	4.53388e+06	2.67801e+08	1.64057e+08	9.66666e+07	6.14882e+07	6.9585e+07	7.48706e+07	7.29576e+07	3.92092e+07	2.49235e+07
338.04	28.8553	cis-Coutaric acid	M+ACN+H	1+	2.89609	296.053	HMDB0034620	69968525	0	2.60233e+07	2.13941e+07	1.59412e+07	1.9231e+07	2.72269e+07	1.98336e+07	1.91808e+07	2.10642e+07	0	6.19875e+06	8.6749e+07	6.19767e+06	6.81767e+06	5.27088e+06	7.72187e+06	0	7.74767e+06	1.64355e+07	3.67961e+07	2.37065e+07	2.09321e+07	1.57357e+08	2.01515e+07	3.78229e+07	2.04043e+07	9.90292e+06	1.53845e+08	8.45138e+07	2.32141e+08	1.3933e+08	1.73028e+08	2.53291e+08	5.26292e+07	2.18415e+08	4.2505e+08
212.04	55.8967	Isoxanthopterin	M+CH3OH+H	1+	2.80415	179.044	HMDB0000704	10729	0	2.10675e+07	5.98135e+07	8.04258e+06	1.23875e+07	2.41623e+07	9.916e+06	2.44794e+07	9.29217e+06	1.14354e+07	6.50417e+06	8.97583e+06	5.26288e+06	9.2895e+06	1.0529e+07	8.97508e+06	2.19748e+07	8.36125e+06	1.58013e+07	2.63325e+07	2.47795e+07	1.85908e+07	7.70633e+06	3.43573e+07	1.85053e+07	1.39425e+07	1.48695e+07	3.16268e+08	2.55095e+08	4.00764e+08	3.12544e+08	2.69207e+08	4.43636e+08	0	4.34458e+08	4.93407e+08
410.4	59.7749	20-Tetracosene-1,18-diol	M+ACN+H	1+	-2.24713	368.365	HMDB0040887	0	0	0	1.88515e+07	1.2138e+07	1.28067e+07	4.01223e+07	3.84244e+07	1.07518e+07	3.62456e+07	6.21363e+06	4.03271e+06	5.06821e+06	4.74442e+06	4.88267e+06	9.16308e+06	7.35729e+06	4.00067e+06	6.15154e+06	5.14086e+07	8.64643e+07	5.30579e+07	7.52425e+07	6.6549e+07	8.45922e+07	7.84834e+07	7.65745e+07	1.07218e+08	7.46265e+08	5.62267e+08	6.16249e+08	0	9.15327e+08	1.02132e+09	0	0	5.89089e+08
136.92	51.856	Hydroxidodioxidosulfidosulfate	M+Na	1+	0.50725	113.945	HMDB0060293	1085	0	4.96633e+06	1.11489e+07	1.7007e+07	0	7.74179e+06	7.74296e+06	2.41673e+07	5.57663e+06	3.09529e+06	0	5.5695e+06	6.80842e+06	4.33667e+06	3.09758e+06	9.90904e+06	3.40675e+06	9.59854e+06	1.05333e+07	1.79563e+07	2.1996e+07	1.30038e+07	2.26915e+08	8.98554e+06	7.40217e+06	8.96379e+06	8.37237e+06	4.83618e+08	1.00333e+08	7.53263e+08	2.79207e+08	1.67428e+08	1.23294e+08	4.56307e+08	1.5601e+08	7.46334e+07
718.92	4.73631	Methyclothiazide	2M+H	1+	0.0952128	358.957	HMDB0014377	4121	1.22778e+07	2.48996e+07	2.26337e+07	2.44406e+07	2.46513e+07	1.22098e+07	1.40084e+07	3.80172e+07	3.25723e+07	4.3275e+06	1.51866e+07	1.34058e+07	7.90821e+06	7.01296e+06	1.68144e+07	4.44358e+06	6.27092e+06	3.899e+06	2.93042e+07	0	1.48748e+07	1.76456e+07	5.60683e+07	2.54143e+07	2.33945e+07	3.23459e+07	1.84424e+07	6.7329e+07	1.78753e+08	5.9673e+07	2.21642e+08	1.77633e+08	2.73678e+08	1.72566e+08	2.67005e+08	1.26188e+08
815.28	4.6492	8-Carboxymethyldihydrochelerythrine	2M+H	1+	-0.850842	407.137	HMDB0029832	0	2.94551e+07	2.85413e+07	1.13463e+07	1.6719e+07	2.03463e+06	2.75433e+06	3.97975e+06	1.11793e+07	3.47329e+06	1.32838e+07	8.32621e+06	1.22026e+07	4.81933e+06	4.1435e+06	4.24925e+06	8.1585e+06	4.32067e+06	2.89883e+06	8.95662e+06	1.0491e+07	4.71596e+06	4.87312e+06	4.05088e+06	1368375	1.58284e+07	2.32021e+06	2.23483e+06	1.96238e+07	1.63608e+07	7.013e+06	2.31895e+07	3.65087e+07	3.06891e+07	6.23807e+07	7.14114e+07	2.53305e+07
353.4	5.30849	(6E,8E)-4,6,8-Megastigmatriene	2M+H	1+	3.40296	176.157	HMDB0035180	5369483	2.31252e+07	6.40592e+06	2.382e+07	1.46843e+07	2.82226e+07	1.84735e+07	1.71825e+07	2.32543e+07	2.26221e+07	5.93967e+06	9.71529e+06	1.09611e+07	1.05571e+07	6.51487e+06	1.15673e+07	1.15163e+07	1.90322e+07	1.44431e+07	3.15964e+07	4.75514e+07	2.89279e+07	1.93274e+07	1.41872e+07	2.43845e+07	1.85014e+07	1.68165e+07	1.03126e+07	5.97751e+08	3.01466e+08	2.2014e+08	1.32901e+08	2.89125e+08	1.29514e+08	3.99719e+08	1.59303e+07	1.79449e+08
495.48	5.97431	Neoherculin	2M+H	1+	2.39949	247.194	HMDB0030955	0	3.37466e+07	9.61279e+06	6.02912e+06	5.83942e+06	1.39963e+07	1.89301e+07	4.58808e+06	1.1888e+07	8.44833e+06	1.11345e+07	1.39355e+07	9.92021e+06	5.57288e+06	6.15638e+06	3.99254e+06	8.58513e+06	2.44154e+06	4.86117e+06	6.47825e+06	1.97881e+07	1.11577e+07	3.477e+06	1.06917e+07	9.66892e+06	5.94208e+06	1757625	3.59975e+06	1.68295e+08	3.29525e+08	2.13579e+08	1.2909e+08	7.72618e+07	1.24151e+08	1.9897e+08	3.17464e+07	1.28724e+08
549.12	6.57151	Formononetin 7-(6''-malonylglucoside)	M+CH3OH+H	1+	2.91205	516.127	HMDB0029493	0	6.70082e+07	6.67792e+06	2.11741e+07	1.69368e+07	1.68247e+07	7.80325e+06	5.50808e+06	4.61004e+06	5.52429e+06	1.54133e+07	4.33154e+06	3.71654e+06	5.77587e+06	3.68008e+06	3.69142e+06	3.71525e+06	2.79046e+06	6.18304e+06	8.90317e+06	2.475e+06	8.54563e+06	2.36496e+06	3.57892e+06	1.723e+06	2.98292e+06	1.20625e+06	1.844e+06	3.64214e+07	6.76203e+07	1.46929e+08	2.44541e+07	2.2625e+07	3.26779e+07	2.48183e+07	1.25715e+07	3.5148e+07
376.92	13.5797	Idoxuridine	M+Na	1+	2.49465	353.971	HMDB0014394	5905	3.4149e+07	2.74293e+07	2.81797e+07	8.33342e+06	1.32825e+07	3.96779e+06	1.78068e+07	6.7715e+06	8.29708e+06	3.09904e+06	929292	2.48267e+06	1.85637e+06	1.23758e+06	3.40429e+06	2.78338e+06	2.47975e+06	1.24083e+06	7.04342e+06	7.01213e+06	5.57433e+06	1.0508e+07	2.61153e+07	2.13258e+07	1.19284e+07	2.17798e+07	1.45178e+07	2.11368e+07	3.42372e+07	3.39164e+07	1.67399e+07	1.41572e+07	1.04423e+07	1.6188e+07	2.11977e+07	1.24754e+07
194.04	36.7502	Oxidized dithiothreitol	M+ACN+H	1+	2.42561	151.997	HMDB0059664	439407	0	3.84332e+07	1.51736e+07	2.5628e+07	4.92818e+07	1.89025e+07	4.88878e+07	2.04888e+07	2.91268e+07	5.26375e+06	1.08493e+07	1.2323e+08	4.64487e+06	1.2063e+07	5.55883e+06	8.367e+06	7.10542e+06	9.29271e+06	4.01531e+07	0	6.03864e+07	1.98227e+07	5.17099e+07	2.84921e+07	1.79753e+07	3.71274e+07	1.20927e+07	8.34623e+08	1.23666e+09	1.40752e+09	4.89548e+08	5.00577e+08	6.01859e+08	4.08728e+08	3.97041e+08	4.63782e+08
228.24	58.5022	Propyl octanoate	M+ACN+H	1+	2.74246	186.162	HMDB0059831	69351	0	1.23658e+07	1.8856e+07	2.28167e+07	1.62087e+07	6.263e+06	1.75744e+07	2.62378e+07	1.87237e+07	2.46008e+06	3.34954e+06	4.34829e+06	4.00238e+06	9.27529e+06	8.36921e+06	6.19083e+06	1.04573e+07	4.02296e+06	8.04788e+06	1.34221e+07	1.23856e+07	1.7451e+07	1.35661e+07	1.1878e+07	1.02828e+07	1.46195e+07	1.68988e+07	5.89333e+08	2.38116e+08	4.12052e+08	3.07158e+08	1.71235e+08	3.86705e+08	1.79711e+08	4.13742e+08	3.46756e+08
194.16	2.15845	2-Propenyl 2,4-hexadienoate	M+ACN+H	1+	2.25277	152.084	HMDB0036227	6435833	4.33939e+07	8.26417e+06	1.37597e+07	1.10691e+07	1.26783e+07	1.13061e+07	1.03855e+07	8.17221e+06	1.43723e+07	5.89046e+06	8.31346e+06	4.94233e+06	7.73988e+06	4.33642e+06	2.46867e+06	5.2525e+06	8.01433e+06	3.72133e+06	6.96067e+06	7.72625e+06	6.20292e+06	6.94387e+07	7.05591e+07	1.03549e+07	9.23037e+06	5.265e+06	5.57933e+06	2.59331e+08	2.78766e+08	7.65802e+08	1.55642e+08	5.23958e+08	2.69502e+08	1.87621e+08	3.14479e+08	3.54317e+08
411	6.81942	trans-Resveratrol 3,5-disulfate	M+Na	1+	2.45984	387.992	HMDB0041781	29986831	5.30956e+07	6.35407e+07	5.84629e+06	6.81192e+06	5.83304e+06	1.2992e+07	8.93054e+06	3.41196e+06	4.00421e+06	2.78021e+06	3.72483e+06	3.097e+06	2.37733e+06	3.99475e+06	3.72058e+06	3.71863e+06	6.4985e+06	4.95475e+06	9.99788e+06	4.81833e+06	1.07853e+07	3.80413e+06	4.48808e+06	1.39967e+07	3.92725e+06	5.577e+06	1.53981e+07	5.89427e+08	2.59617e+08	3.87652e+08	1.52761e+08	2.48495e+08	1.72573e+08	5.40436e+07	1.12702e+08	5.01587e+07
264	9.63418	3-Mercaptolactate-cysteine disulfide	M+Na	1+	1.39264	241.008	HMDB0006512	193536	0	1.15878e+07	1.87576e+07	1.82745e+07	4.87071e+06	1.27536e+07	1.05186e+07	9.30021e+06	0	2.78754e+06	2.16921e+06	2.7915e+06	7.43783e+06	5.57596e+06	3.40325e+06	5.85021e+06	3.0835e+06	3.09942e+06	7.74942e+06	1.06845e+07	8.99258e+06	8.66408e+06	1.37904e+07	5.79417e+06	9.75167e+06	1.32772e+07	4.826e+06	7.62296e+08	3.93843e+08	3.83405e+08	4.96411e+08	3.29456e+08	5.67783e+08	4.96169e+08	8.23612e+08	4.65522e+08
264	13.3066	3-Mercaptolactate-cysteine disulfide	M+Na	1+	1.47401	241.008	HMDB0006512	193536	0	1.94348e+07	1.0862e+07	1.04758e+07	8.89489e+07	9.29512e+06	9.22792e+06	8.95637e+06	4.02646e+06	6.20004e+06	8.36463e+06	3.07642e+06	4.02558e+06	4.02292e+06	5.89017e+06	3.40896e+06	3.39925e+06	6.82358e+06	1.19582e+07	6.2115e+06	2.55846e+07	2.25158e+07	1.01694e+07	1.3977e+07	5.86796e+06	8.28542e+06	0	0	7.78788e+08	1.12861e+09	3.9516e+08	2.90754e+08	4.57335e+08	9.84667e+08	7.26671e+08	2.82937e+08
536.4	22.0199	LysoPE(0:0/22:1(13Z))	M+H	1+	-1.27769	535.364	HMDB0011491	53480940	2.80505e+07	1.97078e+07	1.59438e+07	9.25896e+06	7.44725e+06	9.25892e+06	1.33655e+07	1.28318e+07	1.28413e+07	620333	902208	620292	619875	2.15546e+06	1.54963e+06	3.08467e+06	601167	604125	4.84118e+07	2.76243e+07	1.29495e+07	4.01113e+07	5.00421e+06	8.84704e+06	4.06567e+06	2.47033e+06	1.80463e+06	0	7.07231e+08	3.45476e+08	9.88661e+08	8.07248e+08	6.98614e+08	4.25803e+08	3.29678e+08	1.45999e+08
338.16	31.9051	Mitiglinide	M+Na	1+	3.23046	315.183	HMDB0015382	3047758	0	5.89171e+06	1.42347e+07	8.0615e+06	0	9.60187e+06	1.11422e+07	1.73589e+07	1.29573e+07	2.41816e+07	4.94442e+06	0	8.34579e+06	1.05368e+07	3.41275e+06	8.34921e+06	4.01346e+06	8.66029e+06	9.91983e+06	1.79818e+07	1.42306e+07	1.35831e+07	8.37229e+06	1.04344e+08	1.51996e+07	6.82283e+06	4.95775e+06	2.32363e+08	3.65329e+08	3.26811e+08	2.28009e+08	1.66557e+08	2.8242e+08	1.01416e+08	1.60485e+08	1.71366e+08
128.04	58.3894	2-Ethyl-4-methylthiazole	M+H	1+	1.78738	127.046	HMDB0029730	27440	2.55435e+07	5.89708e+06	1.87555e+07	1.01132e+07	7.30725e+06	1.38284e+07	1.50787e+07	1.09701e+07	3.42665e+07	4.32858e+06	3.056e+06	1.8615e+06	8.30825e+06	2.16517e+06	6.19867e+06	3.72363e+06	4.61554e+06	7.11908e+06	6.05492e+06	1.26225e+07	6.73113e+06	5.62725e+06	1.25901e+07	3.22342e+07	7.74679e+06	0	2.84161e+07	7.07565e+07	8.51858e+07	1.05456e+08	5.37558e+07	9.66369e+07	5.20307e+08	7.20124e+07	1.10987e+08	1.17141e+08
188.64	58.3912	Adrenoyl ethanolamide	M+2H	2+	1.20448	375.314	HMDB0013626	5282273	9.13433e+06	2.04633e+06	3.47254e+06	4.50133e+06	4.91933e+06	1.80683e+06	7.14071e+06	3.25008e+06	5.2865e+06	620792	1.85787e+06	2.46617e+06	5.53675e+06	3.72171e+06	620000	3.07475e+06	1.82433e+06	3.71763e+06	6.25208e+06	6.11529e+06	8.7415e+06	1.0807e+07	7.11254e+06	1.09252e+07	7.08158e+06	6.94563e+06	6.44512e+06	2.77513e+07	3.84461e+07	2.4529e+07	8.37493e+07	6.74962e+07	3.00153e+07	8.55077e+07	7.47181e+07	4.53834e+07
264.12	58.6132	Isocarboxazid	M+CH3OH+H	1+	2.50015	231.101	HMDB0015377	3759	3.44003e+07	9.33067e+06	1.55992e+07	1.42684e+07	1.46029e+07	2.57245e+07	1.0185e+07	1.40531e+07	1.28715e+07	3.98763e+06	8.94563e+06	1.22975e+06	4.60188e+06	1.55292e+06	4.02958e+06	3.07288e+06	1.04719e+07	1.856e+06	6.00396e+06	8.86504e+06	1.41224e+07	1.85958e+07	9.78188e+06	2.67855e+07	2.44635e+07	1.10511e+07	1.75548e+07	5.35666e+08	4.55477e+08	3.66625e+08	3.89641e+08	4.1969e+08	0	5.39446e+08	5.46921e+08	4.35647e+08
577.08	6.24237	Aromadendrin	2M+H	1+	1.92044	288.063	HMDB0030847	662	1.10041e+08	2.33479e+07	1.29891e+07	1.64258e+07	2.86014e+07	8.2775e+06	9.80487e+06	1.12711e+07	1.41072e+07	5.55067e+06	1.39256e+07	9.60775e+06	8.95958e+06	0	8.91758e+06	4654875	1.48339e+07	5.2605e+06	4.68675e+06	4.61288e+07	1.25118e+07	4.69775e+06	3.54546e+06	1.89163e+07	9.75433e+06	3.58888e+06	2.302e+06	1.54947e+08	1.50838e+08	7.0479e+07	1.21104e+08	1.17236e+08	1.94059e+08	5.50588e+07	6.37565e+07	4.51305e+07
123	39.657	1,2-Bis(methylthio)ethane	M+H	1+	1.19074	122.022	HMDB0031708	23110	7.17586e+07	3.7125e+06	5.56592e+06	9.906e+06	7.75017e+06	4.02742e+06	7.43904e+06	1.36393e+07	8.04858e+06	1.85963e+06	1.85933e+06	2.168e+06	2.16838e+06	6.19896e+06	1.23908e+06	620042	1.23992e+06	619083	8.67121e+06	4.64862e+06	3.41038e+06	1.48777e+07	7.10037e+06	9.30183e+06	1.24058e+06	4.33592e+06	8.35758e+06	1.6313e+07	1.46972e+07	7.37558e+06	3.17352e+07	1.62894e+07	8.97763e+06	1.97115e+07	1.32315e+07	1.66586e+07
321.24	12.3072	O-Geranylvanillin	M+CH3OH+H	1+	2.88337	288.173	HMDB0040864	6444289	1.12546e+08	6.17783e+06	4.03054e+06	9.46236e+07	5.55817e+06	1.40966e+07	1.14613e+07	2.46367e+06	6.11146e+06	4.02475e+06	3.40971e+06	3.71792e+06	1.11457e+07	3.07529e+06	1.241e+06	3.4095e+06	3.71204e+06	4.92692e+06	4.26625e+06	7.42254e+06	6.04883e+06	5.53683e+06	1.38496e+07	3.40467e+06	3.66163e+06	8.88417e+06	4.94362e+06	3.09895e+07	5.3626e+07	5.808e+07	7.45026e+07	3.44194e+07	1.4931e+08	8.66518e+07	1.19816e+08	9.27354e+07
194.04	0.483685	Oxidized dithiothreitol	M+ACN+H	1+	2.61462	151.997	HMDB0059664	439407	7.8049e+07	1.4989e+07	6.30473e+07	3.96087e+07	1.96637e+07	1.03627e+07	1.41711e+07	2.41737e+07	8.1946e+07	6.82017e+06	6.38967e+06	3.34671e+06	6.79442e+06	2.79242e+06	3.31546e+06	7.8965e+06	6.32158e+06	9.26933e+06	2.29006e+07	2.15207e+07	1.18823e+07	9.32412e+06	1.61625e+07	1.3854e+07	1.16632e+07	2.35194e+07	1.83846e+07	2.36645e+08	0	8.64901e+08	2.85337e+08	9.086e+07	2.40972e+08	0	3.85511e+08	1.92903e+08
625.2	2.82571	3',4,4'-Trihydroxypulvinone	2M+H	1+	3.42193	312.063	HMDB0030563	0	1.02751e+07	9.90863e+06	1.55237e+07	1.0401e+07	1.52643e+07	1.37592e+07	1.8999e+07	1.81245e+07	1.66897e+07	4.60233e+06	7.99962e+06	6.82063e+06	5.55758e+06	8.63621e+06	8.80704e+06	2.472e+06	3.68263e+06	4.8245e+06	1.01255e+07	1.04651e+07	1.37492e+07	1.90659e+07	2.94545e+07	1.99641e+07	4.38734e+07	4.68867e+07	4.38612e+07	3.49623e+08	3.56751e+08	3.93502e+08	5.9585e+08	6.10586e+08	8.16955e+08	0	7.82052e+08	0
480.12	7.53146	Silica aerogel	M+ACN+H	1+	2.07287	438.107	HMDB0032503	1151680	1.31852e+07	1.7403e+07	9.39037e+06	9.81196e+06	8.95196e+06	4.56013e+06	2.48242e+06	5.15917e+06	1.01341e+07	616500	1.23933e+06	1.23217e+06	0	0	620667	0	616292	1.24008e+06	3.71483e+06	3.98554e+06	2.47383e+06	1.20824e+07	2.06362e+07	1.61467e+07	4.28954e+06	5.25258e+06	8.02542e+06	1.65323e+07	2.49172e+07	2.07353e+07	4.01258e+07	3.22662e+07	3.30471e+07	1.73477e+07	5.68062e+07	2.43318e+07
344.88	12.9696	2-Bromophenol	2M+H	1+	-0.621198	171.952	HMDB0032059	7244	1.43201e+08	1.76011e+07	1.15503e+07	1.6245e+08	5.27012e+06	7.12517e+06	7.92662e+06	1.76252e+07	5.56475e+06	8.6815e+06	1.51725e+07	0	1.2702e+07	7.07108e+06	1.13594e+07	5.89083e+06	1.10099e+08	7.67203e+07	1.23007e+07	1.5807e+08	9.20358e+06	8.90142e+06	5.57167e+06	3.87098e+07	1.06242e+07	1.29555e+07	1.11666e+07	5.48775e+07	1.36859e+08	1.24225e+08	1.12123e+08	2.67074e+08	9.41968e+07	5.92849e+07	1.90424e+08	1.54251e+08
122.04	26.0515	D-Cysteine	M+H	1+	0.600243	121.02	HMDB0003417	92851	9.36324e+07	1.86121e+06	3.40725e+06	2.43667e+06	1.84371e+06	2.79233e+06	3.63783e+06	4.02658e+06	4.308e+06	1.54821e+06	930292	1.86033e+06	607250	1.23842e+06	2.475e+06	617917	1.23992e+06	1.23892e+06	1.85867e+06	2.375e+06	2.46117e+06	1.83825e+06	1.81858e+06	2.4125e+06	602750	2.72633e+06	1.82308e+06	1.1588e+07	8.18629e+06	1.22505e+07	8.9725e+06	6.95808e+06	1.86545e+07	7.18025e+06	1.13609e+07	8.48225e+06
122.04	27.9298	D-Cysteine	M+H	1+	0.600243	121.02	HMDB0003417	92851	9.11976e+07	2.16796e+06	0	3.72071e+06	1.86437e+06	1.848e+06	2.151e+06	1.22946e+06	1.86021e+06	1.54821e+06	1.85863e+06	3.40888e+06	3.09867e+06	1.24033e+06	1.24004e+06	1.21517e+06	620125	620458	619667	1.23696e+06	4.01588e+06	2.4795e+06	3.092e+06	3.69721e+06	1.55e+06	3.41033e+06	4.02858e+06	1.28378e+07	9.27221e+06	1.0224e+07	1.21074e+07	1.15083e+07	6.94625e+06	6.15421e+06	8.00671e+06	1.42311e+07
102	29.8307	4,5-Dihydro-2-methylthiazole	M+H	1+	-0.454947	101.03	HMDB0029555	16867	1.65902e+07	1.9811e+07	4.05851e+07	8.02825e+06	6.50988e+06	1.44922e+07	4.03058e+06	7.75092e+06	1.82632e+07	1.57983e+07	3.08733e+06	2.47904e+06	2.78704e+06	2.17013e+06	3.71033e+06	1.54921e+06	4.02979e+06	4.64396e+06	6.50096e+06	6.51208e+06	1.23353e+07	2.75154e+06	4.58279e+06	2.72298e+07	4.32558e+06	4.33471e+06	1.05468e+07	2.29274e+07	8.2125e+07	9.87692e+07	8.1837e+07	1.50771e+08	5.30349e+07	2.2e+07	1.80258e+07	1.62151e+08
194.04	40.0566	Lithol Rubine	M+2H	2+	0.451892	386.057	HMDB0041567	0	0	1.02357e+07	4.73301e+07	4.08867e+07	2.69665e+07	2.69723e+07	2.32551e+07	3.61647e+07	1.08435e+07	4.64367e+06	9.88038e+06	9.60867e+06	7.06165e+07	8.98658e+06	1.30013e+07	8.96496e+06	4.33225e+06	0	1.54927e+07	5.25731e+07	4.68253e+07	2.23179e+07	3.87009e+07	4.12032e+07	2.1036e+07	1.05303e+07	2.63042e+07	8.38624e+08	6.09993e+08	2.48949e+09	1.83233e+08	2.83987e+08	1.58798e+08	3.60946e+08	4.29433e+08	3.85996e+08
118.08	49.0045	L-2-Amino-3-oxobutanoic acid	M+H	1+	0.741313	117.043	HMDB0006454	440033	4.60976e+07	1.05273e+07	8.05337e+06	8.04196e+06	1.70224e+07	2.04249e+07	2.10593e+07	8.05575e+06	1.33265e+07	7.11846e+06	7.4285e+06	7.40142e+06	1.60999e+07	9.60133e+06	8.3685e+06	6.81237e+06	4.95283e+06	0	5.57625e+06	1.36223e+07	1.20811e+07	1.33213e+07	8.98217e+06	1.3935e+07	5.79979e+06	1.02215e+07	7.11987e+06	1.27142e+08	1.03766e+08	1.07363e+08	3.7899e+07	1.67925e+08	0	1.70965e+08	1.09729e+08	1.47948e+08
118.082	53.4393	Zerumbone oxide	M+2H	2+	0.995274	234.162	HMDB0036466	5463724	2.9439e+07	1.0465e+07	0	2.38476e+07	7.06198e+07	1.23878e+07	7.74029e+06	9.309e+06	6.19388e+06	3.40883e+06	5.88275e+06	4.95246e+06	3.40783e+06	8.67575e+06	6.47188e+06	7.74713e+06	4.02413e+06	4.33675e+06	8.67667e+06	9.60017e+06	8.04992e+06	1.1219e+08	3.7195e+06	1.23879e+07	1.51748e+07	7.42888e+06	1.70245e+07	6.71116e+07	6.4457e+07	1.67858e+08	4.30397e+08	1.57688e+08	1.25597e+08	2.65142e+08	7.18694e+07	2.21699e+08
131.04	54.758	S-2-Propenyl propanethioate	M+H	1+	2.41845	130.045	HMDB0037493	61995	1.36304e+07	6.18325e+06	5.577e+06	6.19562e+06	2.78542e+06	6.81221e+06	7.74342e+06	5.27004e+06	4.64858e+06	1.85792e+06	1.85796e+06	5.89021e+06	2.16608e+06	2.78679e+06	6.19288e+06	2.78771e+06	4.02867e+06	9.90996e+06	4.95763e+06	1.70279e+07	3.0985e+06	3.40525e+06	4.331e+06	8.35529e+06	4.33963e+06	4.64771e+06	1.85912e+06	2.69592e+07	4.44807e+07	1.06497e+08	1.5643e+08	5.8647e+07	1.08431e+08	1.19689e+08	0	1.18301e+08
494.28	59.2228	Tafluprost	M+ACN+H	1+	0.0746545	452.237	HMDB0015704	9868491	2.56301e+07	2.82739e+07	0	1.03641e+07	1.60159e+07	1.64768e+07	2.20176e+07	3.33635e+07	3.53817e+07	1.23883e+06	2.41925e+06	618542	2.47054e+06	1.7475e+06	2.47167e+06	3.18517e+06	1.767e+06	618042	1.0635e+07	0	1.28002e+07	1.99962e+07	3.24821e+07	2.47061e+07	2.81005e+07	9.66154e+06	8.94713e+06	1.62861e+08	1.73509e+08	0	3.93286e+08	3.83388e+08	4.12235e+08	2.81225e+08	3.88847e+08	1.41421e+08
494.16	59.1745	(-)-Epigallocatechin 3-p-coumaroate	M+ACN+H	1+	0.810964	452.111	HMDB0038362	6474788	1.29151e+07	8.4285e+06	5.53408e+06	1.66584e+07	1.03827e+07	2.8089e+07	1.03395e+07	6.01483e+06	4.78567e+06	1.23329e+06	1.24063e+06	1.18708e+06	604542	1.23458e+06	1.53471e+06	2.34542e+06	589000	3.37292e+06	1.7824e+07	2.29098e+07	1.49999e+07	0	1.65556e+07	2.31538e+07	7.67879e+06	6.14238e+06	1.30098e+07	1.39356e+08	1.71456e+08	7.94152e+07	1.77032e+08	1.99139e+08	2.38316e+08	6.77096e+07	2.00913e+08	4.31801e+07
148.08	0.359082	5,6,7,8-Tetrahydro-4-methylquinoline	M+H	1+	1.60312	147.105	HMDB0029709	185667	4.73077e+07	1.13392e+07	8.98254e+06	3.11424e+07	5.75204e+06	1.2512e+07	3.06821e+06	4.32896e+06	2.64554e+07	1.86017e+06	0	2.82938e+06	4.34029e+06	5.88425e+06	1.64092e+06	6.19983e+06	1.07496e+06	5.78871e+06	4.20221e+06	3.85038e+06	4.87829e+06	7.85988e+06	1.74793e+07	8.33538e+06	1.29345e+07	4.6405e+06	7.05696e+06	8.40169e+07	1.24961e+08	2.99125e+07	1.12106e+08	6.69102e+07	6.6618e+07	1.01819e+08	1.25205e+08	6.31537e+07
148.02	0.814711	Indole-5,6-quinone	M+H	1+	1.2239	147.032	HMDB0006779	440728	2.77838e+06	0	0	0	0	0	0	0	0	0	0	0	0	0	0	0	0	0	0	2.17e+06	0	2.66475e+06	0	0	0	0	0	0	0	0	0	0	0	0	0	0
344.76	0.315788	PE(15:0/P-18:1(9Z))	M+2H	2+	-0.37685	687.52	HMDB0008919	53479586	2.88317e+07	1.126e+07	3.91658e+06	8.98137e+06	8.39421e+06	7.00542e+06	2.77063e+06	3.11621e+06	5.47625e+06	6.51121e+06	9.93708e+06	5.42579e+06	5.43438e+06	3.87458e+06	4.14004e+06	6.82046e+06	2.48133e+06	7.69075e+06	3.70096e+06	7.62946e+06	3.70681e+07	6.58092e+06	3.66958e+06	7.37117e+06	1.14889e+07	3.31725e+06	6.13875e+06	7.55029e+07	4.19088e+07	3.607e+07	1.7816e+08	5.70745e+07	3.8282e+07	3.49848e+07	3.14836e+07	2.43165e+07
228.12	5.70879	Detomidine	M+ACN+H	1+	3.38456	186.116	HMDB0041872	56032	4.879e+06	7.28375e+06	3.83929e+06	3.39108e+06	5.16571e+06	4.76108e+06	2.46767e+06	3.03508e+06	3.26929e+06	3.40288e+06	3.71804e+06	1.86313e+06	2.78433e+06	1.84042e+06	3.38325e+06	3.04929e+06	3.08983e+06	3.62558e+06	4.20533e+06	8.82967e+06	5.89775e+06	2.75913e+06	6.39562e+06	5.79792e+06	6.37542e+06	6.70033e+06	1.01235e+07	5.82919e+07	5.22309e+07	6.19913e+07	8.74223e+07	7.54711e+07	2.13355e+07	9.26193e+07	3.37655e+07	5.29639e+07
313.2	6.15936	Phenylalanylphenylalanine	M+H	1+	2.31059	312.147	HMDB0013302	65104	6.49708e+06	3.95258e+06	3.03667e+06	2.77529e+06	1.15928e+07	9.01696e+06	5.52946e+06	2.44242e+06	3.29771e+06	3.7085e+06	3.71063e+06	4.64283e+06	1.23792e+06	4.01096e+06	2.47525e+06	2.17004e+06	4.91917e+06	1.85642e+06	5.196e+06	7.38021e+06	1.7417e+07	1.855e+06	2.13225e+06	2.38396e+06	1.74533e+06	5.06646e+06	1.5335e+06	1.81388e+07	7.68909e+07	1.45623e+07	2.46462e+07	1.25682e+07	6.22225e+06	3.66789e+07	8.233e+06	2.63377e+07
125.04	8.2501	4-Methylcatechol	M+H	1+	1.7026	124.052	HMDB0000873	9958	4.05968e+07	6.81696e+06	6.7605e+06	5.26738e+06	5.52867e+06	6.75988e+06	3.38233e+06	5.16125e+06	4.35742e+06	2.47629e+06	2.48233e+06	3.71896e+06	5.25625e+06	4.03388e+06	2.47783e+06	0	1.85975e+06	5.23692e+06	2.44892e+06	4.9675e+06	5.56679e+06	4.33146e+06	8.66583e+06	8.9845e+06	3.40013e+06	6.49671e+06	3.43943e+07	5.94897e+07	2.62625e+07	4.6413e+07	4.16956e+07	4.73651e+07	3.89757e+07	4.8737e+07	4.31113e+07	2.23831e+07
345	9.0054	Monomethyl phenylphosphonate	2M+H	1+	1.71098	172.029	HMDB0031868	24913	7.9403e+07	5.21429e+06	5.53713e+06	8.36258e+06	8.68521e+06	1.188e+07	1.08511e+07	1.22875e+07	0	6.19754e+06	2.20109e+07	4.652e+06	7.10437e+06	4.65008e+06	1.05255e+07	6.20133e+06	1.23159e+07	5.53125e+06	4.30383e+06	1.39688e+07	1.12826e+07	4.84238e+07	8.95554e+06	5.85588e+06	2.78333e+06	1.01104e+07	7.72392e+06	6.79103e+07	5.94331e+07	6.13498e+07	1.56074e+08	6.47759e+07	1.81859e+08	4.84117e+07	1.27817e+08	4.44076e+08
192.12	13.5747	Indoleacetaldehyde	M+CH3OH+H	1+	2.44582	159.068	HMDB0001190	800	6.57648e+07	0	3.99688e+06	6.43983e+06	6.79942e+06	1.55054e+06	1.25249e+07	4.95213e+06	5.474e+06	0	3.09804e+06	1.84892e+06	1.23508e+06	1.23892e+06	619667	3.07671e+06	619958	0	3.69975e+06	2.4405e+06	3.09558e+06	3.68425e+06	2.45617e+06	5.47858e+06	7.97346e+06	5.24696e+06	3.09675e+06	4.89418e+07	4.48194e+07	4.73742e+07	1.43242e+07	1.3572e+07	1.39429e+07	1.41979e+07	2.87122e+07	1.1395e+07
381.84	14.9345	1,1-Dibromo-3-iodo-2-propanone	M+ACN+H	1+	-0.786737	339.76	HMDB0040189	23426733	2.80555e+07	2.16625e+06	1.24125e+06	1.54771e+06	1.2325e+06	621042	619958	618625	1.2335e+06	1.23796e+06	618500	1.86088e+06	619667	619417	617792	615292	620000	2.48263e+06	616750	1.22067e+06	618792	616625	618375	620083	612458	1.239e+06	930917	3.71693e+07	2.9652e+07	1.50872e+07	1.50239e+07	2.92681e+07	1.99656e+07	2.42659e+07	3.44415e+07	4.46942e+06
354.96	13.8326	Idoxuridine	M+H	1+	2.322	353.971	HMDB0014394	5905	6.57414e+07	1.51015e+07	1.13206e+07	9.03481e+07	1.39119e+07	1.07328e+07	5.58033e+06	9.90263e+06	8.25475e+06	8.67183e+06	4.95404e+06	1.26965e+07	5.25546e+06	7.73346e+06	4.65117e+06	4.03071e+06	4.65167e+06	6.20408e+06	4.29212e+06	6.156e+06	1.17671e+07	8.03688e+06	7.39021e+06	9.473e+06	2.77567e+06	6.79233e+06	4.95271e+06	5.0311e+07	1.96814e+08	1.45981e+08	8.18777e+07	1.12396e+08	1.42184e+08	8.68167e+07	4.06856e+08	1.46201e+08
463.08	21.1136	Daidzein 7-O-glucuronide	M+CH3OH+H	1+	1.16952	430.09	HMDB0041718	11316354	2.27527e+07	1.15004e+07	2.20743e+07	2.40658e+07	0	2.33521e+07	5.03346e+06	1.14835e+07	1.10193e+07	1.53054e+06	1.22775e+06	2.41713e+06	1.20633e+06	1.80858e+06	1.42838e+06	1.19683e+06	598417	590333	5.15405e+07	1.85084e+07	1.43948e+07	1.04287e+07	3.47658e+06	3.07991e+07	3.03717e+06	5.84721e+06	4.87925e+06	4.77547e+07	3.84883e+06	6.85467e+06	5.36979e+06	3.92104e+06	3.711e+06	8.99742e+06	3.88017e+06	5.45283e+06
438.36	30.0852	Ergosterol	M+ACN+H	1+	0.249047	396.339	HMDB0000878	21775588	1.13912e+07	5.87821e+06	1.23592e+06	2.79033e+06	4.03025e+06	3.40954e+06	6.18217e+06	1.14602e+07	4.03054e+06	619500	617667	1.23946e+06	1.85813e+06	619792	620000	1.23858e+06	1.23925e+06	2.4775e+06	8.98013e+06	8.99292e+06	6.75537e+06	1.13224e+07	1.11113e+07	1.20611e+07	8.99092e+06	2.38231e+07	1.61475e+07	2.66802e+08	4.73182e+08	1.71412e+08	5.22564e+08	3.47672e+08	4.26594e+08	9.40558e+08	5.93712e+08	1.98989e+08
194.04	32.261	Oxidized dithiothreitol	M+ACN+H	1+	2.43725	151.997	HMDB0059664	439407	0	1.97762e+07	7.71033e+06	1.36319e+07	2.35244e+07	1.33232e+07	1.23981e+07	0	8.67517e+06	0	5.88629e+06	4.02567e+06	2.47308e+07	2.63226e+07	3.39504e+06	2.045e+07	9.9105e+06	8.0285e+06	3.2109e+07	3.12741e+07	6.80483e+06	1.78819e+07	1.70491e+07	1.45032e+07	3.772e+07	1.55027e+07	3.22251e+07	3.71854e+08	6.95545e+08	7.80648e+08	4.40845e+08	8.94371e+08	0	0	0	7.59719e+08
161.04	40.3821	4-p-Coumaroyl-1,5-quinolactone	M+2H	2+	2.3894	320.09	HMDB0029293	102210473	3.10458e+06	2.78938e+06	3.09188e+06	2.7905e+06	5.27246e+06	6.81767e+06	4.94854e+06	3.40442e+06	0	0	1.23896e+06	1.23933e+06	1.24042e+06	1.23983e+06	1.85325e+06	2.78671e+06	1.85775e+06	1.2385e+06	4.95429e+06	1.85912e+06	4.64421e+06	4.01379e+06	2.78867e+06	6.501e+06	1.20796e+07	1.23883e+06	4.02888e+06	3.97397e+07	3.66762e+07	7.15891e+07	3.68733e+07	8.67489e+07	5.01651e+07	4.22064e+07	3.3462e+07	2.66262e+07
228.96	58.4827	Pyrogallol-2-O-sulphate	M+Na	1+	2.31667	205.989	HMDB0060018	92013661	1.76203e+07	7.32567e+06	3.4115e+06	7.24146e+06	9.93158e+06	6.62683e+06	9.262e+06	6.21e+06	4.83658e+06	3.102e+06	1.84363e+06	3.40246e+06	2.15238e+06	2.47833e+06	4.02683e+06	3.69483e+06	1.24025e+06	3.09613e+06	1.28215e+07	1.61852e+07	1.09861e+07	9.93013e+06	9.3375e+06	7.70929e+06	8.96829e+06	1.44314e+07	8.10429e+06	1.00636e+08	1.02206e+08	1.22344e+08	1.52162e+08	1.26609e+08	1.50198e+08	4.35556e+07	9.4725e+07	9.78655e+07
321.12	58.4794	1-(2,4-Dihydroxy-6-methoxy-3,5-dimethylphenyl)-3-phenyl-2-propen-1-one	M+Na	1+	3.67979	298.121	HMDB0037376	10424762	2.03109e+07	1.60761e+07	4.40104e+06	8.93771e+06	1.55718e+07	8.12004e+06	9.44479e+06	6.73771e+06	6.866e+06	0	4.02717e+06	9.89179e+06	8.94717e+06	8.95933e+06	6.81075e+06	7.10879e+06	3.37063e+06	3.09292e+06	8.14754e+06	4.07217e+06	1.00788e+07	1.14315e+07	4.58267e+06	5.37146e+06	7.49592e+06	2.26292e+06	1.15423e+07	2.05465e+07	5.9531e+07	1.04748e+07	3.53493e+07	4.63182e+07	2.96579e+07	2.57299e+07	1.30561e+08	3.56884e+07
183	58.8553	2-Methyl-4-oxopentanedioic acid	M+Na	1+	1.80728	160.037	HMDB0039447	11062673	1.63968e+07	1.40042e+07	1.11655e+07	3.29317e+06	2.35972e+07	1.0364e+07	3.64567e+06	7.03838e+06	6.38642e+06	2.77921e+06	1.23925e+06	1.24242e+06	2.77404e+06	4.93775e+06	3.68363e+06	3.01388e+06	1.23625e+06	3.71796e+06	9.14296e+06	1.26952e+07	6.93e+06	8.38346e+06	6.84862e+06	4.86375e+06	6.35771e+06	9.65604e+06	7.79867e+06	8.00074e+07	1.7171e+08	1.57518e+08	1.44016e+08	7.6054e+07	5.4213e+07	9.25584e+07	1.02336e+08	1.20812e+08
494.4	59.19	5b-Cholestane-3a,7a,12a,25,26-pentol	M+ACN+H	1+	0.72858	452.35	HMDB0002180	5284194	1.93703e+07	1.99933e+07	1.69292e+07	9.68725e+06	1.27997e+07	8.42775e+06	7.12617e+06	1.55181e+07	6.82758e+06	578167	1.24033e+06	618375	2.40458e+06	2.48133e+06	578833	1.15275e+06	0	1.84383e+06	0	1.60795e+07	1.73355e+07	1.92566e+07	1.59335e+07	2.03365e+07	5.07058e+06	5.56583e+06	3.30662e+06	0	2.63002e+08	3.60111e+08	4.20666e+08	4.27399e+08	3.61025e+08	0	4.81492e+08	2.31051e+08
409.92	8.50625	5'-Hydroxylornoxicam	M+Na	1+	2.61831	386.975	HMDB0013991	54691489	3.87137e+07	4.64937e+06	1.39519e+07	2.74742e+06	4.53692e+06	4.62679e+06	4.9295e+06	6.93208e+06	2.45975e+06	619417	1.85538e+06	2.48083e+06	5.87213e+06	4.33092e+06	4.334e+06	3.1015e+06	4.32096e+06	620250	4.60867e+06	4.03829e+06	3.362e+06	4.96033e+06	4.95488e+06	3.41538e+06	2.79088e+06	4.88667e+06	1857750	6.18675e+08	2.88794e+08	3.43767e+08	6.46943e+08	4.77208e+08	4.43359e+08	6.43208e+07	9.20351e+07	4.17741e+07
475.082	2.72651	S-Cysteinosuccinic acid	2M+H	1+	0.460709	237.031	HMDB0029418	169591	3.25554e+06	5.318e+06	2.95029e+06	3.63862e+06	3.14763e+06	0	3.49621e+06	2.39929e+06	4.22483e+06	1.83988e+06	1.23021e+06	3.10187e+06	2.48e+06	1.22492e+06	0	1.5425e+06	3.05437e+06	3.55146e+06	3.92825e+06	5.88804e+06	7.426e+06	620417	1.14213e+06	2.29313e+06	2.34133e+06	1.63017e+06	1.74725e+06	2.50632e+07	4.98497e+07	5.23284e+07	4.47545e+07	4.11012e+07	7.39859e+07	8.24723e+07	6.8422e+07	1.94753e+08
327.12	6.09082	Neohesperidose	M+H	1+	3.28239	326.121	HMDB0029523	5184980	4.03158e+06	9.35279e+06	6.09454e+06	1.11403e+07	3.615e+06	8.71771e+06	1.26766e+07	2.75275e+06	1.01029e+07	6.49971e+06	4.02371e+06	8.65288e+06	5.57017e+06	1.19572e+07	1.839e+06	3.40404e+06	5.83771e+06	3.10292e+06	2.82515e+07	5.27754e+06	1.0274e+07	2.93433e+06	5.49829e+06	3.01813e+06	3.50946e+06	4.20167e+06	2.71358e+06	8.32555e+07	9.23705e+07	2.65892e+07	6.74354e+07	2.41404e+07	8.40126e+07	3.23731e+07	1.11498e+08	2.12141e+07
148.08	8.10796	Indole-3-carbinol	M+H	1+	1.62917	147.068	HMDB0005785	3712	0	4.60504e+06	1.09785e+07	9.28908e+06	1.75446e+07	8.93058e+06	2.48033e+06	4.49821e+06	9.61588e+06	2.48217e+06	5.882e+06	4.95442e+06	1.53871e+06	2.56476e+07	9.60321e+06	4.02838e+06	3.09546e+06	3.09958e+06	6.35858e+06	5.56983e+06	6.50308e+06	6.18917e+06	1.42376e+07	0	2.45933e+06	8.30279e+06	1.66577e+07	1.96753e+08	6.18229e+07	4.30424e+07	4.93155e+07	8.07456e+07	2.73756e+07	7.09245e+07	5.80771e+07	2.44771e+07
158.04	8.95173	N-Acetylproline	M+H	1+	1.80044	157.074	HMDB0094701	0	9.84162e+07	7.65183e+06	7.69837e+06	8.1555e+06	7.34538e+06	2.74642e+06	4.90267e+06	4.30046e+06	8.90038e+06	1.85437e+06	2.15854e+06	2.47883e+06	620292	4.63292e+06	5.57333e+06	3.099e+06	3.41038e+06	3.69329e+06	6.4645e+06	7.58717e+06	6.12788e+06	6.43958e+06	3.36329e+06	7.39275e+06	3.69229e+06	4.31721e+06	2.46496e+06	1.7298e+07	2.90051e+07	5.85619e+07	6.10033e+07	7.05917e+07	5.40891e+07	5.43218e+07	1.16426e+08	4.03336e+07
327.24	8.85412	Mepyramine	M+ACN+H	1+	2.98324	285.184	HMDB0015639	4992	5.70079e+06	3.65846e+06	2.15513e+06	0	1.3452e+07	1.83608e+07	4.65371e+06	4.91367e+06	3.07767e+06	1.24033e+06	6.78217e+06	3.41383e+06	5.88063e+06	6.78167e+06	6.50188e+06	3.40392e+06	3.68321e+06	1.53883e+06	1.88026e+07	1.9544e+07	1.52752e+07	2.00332e+07	1.01852e+07	5.51142e+06	1.06266e+08	3.08104e+06	3.10021e+06	1.07852e+08	6.51162e+07	1.0349e+08	1.13773e+08	3.41255e+07	5.00914e+07	1.1445e+08	1.01026e+08	2.52769e+07
158.04	10.6842	N-Acetylproline	M+H	1+	1.80044	157.074	HMDB0094701	0	9.60107e+07	4.28458e+06	5.87588e+06	4.64825e+06	4.34058e+06	6.44479e+06	1.48568e+07	4.85867e+06	9.18792e+06	4.02933e+06	3.71992e+06	2.79088e+06	1.55017e+06	7.73267e+06	931333	3.41075e+06	7.13592e+06	6.19613e+06	6.50946e+06	1.01946e+07	3.98842e+06	5.7865e+06	8.96575e+06	8.65692e+06	6.11925e+06	1.53809e+07	3.40921e+06	4.70917e+07	1.03298e+08	3.82183e+07	3.68289e+07	1.82568e+07	2.12105e+07	6.98544e+07	7.65442e+07	8.56477e+07
551.28	10.8386	Blumenol C O-[rhamnosyl-(1-&gt;6)-glucoside]	M+CH3OH+H	1+	1.64175	518.273	HMDB0031935	0	9.60363e+06	3.39337e+06	4.64242e+06	2.78275e+06	3.90183e+06	4.62579e+06	2.78008e+06	7.688e+06	1.55079e+06	2.48008e+06	2.47971e+06	2.78542e+06	0	1.24021e+06	2.481e+06	2.78896e+06	1.86013e+06	0	1.85775e+06	2.47633e+06	618833	6.19521e+06	3.686e+06	1.53675e+06	1.05678e+07	3.07071e+06	1.83346e+06	4.74135e+08	7.50508e+08	2.33362e+08	8.1378e+07	1.84081e+08	1.75386e+08	2.45524e+07	2.45505e+07	3.27877e+07
411.24	13.8238	Albafuran A	M+CH3OH+H	1+	3.08262	378.183	HMDB0030071	5281297	1.49706e+07	3.98671e+06	5.81117e+06	6.48517e+06	1.23498e+07	4.33963e+06	3.06675e+06	2.48096e+06	2.43067e+06	3.70938e+06	1.54779e+06	1.84292e+06	3.69525e+06	1.23738e+06	4.335e+06	620125	3.10083e+06	1.24083e+06	3.99058e+06	4.538e+06	3.63942e+06	2.74992e+06	3.38992e+06	1.51854e+06	9.27633e+06	4.91708e+06	2.48192e+06	2.32386e+08	3.88581e+08	4.27758e+08	2.0633e+08	1.98045e+08	3.27458e+08	1.49893e+08	3.39857e+08	2.86281e+07
634.32	19.5508	Mesobilirubinogen	M+ACN+H	1+	-1.8944	592.326	HMDB0001898	26818	2.33769e+07	1.03361e+07	1.9595e+07	9.37762e+06	1.87081e+07	1.74383e+07	3.4613e+07	3.40331e+07	0	919500	620292	3.71458e+06	4.63017e+06	4.00875e+06	2.48004e+06	1.21367e+06	2.42425e+06	1.20958e+06	3.79794e+07	1.93113e+07	4.54426e+07	2.01518e+07	7.08519e+07	5.75124e+07	0	2.2733e+07	1.01763e+07	2.62516e+07	4.59933e+06	3.97308e+06	1.05725e+06	3.54588e+06	4.55954e+06	1.03008e+06	1.50425e+06	3.55567e+06
383.04	20.6582	(+)-12a-Hydroxypachyrrhizone	M+H	1+	2.6566	382.069	HMDB0030774	5318311	1.52493e+07	2.45425e+06	2.79158e+06	594583	1800375	2.08796e+06	618792	1.23992e+06	594500	1.16413e+06	1.22542e+06	604958	1.23967e+06	0	587625	596833	0	606500	2.96058e+06	1.20208e+06	619542	4.27188e+06	1.51271e+06	1.20942e+06	1.20367e+06	613375	1.86188e+06	1.27072e+07	6.221e+06	3.08422e+07	5.31683e+06	8.85704e+06	6.21596e+06	8.19408e+06	1.03471e+07	5.76362e+06
223.94	21.5182	Cysteine-S-sulfate	M+Na	1+	1.55884	200.977	HMDB0000731	115015	2.62537e+06	2.17154e+06	0	0	0	0	0	0	0	0	0	0	0	0	0	0	0	0	0	0	0	0	0	0	0	0	0	0	0	0	0	0	0	0	0	0
376.08	23.6682	4-Hydroxybenzyl isothiocyanate 4''-acetylrhamnoside	M+Na	1+	1.96783	353.093	HMDB0032802	22718840	6.01217e+06	6.68671e+06	2.4465e+06	1.79992e+06	3.99187e+06	614792	2.14008e+06	4.88925e+06	577542	1.82987e+06	2.46913e+06	1.23813e+06	618792	0	620417	1.23563e+06	1.24117e+06	611750	6.78954e+06	2.45963e+06	2.31143e+07	1.74863e+06	8.84987e+06	2.97442e+06	2.92821e+06	9.50404e+06	0	2.02646e+06	6.19179e+06	5.36608e+06	1.4515e+07	6.89171e+06	6.43917e+06	3.82675e+06	4.34238e+06	1.33115e+07
149.04	26.5063	Propyl 2-mercaptopropionate	M+H	1+	2.40642	148.056	HMDB0032495	22251515	0	0	5.88246e+06	1.54804e+07	8.78363e+06	1.29804e+07	9.90708e+06	1.69672e+08	7.9975e+06	0	5.56883e+06	2.79175e+06	4.34204e+06	2.14813e+06	4.94967e+06	3.39954e+06	2.78463e+06	8.66008e+06	9.09888e+06	1.13256e+07	9.76578e+07	0	1.14452e+07	8.63988e+06	1.26117e+07	7.70167e+06	7.11117e+06	1.33506e+08	1.10668e+08	8.38575e+07	5.2487e+07	4.56922e+07	1.46555e+08	6.86265e+07	7.52317e+07	1.28785e+08
171.96	28.8806	L-Homocysteine sulfonic acid	M+H	1+	-0.369973	171.002	HMDB0002238	21252279	7.82867e+07	5.58062e+06	4.64046e+06	2.75488e+06	2.16546e+06	619917	2.4565e+06	3.70529e+06	8.36333e+06	3.71871e+06	1.23575e+06	1.24008e+06	620125	1.23946e+06	1.8605e+06	619708	1.23638e+06	1857375	2.17083e+06	2.78171e+06	3.70913e+06	1.84138e+06	4.02946e+06	4.96038e+06	5.27033e+06	4.34204e+06	618000	1.72719e+07	3.21498e+07	2.18445e+07	1.16479e+07	1.45655e+07	1.89442e+07	7.098e+06	1.49896e+07	4.20053e+07
194.16	29.9448	4-(Ethoxymethyl)phenol	M+ACN+H	1+	1.5032	152.084	HMDB0039956	93781	0	1.39198e+07	0	1.3334e+07	5.83079e+06	6.17383e+06	6.20692e+06	1.17389e+07	5.26696e+06	8.98442e+06	8.04842e+06	3.71804e+06	5.57625e+06	4.956e+06	1.08313e+07	9.90992e+06	1.08389e+07	2.7865e+06	1.3004e+07	8.57616e+07	1.05417e+07	7.12462e+06	1.2687e+07	8.94875e+06	0	5.58358e+06	3.72204e+06	5.99789e+08	3.87857e+08	6.02287e+09	1.90099e+08	0	5.6623e+08	3.14991e+08	3.18778e+08	3.53949e+08
338.4	33.0225	Heneicosane	M+ACN+H	1+	2.39539	296.344	HMDB0061782	12403	4.51396e+06	4.34188e+06	2.789e+06	2.16858e+06	1.24092e+06	5.26488e+06	4.34358e+06	1.84537e+06	3.41275e+06	1.54929e+06	1.53813e+06	1.239e+06	2.47692e+06	1.2365e+06	3.09838e+06	619583	929583	1.8515e+06	1.85167e+06	1.86042e+06	3.09346e+06	1.23892e+06	1.85838e+06	2.47913e+06	3.71379e+06	2.47946e+06	1.85892e+06	5.78127e+07	0	1.32192e+08	6.87385e+07	8.53977e+07	1.09415e+08	9.6031e+07	6.07801e+07	7.49987e+07
171	44.2073	Diethylthiophosphate	M+H	1+	2.55292	170.017	HMDB0001460	655	2.23369e+07	3.71771e+06	2.4785e+06	3.71358e+06	1.17629e+07	4.64108e+06	3.08992e+06	1.85883e+06	3.36267e+06	1.85608e+06	2.47113e+06	2.78554e+06	1.85687e+06	3.09642e+06	2.47792e+06	1.23908e+06	1.85763e+06	1.23825e+06	8.66621e+06	4.33792e+06	2.169e+06	4.93367e+06	3.40954e+06	3.71517e+06	5.56663e+06	2.78617e+06	4.33508e+06	2.0932e+08	2.15976e+07	1.17577e+08	4.38681e+07	3.3776e+07	2.24539e+07	3.27582e+07	8.39723e+07	3.96375e+07
118.08	52.0683	Norvaline	M+H	1+	1.41484	117.079	HMDB0013716	439575	1.79613e+07	8.35667e+06	9.59188e+06	3.09775e+07	2.0691e+07	2.16779e+06	1.42137e+07	1.36305e+07	1.01924e+07	2.78546e+06	5.58608e+06	3.713e+06	3.40683e+06	2.16846e+06	1.85938e+06	4.65112e+06	7.73533e+06	4.95533e+06	1.03985e+07	2.22913e+07	1.92026e+07	8.04483e+06	9.50717e+07	0	5.56975e+06	1.36087e+07	4.02883e+06	2.04613e+08	7.69433e+07	1.38146e+08	1.4548e+08	1.77231e+08	2.28896e+07	3.73597e+08	1.43217e+08	5.60932e+07
178.08	57.4816	Phenmetrazine	M+H	1+	1.74629	177.115	HMDB0014968	4762	9.59246e+06	930917	3.71771e+06	3.40629e+06	5.26404e+06	5.57713e+06	3.71808e+06	4.33875e+06	8.6465e+06	3.71604e+06	1.54875e+06	4.32463e+06	2.47633e+06	7.43337e+06	1.23858e+06	4.64471e+06	3.09792e+06	1.23921e+06	5.88917e+06	3.71775e+06	1.54958e+06	3.09863e+06	929083	3.719e+06	2.48117e+06	5.57721e+06	7.73904e+06	6.16118e+07	6.20518e+07	4.13514e+07	2.50174e+07	9.10194e+07	7.02301e+07	9.16844e+07	9.70045e+07	1.85567e+08
153.12	58.6536	3-(4-Hydroxyphenyl)-1-propanol	M+H	1+	2.29641	152.084	HMDB0032599	82452	4.30567e+06	1.74492e+06	1.14867e+06	2.97433e+06	1.49088e+06	2.30958e+06	2.31588e+06	4.09208e+06	5.25875e+06	618750	619292	1.23633e+06	614417	1.23479e+06	2.1485e+06	1.24108e+06	2.16142e+06	930167	1.16742e+06	4.085e+06	4.29513e+06	6.87483e+06	2.95471e+06	4.76704e+06	4.85467e+06	5.75321e+06	2.35613e+06	3.02297e+07	6.84425e+06	2.85895e+07	4.85579e+07	2.48153e+07	3.43328e+07	1.01053e+07	2.25245e+07	1.06369e+07
125.04	1.22395	2-Methoxy-3-methylpyrazine	M+H	1+	0.811761	124.064	HMDB0031852	17898	0	5.51817e+06	4.31617e+06	4.63775e+06	6.19258e+06	3.92633e+06	3.08667e+06	1.07405e+07	2.46292e+06	4.32421e+06	2.78983e+06	1.23917e+06	0	5.53088e+06	1.54804e+06	1.55083e+06	3.72225e+06	3.405e+06	2.80782e+07	0	3.23921e+06	0	6.72142e+06	1.25391e+07	6.77183e+06	1.55619e+07	1.77476e+07	2.89232e+07	4.58734e+07	3.36302e+07	4.28162e+07	2.34729e+07	3.16194e+07	2.16843e+07	2.01808e+07	1.79856e+07
264	1.8981	3-Mercaptolactate-cysteine disulfide	M+Na	1+	1.29469	241.008	HMDB0006512	193536	0	9.52242e+06	7.96808e+06	3.98415e+07	5.27879e+06	9.62229e+06	4.96e+06	7.70292e+06	6.16813e+06	5.26833e+06	3.71046e+06	2.78975e+06	5.55575e+06	3.09513e+06	3.10021e+06	4.01504e+06	2.791e+06	3.06554e+06	1.01818e+07	4.92979e+06	0	6.20325e+06	1.32742e+07	7.40325e+06	6.19988e+06	6.04663e+06	5.57983e+06	6.2449e+07	4.5061e+08	5.21897e+08	3.64171e+08	2.76941e+08	0	3.19313e+08	4.5355e+08	4.04743e+08
121.08	1.58729	Hemimellitene	M+H	1+	1.49781	120.094	HMDB0059901	10686	7.44179e+06	1.82237e+06	3.98992e+06	1.8485e+06	4.65854e+06	1.20783e+06	4.63671e+06	1.844e+06	3.33004e+06	930083	618167	1.85146e+06	2.17013e+06	4.95417e+06	1.85817e+06	1.23942e+06	3.09879e+06	1.82563e+06	6.409e+06	3.32229e+06	2.95542e+06	3.7215e+06	1.85042e+06	1.819e+06	1.84642e+06	3.10083e+06	5.56667e+06	9.13621e+07	7.3649e+07	2.60734e+07	4.04558e+07	2.37802e+07	1.72727e+07	2.78823e+07	1.73973e+07	1.88735e+07
161.16	3.33356	1,1-Dimethoxyheptane	M+H	1+	1.5837	160.146	HMDB0040432	61453	6.50467e+06	4.94508e+06	5.11575e+06	3.80967e+06	5.83971e+06	2.73529e+06	7.32658e+06	5.496e+06	3.92867e+06	2.36538e+06	1.964e+06	614208	1.86104e+06	2.479e+06	2.53308e+06	1.78088e+06	1.86063e+06	4.48417e+06	4.57325e+06	4.60113e+06	3.72375e+06	6.69892e+06	5.76129e+06	5.9635e+06	3.60354e+06	1.85887e+06	1.86104e+06	1.11506e+08	5.43514e+07	8.77108e+07	1.13065e+08	7.36324e+07	1.31995e+08	1.08411e+08	1.27812e+08	1.3014e+08
325.2	5.55879	Lyciumoside III	M+2H	2+	1.433	648.372	HMDB0039553	0	1.10471e+07	1.30997e+07	1.08136e+07	2.56922e+07	4.63129e+06	1.15758e+07	6.3135e+06	1.06526e+07	9.802e+06	2.47908e+06	6.19696e+06	6.14717e+06	7.28392e+06	5.48792e+06	5.21592e+06	4.63533e+06	6.16387e+06	3.96071e+06	7.81433e+06	1.07347e+07	1.90135e+07	5.40858e+06	1.08215e+07	8.87829e+06	0	1.28067e+07	4.19117e+06	7.40546e+07	1.18778e+08	1.25098e+08	1.05859e+08	1.40236e+08	2.24761e+07	2.11282e+08	1.00149e+07	1.05163e+08
265.08	7.90478	Citrubuntin	M+Na	1+	3.07365	242.094	HMDB0039146	0	1.5007e+07	4.86504e+06	2.38958e+06	5.21813e+06	2.72983e+06	2.12392e+06	1.85687e+06	2.47717e+06	3.08e+06	2.47517e+06	1.85913e+06	618375	3.70879e+06	3.40613e+06	1.84588e+06	3.40683e+06	0	1.83821e+06	2.47442e+06	4.01708e+06	2.78642e+06	5.57117e+06	5.88625e+06	3.09358e+06	3.39688e+06	5.54883e+06	5.545e+06	7.87806e+07	1.26366e+08	1.82358e+08	1.10211e+08	1.16391e+08	1.97649e+08	8.198e+07	2.42583e+08	6.99754e+07
265.08	7.65168	Citrubuntin	M+Na	1+	3.07365	242.094	HMDB0039146	0	1.5007e+07	3.40333e+06	2.38958e+06	2.45417e+06	2.47383e+06	2.43392e+06	2.17271e+06	2.47717e+06	3.08e+06	2.47517e+06	1.239e+06	618375	3.70879e+06	3.40621e+06	1.84588e+06	3.40683e+06	1.85638e+06	0	2.48392e+06	4.01708e+06	3.0865e+06	5.57117e+06	2.48258e+06	2.17013e+06	5.14283e+06	5.54883e+06	6.16525e+06	6.13554e+07	1.26366e+08	5.14205e+07	1.42508e+08	0	1.15661e+08	5.42362e+07	2.71574e+08	1.07917e+08
369.12	9.30986	Curcumin III	M+CH3OH+H	1+	3.94357	336.136	HMDB0039609	0	7.04225e+06	4.34583e+06	6.72667e+06	2.18982e+07	7.89883e+06	1.84734e+07	7.73188e+06	4.27933e+06	9.52417e+06	1.55038e+06	2.79629e+06	0	6.47633e+06	4.95763e+06	4.62554e+06	2.79058e+06	4.94425e+06	6.50788e+06	4.305e+06	8.16729e+06	8.9175e+06	7.37317e+06	5.86021e+06	1.23511e+07	3.05646e+06	3.68213e+06	2.46621e+06	3.46161e+07	2.2199e+07	2.79115e+07	1.94163e+07	2.77815e+07	2.86087e+07	3.46095e+07	5.33981e+07	3.00026e+07
375	9.43418	13alpha-Hydroxydolineone	M+Na	1+	1.63395	352.058	HMDB0030756	13885696	6.169e+06	4.30767e+06	8.071e+06	8.36088e+06	1.54027e+07	7.34708e+06	9.25771e+06	3.09063e+06	9.52179e+06	1.23942e+06	618458	1.85563e+06	3.38554e+06	2.47879e+06	1857375	620000	3.71196e+06	1.859e+06	5.22329e+06	5.50642e+06	7.69042e+06	1.90708e+07	1.50166e+07	3.386e+06	5.54363e+06	1.4083e+07	1.22087e+07	1.03011e+07	8.36242e+06	4.64925e+06	3.65421e+06	1.13949e+07	3.44867e+06	9.65258e+06	1.39854e+07	1.28732e+07
382.2	10.501	1-Hydroxy-3,5-dimethoxy-2-prenylxanthone	M+ACN+H	1+	2.42017	340.131	HMDB0041251	0	9.83833e+06	5.19838e+06	5.25779e+06	1.86279e+06	2.73613e+06	2.47983e+06	1.86033e+06	2.46054e+06	3.33042e+06	619042	3.71963e+06	1.23996e+06	620250	2.79017e+06	1.858e+06	620250	3.71713e+06	3.10121e+06	620625	8.0325e+06	2.137e+06	2.41871e+06	7.713e+06	3.97604e+06	1.23392e+06	4.52525e+06	1.11081e+07	7.47614e+07	4.8005e+07	2.61527e+07	4.60321e+07	2.70356e+07	4.19106e+07	2.55749e+07	1.00705e+08	7.2625e+07
136.08	12.4837	4-tert-Butylphenyl salicylate	M+2H	2+	2.081	270.126	HMDB0041314	66597	1.01675e+07	2.44671e+06	3.40217e+06	2.13883e+06	3.39438e+06	3.95796e+06	2.4595e+06	2.44417e+06	3.39421e+06	1.23688e+06	4.65017e+06	612333	1.55079e+06	1.22742e+06	2.76342e+06	1.23629e+06	619917	1.24067e+06	1.23958e+06	4.02313e+06	4.80579e+06	5.49021e+06	3.09367e+06	6.10513e+06	4.20213e+06	6.77063e+06	3.40192e+06	8.74383e+07	2.22542e+07	6.63924e+07	3.26891e+07	6.59017e+07	2.75193e+07	6.15753e+07	8.73597e+07	7.01333e+07
114.12	16.5034	Citronellyl isobutyrate	M+2H	2+	0.934943	226.193	HMDB0037228	60985	3.29614e+07	4.242e+06	6.15825e+06	4.90313e+06	7.72921e+06	4.31925e+06	4.96542e+06	7.39771e+06	7.66637e+06	3.7065e+06	5.26792e+06	1.851e+06	2.17038e+06	3.71854e+06	2.47817e+06	3.40946e+06	1.23225e+06	1855125	4.01533e+06	2.73054e+06	3.37771e+06	4.03512e+06	1.23575e+06	4.65333e+06	6.77983e+06	7.08829e+06	3.09163e+06	2.02637e+08	2.91486e+08	2.69645e+08	2.21662e+08	6.02513e+08	3.24267e+08	7.56006e+08	4.49509e+08	4.97601e+08
218.04	16.0613	3-(3,4-Methylenedioxyphenyl)propenal	M+ACN+H	1+	2.26249	176.047	HMDB0033813	5355018	1.04959e+07	5.48896e+06	1.54779e+06	2.15492e+06	3.40967e+06	930042	4.95904e+06	1.22283e+06	6.78063e+06	929375	1.86075e+06	0	1.24054e+06	619708	1.23308e+06	2.48008e+06	1.2395e+06	1.85838e+06	4.2615e+06	6.47633e+06	3.71925e+06	2.4285e+06	3.09271e+06	2.15879e+06	3.41396e+06	4.01775e+06	2.75571e+06	4.2729e+07	3.29209e+07	2.68242e+07	5.83145e+07	3.65369e+07	7.65445e+07	7.43717e+07	3.96457e+07	1.4882e+07
376.2	16.5342	N1-(2,4-Dimethoxybenzyl)-n2-(2-(pyridin-2-yl) ethyl)oxalamide	M+CH3OH+H	1+	1.57674	343.153	HMDB0032224	11739408	6.4925e+06	2.05825e+07	1.78065e+07	4.95842e+06	1.2455e+06	1.23413e+06	5.58329e+06	1.84525e+06	4.30892e+06	1.54567e+06	1.24042e+06	0	616208	1.85958e+06	619750	620125	1.23938e+06	618375	3.68496e+06	3.95525e+06	3.40813e+06	5.57658e+06	3.64094e+07	8.06479e+06	8.65892e+06	1.16602e+07	1.72778e+07	1.27343e+07	2.71284e+07	2.29855e+07	1.21824e+08	1.61898e+08	3.97905e+07	7.19867e+07	1.09491e+08	1.66981e+07
186.12	17.6254	4-Hydroxydiphenylamine	M+H	1+	2.66412	185.084	HMDB0032597	31208	0	3.01671e+06	3.68867e+06	1.861e+06	3.67342e+06	1.21246e+06	1.84908e+06	1.22896e+06	3.70758e+06	1.82812e+06	2.47779e+06	0	1.24033e+06	1.85887e+06	2.47633e+06	2.44958e+06	3.71583e+06	5.20621e+06	1.82838e+06	8.599e+06	2.47813e+06	6.17979e+06	2.10571e+06	1.54775e+06	2.15454e+06	2.48329e+06	2.1655e+06	4.27622e+07	4.5981e+07	2.33309e+07	2.96232e+07	2.08702e+07	3.44953e+07	1.94027e+07	1.91335e+07	3.23175e+07
192.12	17.0405	Indoleacetaldehyde	M+CH3OH+H	1+	2.64528	159.068	HMDB0001190	800	3.22753e+07	3.36475e+06	3.68946e+06	1.85513e+06	8.61592e+06	4.034e+06	8.96354e+06	1.54271e+06	3.97254e+06	1.23975e+06	3720375	2.16921e+06	620125	1.23867e+06	2.47783e+06	1.23717e+06	1.54238e+06	1.24e+06	4.29467e+06	4.21325e+06	3.7195e+06	5.87863e+06	4.34187e+06	4.64942e+06	7.70367e+06	2.48383e+06	2.47554e+06	1.78429e+07	0	3.80944e+07	2.09112e+07	2.04921e+07	1.27245e+07	1.18371e+07	3.18753e+07	9.78192e+06
148.08	17.9978	Indole-3-carbinol	M+H	1+	1.38371	147.068	HMDB0005785	3712	0	1.61425e+07	7.96533e+06	1.19683e+07	3.70492e+06	9.59483e+06	1.35759e+07	6.37021e+06	5.15804e+06	2.95325e+06	4.18788e+06	1.84263e+06	556375	1.71654e+06	1.784e+06	615375	3.66892e+06	1.1115e+06	4.58992e+06	3.64217e+06	5.46525e+06	3.09e+06	1.81189e+07	2.48267e+06	8.38029e+06	3.99104e+06	3.7145e+06	2.41254e+07	5.45505e+07	4.93141e+07	5.34526e+07	4.31742e+07	6.84463e+07	6.32715e+07	8.08104e+07	2.82501e+07
606.48	19.6187	LysoPC(24:1(15Z))	M+H	1+	-1.49354	605.442	HMDB0010406	53480477	7.36796e+06	0	4.33504e+06	7.08196e+06	1.31955e+07	7.95863e+06	1.57464e+07	1.04249e+07	2.63038e+06	1.23038e+06	0	3.09542e+06	2.47921e+06	4.00583e+06	620042	618250	2.47967e+06	2.44046e+06	4.13679e+07	2.83382e+07	1.67885e+07	2.31499e+07	2.25352e+07	1.42643e+07	5.89283e+06	1.41705e+07	5.87258e+06	3.56892e+06	3.83633e+06	3.03325e+06	1.02942e+06	3.48125e+06	5.27771e+06	1.98946e+06	4.55992e+06	1.69112e+06
281.88	19.7899	Tecnazene	M+Na	1+	2.60251	258.876	HMDB0031808	8330	0	7.39396e+06	3.50988e+06	6.77629e+06	4.48729e+06	2.47613e+06	4.73479e+06	5.18375e+06	5.17838e+06	5.51225e+06	1.7955e+06	1.81688e+06	2.44771e+06	613167	1.23113e+06	2.42054e+06	3.58188e+06	2.138e+06	1.11175e+06	2.55113e+06	1.79929e+06	3.04008e+06	2.11538e+06	3.90496e+06	1.22917e+06	3.57767e+06	3.38158e+06	3.88504e+08	2.03454e+08	0	1.36146e+08	1.24963e+08	1.15273e+08	4.02251e+07	6.88457e+07	1.8765e+08
113.998	23.3033	2,4-Dimethylthiazole	M+H	1+	0.631813	113.03	HMDB0032974	10934	1.22708e+07	4.97338e+06	4.17975e+06	7.90767e+06	6.45392e+06	2.96288e+06	4.77388e+06	5.13942e+06	7.88654e+06	1.21992e+06	3.38758e+06	1.86142e+06	5.26229e+06	3.32808e+06	1.24033e+06	2.15113e+06	2.78338e+06	1.23708e+06	2.79096e+06	4.10396e+06	2.7505e+06	2.78863e+06	2.32433e+06	5.41517e+06	5.18088e+06	4.24929e+06	4.2265e+06	1.72464e+08	1.70256e+08	3.93404e+08	5.26341e+07	7.38421e+07	3.23159e+07	1.62752e+08	6.26032e+07	8.94694e+07
126.12	24.0577	6-Acetyl-1,2,3,4-tetrahydropyridine	M+H	1+	-0.119382	125.084	HMDB0030345	520300	1.7834e+07	5.53608e+06	2.46979e+06	3.28908e+06	5.45213e+06	3.37233e+06	2.68617e+06	2.41354e+06	9.26638e+06	5.56138e+06	616375	1.55063e+06	1.23875e+06	615792	4.32142e+06	2.48008e+06	3.09967e+06	1.86e+06	6.34104e+06	4.155e+06	8.19958e+06	2.94013e+06	1.79838e+06	2.98275e+06	4.17188e+06	3.39325e+06	612583	3.51373e+07	2.83345e+07	1.79693e+07	3.42819e+07	7.52695e+07	7.6925e+07	2.85914e+07	2.09733e+07	2.43371e+07
230.16	26.1009	2-Hydroxy-3-methyl-9H-carbazole	M+CH3OH+H	1+	2.97389	197.084	HMDB0033455	3459141	4.71275e+07	4.0105e+06	1.05328e+07	1.23179e+07	1.52231e+07	2.79271e+06	1.14741e+07	7.75163e+06	6.43825e+06	619542	620083	0	619750	618417	3.09817e+06	1.241e+06	1.23796e+06	1.86013e+06	4.95967e+06	4.95783e+06	3.62729e+06	3.618e+06	2.12792e+06	6.005e+06	8.20675e+06	2.48196e+06	3.94083e+06	3.26868e+07	2.24441e+07	2.98624e+07	1.07225e+07	2.82735e+07	1.50684e+07	1.51362e+07	1.65356e+07	2.65886e+07
193.2	26.5181	2,3-Diisopropyl-5-methylphenol	M+H	1+	2.64615	192.151	HMDB0029825	58446461	4.61588e+06	1860000	2.47742e+06	620167	1833375	3.08354e+06	1.8555e+06	2.1685e+06	1.23317e+06	930333	927167	2.47883e+06	0	929583	2.47954e+06	0	1.24008e+06	1.85592e+06	1.2375e+06	3.05696e+06	616667	1.23758e+06	928583	1.23133e+06	5.20975e+06	1.23967e+06	1.85721e+06	1.55276e+07	2.27053e+07	3.17673e+07	1.57391e+07	8.894e+06	8.32483e+06	9.48575e+06	3.81628e+07	1.86643e+07
129	29.3508	2-Methyl-5-(methylthio)furan	M+H	1+	2.04887	128.03	HMDB0041566	61657	4.02354e+06	616292	5.87742e+06	0	4.33996e+06	4.94742e+06	1.2415e+06	2.79013e+06	1.23996e+06	3.71525e+06	619750	0	1.24008e+06	619667	619708	1.54504e+06	1.85758e+06	1.85908e+06	3.71596e+06	3.08683e+06	2.15213e+06	3.09008e+06	620333	620000	1.23875e+06	1.24167e+06	2.17058e+06	1.39722e+07	6.22433e+06	1.51858e+07	1.42094e+07	2.47444e+07	1.96708e+07	6.53408e+06	1.11506e+07	1.02792e+07
161.04	30.0845	Naphthalene-1,2-diol	M+H	1+	2.25756	160.052	HMDB0060497	11318	2.479e+06	1.0221e+07	4.02133e+06	4.33967e+06	7.73754e+06	2.17125e+06	2.1595e+06	7.424e+06	5.27129e+06	929875	1.23992e+06	1.85917e+06	3.09813e+06	4.33792e+06	619917	1.85788e+06	3.09763e+06	3.71458e+06	929125	3.41038e+06	6.50058e+06	2.7835e+06	9.26708e+06	4.31817e+06	7.11208e+06	3.40808e+06	6.80075e+06	3.38342e+07	6.92568e+07	1.29193e+08	6.73715e+07	1.05248e+08	8.85576e+07	1.19577e+08	5.84807e+07	1.06924e+08
222	31.8498	1-(Methylthio)ethyl 2-propenyl disulfide	M+ACN+H	1+	1.75765	180.01	HMDB0032115	6429018	0	2.81714e+07	4.03554e+06	7.73688e+06	4.90483e+06	4.64071e+06	4.02067e+06	4.03233e+06	8.66529e+06	4.96058e+06	4.94988e+06	3.3995e+06	3.09683e+06	4.65037e+06	2.47996e+06	6.81513e+06	4.0255e+06	7.40471e+06	0	7.10492e+06	5.25713e+06	7.43279e+06	3.10442e+06	3.10313e+06	3.70825e+06	5.56542e+06	2.17129e+06	1.64932e+08	2.537e+08	1.6802e+08	2.74716e+07	4.10347e+08	1.42465e+08	1.40324e+08	2.68536e+08	9.85339e+07
213.12	32.9665	dehydro-beta-Ionone	M+Na	1+	2.56566	190.136	HMDB0059904	5352711	2.62399e+07	9.29696e+06	3.72117e+06	6.81454e+06	2.78146e+06	5.8835e+06	1.86138e+06	3.38908e+06	3.72042e+06	1.56369e+07	4.02704e+06	4.64613e+06	1.237e+06	2.78867e+06	2.78863e+06	6.19817e+06	2.7895e+06	4.647e+06	5.57408e+06	5.57925e+06	4.6495e+06	6.20342e+06	1.4462e+07	5.26213e+06	2.76446e+06	5.89017e+06	3.64746e+06	3.19585e+08	1.49183e+08	2.08216e+08	1.24002e+08	1.06725e+08	4.66505e+07	7.23951e+07	9.80407e+07	1.21945e+08
223.92	35.9608	Cysteine-S-sulfate	M+Na	1+	1.82696	200.977	HMDB0000731	115015	3.62188e+07	1.23988e+07	9.16462e+07	1.20242e+07	1.04634e+08	1.89025e+07	5.88983e+06	2.07195e+07	6.16067e+07	4.95378e+07	1.14575e+07	4.9545e+06	4.02771e+06	4.32854e+06	4.02808e+06	9.293e+06	4.95654e+06	1.86037e+06	9.60267e+06	4.02392e+06	9.90642e+06	6.789e+06	6.19554e+06	4.33883e+06	1.02066e+07	1.20953e+07	7.73292e+06	6.04805e+08	3.23342e+08	1.38034e+08	1.98334e+08	1.0635e+08	2.62635e+08	2.04922e+08	1.42681e+08	1.69274e+08
123	37.4232	2-Hydroxybenzaldehyde	M+H	1+	1.18064	122.037	HMDB0034170	6998	3.4913e+07	1.85675e+06	6.50171e+06	5.81875e+06	3.3925e+06	6.76942e+06	6.7625e+06	0	5.83213e+06	3.71517e+06	0	619750	2.47783e+06	1.23892e+06	1.86e+06	1.23925e+06	1.54775e+06	619500	8.74955e+07	7.43704e+06	7.74254e+06	5.58008e+06	5.88875e+06	1.17455e+07	4.64838e+06	8.36979e+06	7.74729e+06	1.92937e+07	2.03252e+07	1.6211e+07	1.35627e+07	2.23578e+07	1.5471e+07	2.39717e+07	2.23199e+07	1.9075e+07
213.12	37.7911	3-(3,4-Dihydroxyphenyl)-2-methoxypropionic acid	M+H	1+	2.91927	212.068	HMDB0041663	0	8.31133e+06	2.16971e+06	3.399e+06	3.68896e+06	2.48e+06	5.26946e+06	1.47421e+07	6.12025e+06	4.03175e+06	1.85987e+06	8.02504e+06	1.85771e+06	5.57408e+06	3.19255e+07	2.78946e+06	2.76613e+06	2.16863e+06	6.805e+06	5.26717e+06	3.39892e+06	1.862e+06	2.17079e+06	2.47996e+06	3.70817e+06	4.59317e+06	4.96033e+06	4.95646e+06	2.20652e+08	8.89315e+07	7.56317e+07	2.54443e+08	1.11297e+08	3.60491e+07	1.19193e+08	6.54888e+07	2.8791e+08
192.12	42.853	2-Phenylpropionate	M+ACN+H	1+	2.2977	150.068	HMDB0011743	10296	8.66413e+06	1.24e+06	930125	3.10033e+06	2.16325e+06	3.71908e+06	5.81108e+06	2.44496e+06	3.09813e+06	2.16638e+06	1.238e+06	3.09658e+06	3.40625e+06	1.85817e+06	1.23883e+06	3.40633e+06	4.6175e+06	4.64488e+06	2.47433e+06	1.55021e+06	4.64588e+06	2.47208e+06	2.48038e+06	4.01413e+06	2.78975e+06	3.41063e+06	7.4365e+06	4.88148e+07	2.09405e+08	6.24757e+07	2.68405e+07	1.03105e+07	9.25483e+06	2.11407e+07	3.58447e+07	9.52742e+06
213	44.0716	Methyl 1-(propylsulfinyl)propyl disulfide	M+H	1+	3.32019	212.036	HMDB0036374	101415958	2.7885e+06	3.15934e+07	3.09758e+06	3.09167e+06	1.33043e+07	6.50721e+06	8.36087e+06	1.27076e+07	6.80825e+06	4.02183e+06	1.85725e+06	0	2.78613e+06	2.47833e+06	5.57967e+06	3.40738e+06	3.40479e+06	3.71392e+06	3.09771e+06	4.33879e+06	6.468e+06	1.08415e+07	6.19967e+06	1.17452e+07	4.65483e+06	6.80138e+06	7.11617e+06	2.18905e+08	2.22514e+08	0	0	0	2.95005e+08	2.61781e+08	2.52982e+08	3.6018e+08
136.92	47.257	Hydroxidodioxidosulfidosulfate	M+Na	1+	1.28264	113.945	HMDB0060293	1085	1.36224e+07	6.19333e+06	6.50863e+06	3.7175e+06	0	5.25617e+06	3.40679e+06	0	8.05375e+06	3.71429e+06	0	4.95367e+06	6.50217e+06	3.71129e+06	6.49783e+06	3.39367e+06	8.95692e+06	7.73958e+06	1.70385e+07	9.60608e+06	2.08534e+07	4.64813e+06	1.54818e+07	3.7165e+06	5.69872e+07	4.33504e+06	6.81563e+06	3.73907e+08	0	3.34909e+08	3.2515e+08	0	3.06932e+08	0	3.00725e+08	3.36404e+08
109.08	52.8687	o-Cresol	M+H	1+	1.71161	108.058	HMDB0002055	335	2.79075e+06	2.78733e+06	3.71462e+06	6.50742e+06	4.02592e+06	3.09888e+06	1.85754e+06	0	4.9545e+06	2.78596e+06	1.85425e+06	618875	1.23892e+06	1.23992e+06	3.71521e+06	1.85908e+06	2.16829e+06	4.33625e+06	3.09296e+06	5.57617e+06	5.55754e+06	2.16588e+06	7.73592e+06	4.02488e+06	4.33446e+06	5.264e+06	4.33892e+06	6.63535e+07	2.89649e+07	5.27612e+07	6.83947e+07	3.45396e+07	6.90522e+07	8.75868e+07	6.21615e+07	6.96628e+07
113.04	53.851	Stavudine	M+2H	2+	1.42207	224.08	HMDB0014787	18283	1.85926e+07	2.15413e+06	1.54908e+06	8.05446e+06	0	2.47888e+06	8.35371e+06	4.02833e+06	2.47638e+06	619792	3.09538e+06	3.09804e+06	6.81212e+06	4.94908e+06	4.31408e+06	8.05463e+06	1.54904e+06	1.85808e+06	5.5765e+06	1.23698e+07	3.40471e+06	5.57563e+06	3.7215e+06	4.64629e+06	1.20793e+07	4.64121e+06	1.54678e+07	6.3041e+07	2.47153e+07	1.49535e+08	8.75814e+07	7.29597e+07	9.10579e+08	1.91751e+08	1.84588e+08	5.1938e+07
224.04	56.6131	Succimer	M+ACN+H	1+	2.63065	181.971	HMDB0014706	9354	0	1.30166e+07	2.16933e+06	4.64767e+06	3.09575e+06	9.59542e+06	6.20058e+06	5.26596e+06	5.2665e+06	4.33317e+06	2.16704e+06	4.95358e+06	5.57263e+06	3.09796e+06	618958	619167	0	3.40588e+06	6.18938e+06	5.5745e+06	1.85842e+06	3.40633e+06	4.023e+06	5.88692e+06	6.19575e+06	2.1655e+06	3.70879e+06	6.2866e+07	8.33678e+07	7.69431e+07	3.5994e+07	1.72274e+08	3.81464e+07	4.03296e+07	1.48417e+08	4.58204e+07
211.2	58.5585	4-Methyl-1-phenyl-2-pentanol	M+CH3OH+H	1+	2.55481	178.136	HMDB0031568	62661	9.31329e+06	5.989e+06	4.08154e+06	5.12725e+06	1.26477e+07	8.27992e+06	1.4025e+07	1.00025e+07	1.40665e+07	1.2375e+06	3.09975e+06	2.4595e+06	2.45821e+06	1.23458e+06	7.70567e+06	931208	3.69029e+06	1.54704e+06	1.20437e+07	6.11529e+06	8.99313e+06	1.2267e+07	3.98408e+06	3.69671e+06	3.94796e+06	8.80258e+06	3.20754e+06	1.12384e+08	1.04065e+08	4.33638e+07	1.20735e+08	3.23108e+07	6.8781e+07	2.80049e+07	7.68939e+07	6.96513e+07
310.08	58.5292	Tenofovir	M+Na	1+	3.30094	287.078	HMDB0014445	464205	1.47618e+07	1.69245e+07	6.97533e+06	1.17327e+07	5.76429e+06	4.78225e+06	3.94683e+06	5.32183e+06	6.22271e+06	4.95575e+06	4.93108e+06	7.42183e+06	3.69838e+06	1.84863e+06	4.84796e+06	3.70879e+06	3.66013e+06	1.85875e+06	4.81375e+06	1.27252e+07	5.76212e+06	1.31496e+07	6.24863e+06	1.32915e+07	4.67762e+06	4.39829e+06	3.81667e+06	1.80319e+07	4.63518e+07	3.87316e+07	7.24743e+07	4.16135e+07	2.83202e+07	6.00855e+07	6.36747e+07	3.19266e+07
424.2	59.4256	Ibuprofen glucuronide	M+ACN+H	1+	1.06377	382.163	HMDB0060919	0	1.06805e+07	8.60188e+06	3.17467e+06	7.35204e+06	3.38975e+06	2.38883e+06	4.654e+06	5.12942e+06	1.73296e+07	1.156e+06	619917	593542	597250	0	1.82046e+06	1.221e+06	589000	1.23608e+06	2.03395e+07	0	1.08452e+07	1.23848e+07	1.1334e+07	1.33399e+07	8.94663e+06	2.47617e+07	4.97004e+06	2.89789e+07	7.12293e+07	2.26039e+07	2.17762e+08	1.39185e+08	7.61013e+07	6.98285e+07	7.45947e+07	1.07893e+08
224.04	27.655	Genistein 7-O-glucuronide	M+2H	2+	2.21477	446.085	HMDB0041739	15940724	3.36798e+07	6.4915e+06	4.31404e+06	2.78538e+06	7.11942e+06	4.03054e+06	7.71242e+06	7.07496e+06	1.85464e+07	4.33433e+06	4.94775e+06	4.33171e+06	2.48075e+06	7.12071e+06	2.16946e+06	4.03004e+06	3.71292e+06	1.85925e+06	0	4.27075e+06	8.04971e+06	8.63592e+06	5.85617e+06	5.67164e+07	0	4.61958e+06	3.09988e+06	1.41798e+08	1.92263e+08	8.17319e+07	5.33869e+07	1.0187e+08	9.24968e+07	9.0349e+07	0	1.96146e+08
230.16	26.6207	2-Hydroxy-3-methyl-9H-carbazole	M+CH3OH+H	1+	2.97389	197.084	HMDB0033455	3459141	4.5322e+07	3.36671e+06	9.29217e+06	1.95139e+07	2.56674e+07	6.17421e+06	4.02492e+06	2.7069e+07	6.43825e+06	618542	619958	0	620333	1.23925e+06	3.09817e+06	1.23842e+06	619875	1.86013e+06	7.67171e+06	7.33421e+06	5.27179e+06	6.805e+06	2.16363e+06	7.7175e+06	2.70646e+06	2.43158e+06	6.48271e+06	1.70095e+07	2.73358e+07	2.4494e+07	1.07225e+07	2.58598e+07	1.76409e+07	1.77753e+07	1.65356e+07	2.65886e+07
234	36.6299	Phosphocreatine	M+Na	1+	0.828857	211.036	HMDB0001511	587	2.50492e+07	8.98929e+06	6.81846e+06	6.81858e+06	4.61288e+06	7.40388e+06	4.01767e+06	1.07488e+07	4.6495e+06	1.23908e+06	1.85917e+06	2.47667e+06	928375	619625	0	1.23825e+06	929292	1.23925e+06	6.50388e+06	5.26813e+06	8.98787e+06	1.05362e+07	3.719e+06	1.57976e+07	2.17092e+06	2.47963e+06	6.20204e+06	9.98429e+06	1.75161e+08	2.01121e+08	1.62686e+08	2.4002e+08	1.22126e+08	9.75949e+07	8.57876e+07	1.55219e+08
136.08	37.5294	2-(2-Methylpropyl)pyridine	M+H	1+	2.73194	135.105	HMDB0037291	61385	4.78845e+07	3.09275e+06	4.95617e+06	3.08092e+06	1.54571e+06	6.50479e+06	1.01168e+07	4.29958e+06	6.19988e+06	617208	619583	1.23938e+06	1.2395e+06	0	617417	1.85925e+06	619375	1.23983e+06	1.52688e+06	8.05221e+06	0	1.85996e+06	1.85425e+06	5.56996e+06	0	2.16929e+06	2.47333e+06	1.06624e+07	1.3019e+07	2.09333e+07	8.73046e+06	2.38047e+07	7.53333e+06	1.01078e+07	9.29104e+06	1.2365e+07
148.08	58.7405	Indole-3-carbinol	M+H	1+	1.79885	147.068	HMDB0005785	3712	2.35768e+07	2.97615e+07	8.63854e+06	1.01076e+07	1.31434e+07	4.032e+07	4.799e+06	3.12091e+07	1.13004e+07	2.46533e+06	4.02458e+06	7.71967e+06	1.53254e+06	1.85625e+06	4.60096e+06	2.4605e+06	4.02196e+06	6.18908e+06	1.4377e+07	6.60321e+06	1.21765e+07	8.95463e+06	3.94683e+06	7.09887e+06	1.04898e+07	1.26487e+07	9.04933e+06	1.142e+08	2.57124e+07	7.21785e+07	6.70249e+07	6.4642e+07	3.58941e+07	6.92357e+07	3.11536e+08	7.41847e+07
369.24	0.54441	Corticosterone	M+Na	1+	3.54405	346.214	HMDB0001547	5753	1.86125e+06	3.70796e+06	2.15513e+06	0	1.84813e+06	2.14408e+06	2.46242e+06	2.99729e+06	1.85012e+06	1.22283e+06	2.45233e+06	1.54504e+06	930208	2.12213e+06	2.47525e+06	0	2.37175e+06	1.85642e+06	2.47379e+06	1.82558e+06	605917	1.23158e+06	609750	620375	3.40329e+06	3.7105e+06	3.36571e+06	1.09203e+08	3.3744e+07	6.7931e+07	5.30506e+07	0	2.52764e+07	4.04698e+07	6.45631e+07	5.79789e+07
242.16	1.98787	Miglustat	M+Na	1+	2.47228	219.147	HMDB0014563	51634	1.2064e+07	1.2215e+06	2.72733e+06	3.10063e+06	2.4725e+06	3.00375e+06	6.71946e+06	3.688e+06	2.4655e+06	615125	1.86088e+06	618000	1.85675e+06	1.22825e+06	620000	620083	1.85942e+06	1.21708e+06	1.37792e+06	3.71408e+06	6.94354e+06	1.86117e+06	2.46375e+06	1.53721e+06	2.79458e+06	3.94242e+06	4.33883e+06	4.08506e+07	5.37912e+07	9.97915e+07	8.15745e+07	6.96029e+07	1.48804e+08	1.11296e+08	1.12168e+08	7.00578e+07
355.08	2.09329	Cryptochlorogenic acid	M+H	1+	3.15949	354.095	HMDB0030653	0	0	1.84063e+06	2.75975e+06	2.477e+06	1.85767e+06	2.47004e+06	2.47475e+06	1.2285e+06	2.15929e+06	1.85937e+06	6.20283e+06	2.47517e+06	2.47271e+06	3.69667e+06	4.022e+06	2.78792e+06	3.71875e+06	4.58092e+06	688958	1.82113e+06	3.38029e+06	1.23913e+06	9.74754e+06	1.85438e+06	5.24158e+06	3.64046e+06	4.02967e+06	1.27463e+08	1.41643e+08	1.317e+08	1.99018e+08	1.48971e+08	1.5108e+08	1.84976e+08	8.10068e+07	5.64293e+07
139.125	1.54924	3-Acetyl-2,5-dimethylfuran	M+H	1+	1.76498	138.068	HMDB0029563	61527	1.8625e+06	0	0	0	1.55458e+06	0	0	0	0	0	0	0	0	2.7425e+06	0	0	0	0	0	0	0	0	0	0	0	0	0	0	0	0	0	0	0	0	0	0
104.998	2.96193	S-Methyl propanethioate	M+H	1+	-0.172086	104.03	HMDB0031192	521869	2.47033e+06	4.83275e+06	2.35633e+06	6.09596e+06	3.689e+06	2.23117e+06	2.77679e+06	3.57167e+06	3.08996e+06	1.189e+06	1.23292e+06	930250	4.87083e+06	3.32846e+06	1.23508e+06	1.86212e+06	1.84054e+06	1.77254e+06	4.019e+06	1.74188e+06	2.1305e+06	2.37933e+06	4.64825e+06	2.14608e+06	3.73425e+06	3.64663e+06	6.91183e+06	2.09347e+07	3.55316e+07	8.03015e+07	1.4765e+07	6.89953e+07	5.16135e+07	4.3481e+07	5.43115e+07	5.09105e+07
630.24	2.85462	Pentigetide	M+ACN+H	1+	1.31335	588.25	HMDB0038221	162960	6.07483e+06	5.40658e+06	0	1.51983e+06	3.60296e+06	1.1185e+06	1.02733e+07	3.5345e+06	4.85892e+06	3.07371e+06	0	1.24075e+06	620000	1.22921e+06	1.84254e+06	1.236e+06	620333	586250	1.11975e+06	1.10708e+06	1.21392e+06	2.95521e+06	571042	2.91908e+06	7.09392e+06	1.02788e+07	5.02196e+06	1.14114e+08	9.2063e+07	6.54169e+07	5.00873e+07	6.64701e+07	6.24092e+07	4.6802e+07	5.0135e+07	1.71216e+07
195.118	5.40832	3-(4-Methoxyphenyl)-2-propenal	M+CH3OH+H	1+	2.67347	162.068	HMDB0032611	641294	1.53486e+07	5.51242e+06	4.85758e+06	6.33958e+06	4.27888e+06	2.99979e+06	9.4065e+06	8.19858e+06	3.12658e+06	2.78288e+06	3.09879e+06	4.94621e+06	1.16872e+07	8.91429e+06	1.29019e+07	9.76546e+06	6.13242e+06	7.58908e+06	7.98892e+06	1.17238e+07	5.421e+06	1.802e+06	2.66992e+06	2.21317e+06	4.68715e+07	6.85973e+07	4.25542e+07	2.92089e+08	3.68488e+08	3.70096e+08	4.67128e+07	2.96981e+07	4.96233e+07	3.91548e+07	5.8168e+07	9.46673e+07
123	5.97656	2,3-Butanedithiol	M+H	1+	1.13317	122.022	HMDB0031157	548353	8.96421e+06	4.94213e+06	1.92357e+07	6.78242e+06	1.03654e+07	2.6795e+06	4.43921e+06	3.08146e+06	3.99767e+06	1.23725e+06	2.47129e+06	619958	1.85987e+06	3.40683e+06	2.45504e+06	4.85763e+06	1.54604e+06	1.24033e+06	5.25946e+06	4.87567e+06	4.11217e+06	3.04146e+06	1.10994e+07	6.19588e+06	1.00828e+07	3.69408e+06	3.32467e+06	1.51898e+07	9.16425e+06	2.28638e+07	3.32653e+07	1.00239e+07	2.19493e+07	5.76802e+07	1.7895e+07	1.77133e+07
510.12	6.5753	Neocretanin	M+ACN+H	1+	2.46169	468.09	HMDB0039311	0	3.41879e+06	3.35308e+06	3.08867e+06	6.48208e+06	6.76462e+06	2.35967e+06	1.48033e+06	613667	1.23758e+06	617833	2.16275e+06	919542	594333	931208	589125	0	618208	1.23625e+06	1.84283e+06	1856250	1.18729e+06	4.90658e+06	4.44946e+06	2.41188e+06	2.71979e+06	3.29417e+06	2.40992e+06	6.65323e+07	2.64615e+07	7.59404e+06	6.76588e+06	1.31983e+07	1.74498e+07	6.40333e+06	1.08958e+07	5.37854e+06
478.32	6.79604	N-Oleoyl tyrosine	M+CH3OH+H	1+	2.22007	445.319	HMDB0062337	52922062	1.00323e+07	5.16579e+06	5.38721e+06	7.09029e+06	4.002e+06	4.21975e+06	5.5405e+06	3.09354e+06	5.24888e+06	2.46129e+06	2.78513e+06	0	2.473e+06	1.84871e+06	608583	1.23817e+06	2.79183e+06	1.84642e+06	2.11992e+06	1.83279e+06	2.96829e+06	1.02744e+08	9.82411e+07	9.7112e+07	1.74785e+07	4.41822e+07	2.58876e+07	9.37692e+06	1.55552e+07	1.23621e+07	2.0532e+07	3.9052e+07	1.63928e+07	1.03917e+07	2.18179e+07	1.56266e+07
437.22	7.97792	8-Hydroxy-2-methoxy-6-methyl-1,4-naphthoquinone	2M+H	1+	2.95429	218.058	HMDB0030769	5276616	1.8285e+06	0	0	0	0	0	0	0	0	0	0	0	0	0	0	0	0	0	0	0	0	0	0	0	0	0	0	0	0	0	0	0	0	0	0	0
552.24	7.22628	Bosentan	M+H	1+	1.78342	551.184	HMDB0014699	104865	0	3.95013e+06	3.306e+06	4.90142e+06	3.62933e+06	1.20942e+06	2.15038e+06	2.47596e+06	4.23483e+06	4.95267e+06	3.71363e+06	4.96204e+06	1.23817e+06	1.21917e+06	1.85913e+06	1.14663e+07	1.85462e+06	2.44946e+06	1.24025e+06	3.715e+06	1.23288e+06	3.07017e+06	616333	1.86025e+06	1.853e+06	3.10063e+06	1.85983e+06	3.0165e+08	2.26938e+08	6.10349e+07	2.92088e+07	3.81958e+07	4.35954e+07	9.79855e+07	5.11503e+07	3.10039e+07
437.04	8.24787	5-Sulfosalicylic acid	2M+H	1+	2.83562	217.989	HMDB0011725	7322	0	2.14529e+06	1.29465e+07	6.19317e+06	4.00871e+06	3.09313e+06	4.94558e+06	3.71379e+06	5.25704e+06	3.09458e+06	917583	1.54454e+06	2.78437e+06	3.09433e+06	1.86038e+06	1.24054e+06	4.34217e+06	1.86075e+06	2.407e+06	5.88221e+06	3.67992e+06	6.51246e+06	1.42323e+07	1.08395e+07	3.35383e+06	4.88583e+06	3.09054e+06	3.21201e+07	3.74178e+07	4.20347e+07	4.70712e+07	2.53359e+07	4.29362e+07	4.85118e+07	6.94728e+07	1.41663e+07
311.16	8.17369	1-Pentadecanecarboxylic acid	M+H	1+	3.56268	310.105	HMDB0039958	85094072	1.10519e+07	4.93663e+06	3.7185e+06	4.64813e+06	3.69675e+06	1.06964e+07	6.18979e+06	3.69475e+06	4.04888e+06	1.54925e+06	1.53554e+06	620333	928125	620958	1.55171e+06	2.48158e+06	621000	2.1695e+06	4.8915e+06	4.95471e+06	2.15075e+06	3.70892e+06	3.71496e+06	3.07979e+06	5.78529e+06	1.85913e+06	7.09083e+06	4.27485e+07	5.93868e+07	3.60139e+07	4.52783e+07	2.31089e+07	1.58662e+07	3.36661e+07	2.38597e+07	3.42735e+07
184.08	9.73429	5,6,7,8-Tetrahydro-2,4-dimethylquinoline	M+Na	1+	2.65316	161.12	HMDB0029708	5321849	4.64179e+06	1.79379e+06	7.1085e+06	1.83417e+06	2.44954e+06	1.82967e+06	2.15467e+06	615708	2.78929e+06	1.2395e+06	1.85713e+06	612417	1.23958e+06	619667	620208	615042	620208	931583	1.83379e+06	2.46758e+06	3.09558e+06	1.55063e+06	3.08483e+06	2.74588e+06	8.13754e+06	4.33396e+06	1.2065e+06	1.33311e+08	4.86015e+07	4.57485e+07	2.05501e+08	2.81445e+08	1.94635e+08	6.80977e+07	3.25195e+07	2.504e+07
439.26	9.69515	Pectenotoxin 2 secoacid	M+2H	2+	0.628705	876.487	HMDB0040133	0	1.85175e+06	0	0	0	0	0	0	0	0	0	0	0	0	0	0	0	0	0	0	0	0	0	0	0	0	0	0	0	0	0	0	0	0	0	0	0
313.2	10.9969	Methyl (9Z)-10'-oxo-6,10'-diapo-6-carotenoate	M+H	1+	3.91148	312.173	HMDB0031976	0	6.80838e+06	6.19729e+06	4.31642e+06	7.75067e+06	4.512e+06	7.36975e+06	1.85625e+06	3.68983e+06	1.81313e+06	1.85917e+06	1.85529e+06	620042	1.52558e+06	2.78225e+06	4.02554e+06	3.098e+06	1.86437e+06	1.546e+06	2.78821e+06	1.85225e+06	2.43338e+06	3.28575e+06	2.47567e+06	4.29721e+06	5.26779e+06	2.47383e+06	4.34004e+06	5.17179e+07	2.12387e+07	1.12762e+07	3.35863e+07	5.13754e+07	2.40335e+07	1.53489e+07	1.33398e+07	2.97969e+07
188.04	11.6096	3-O-Methylrosmarinic acid	M+2H	2+	0.657301	374.1	HMDB0041667	0	1.69808e+07	4.64604e+06	2.14733e+06	4.33992e+06	2.78513e+06	7.03167e+06	8.3605e+06	2.16708e+06	3.4085e+06	1846125	2.1645e+06	3.70575e+06	1.85229e+06	4.63263e+06	2.46863e+06	929958	6.18246e+06	2.45429e+06	7.64121e+06	4.30125e+06	3.95158e+06	4.33496e+06	5.57808e+06	2.43338e+06	3.66163e+06	7.39225e+06	4.63563e+06	1.09168e+07	3.75215e+07	7.16773e+07	1.12804e+08	4.50114e+07	4.09017e+07	1.70237e+08	5.32927e+07	1.10905e+08
454.08	13.002	Flucloxacillin	M+H	1+	2.5368	453.056	HMDB0014446	21319	1.36868e+07	8.65117e+06	0	3.41367e+06	7.06125e+06	6.15746e+06	4.57388e+06	6.7815e+06	5.77892e+06	2.79038e+06	620042	0	620125	3.075e+06	3.65113e+06	1.23575e+06	2.79079e+06	0	1.08223e+07	1.7373e+07	2.55864e+07	6.125e+06	5.5775e+06	6.07375e+06	3.27579e+06	1.22092e+06	9.13942e+06	3.54623e+07	9.29971e+06	2.46406e+07	1.5138e+07	1.38594e+07	2.39557e+07	2.50736e+07	1.30727e+07	6.8445e+06
124.08	13.3507	2-Propionylpyrrole	M+H	1+	1.57681	123.068	HMDB0032492	61260	1.8065e+06	3.07483e+06	1.20842e+06	1.22942e+06	6.17721e+06	2.13888e+06	2.74571e+06	2.4475e+06	3.044e+06	0	0	0	0	0	2.48042e+06	0	618667	0	3.69429e+06	617000	1.23725e+06	5.55983e+06	1.24092e+06	1.86313e+06	2.47083e+06	1.83688e+06	620417	8.52221e+06	4.94892e+06	5.57967e+06	2.07605e+07	1.16263e+07	5.08158e+06	1.07688e+07	1.49415e+07	6.81204e+06
354	14.5606	Hydroflumethiazide	M+Na	1+	1.55522	330.991	HMDB0014912	3647	4.946e+06	5.49771e+06	3.04879e+06	2.44446e+06	3.71896e+06	2.17058e+06	1.54854e+06	5.22613e+06	2.79283e+06	1.24e+06	1.24046e+06	1.85675e+06	614292	1.23733e+06	620292	3.09892e+06	618667	1.23225e+06	2.173e+06	4.32125e+06	3.68479e+06	2.15854e+06	6.19429e+06	4.33288e+06	3.7145e+06	4.33167e+06	2.14613e+06	2.12958e+07	4.04153e+07	5.09813e+07	4.62857e+07	3.7013e+07	5.01374e+07	2.42781e+07	5.01735e+07	1.11697e+08
523.2	15.122	Bargustanine	M+H	1+	2.33847	522.237	HMDB0030505	0	5.26046e+06	1.22775e+06	8.00517e+06	1.55058e+06	1.849e+06	1.23979e+06	1.82113e+06	931458	3.10075e+06	3.71625e+06	619167	1.23854e+06	3.10104e+06	1.23683e+06	0	0	1.856e+06	2.79121e+06	3.101e+06	3.68404e+06	1.23725e+06	922917	619875	1.85588e+06	5.25042e+06	1.239e+06	3.38583e+06	3.64309e+08	2.71544e+08	4.99243e+08	6.23852e+07	7.542e+07	3.45771e+07	7.42151e+07	7.76012e+07	2.4408e+07
243.962	15.3402	1,2,4,5,7-Pentathiocane	M+ACN+H	1+	0.701117	201.907	HMDB0039431	522753	2.48117e+06	3.70117e+06	2.44513e+06	1.2145e+06	6.11675e+06	1.52333e+06	4.946e+06	4.63788e+06	3.63442e+06	1.24225e+06	3.71271e+06	1.239e+06	929875	3.71529e+06	1.24008e+06	618333	620125	618750	2.484e+06	620750	2.47792e+06	1.21425e+06	2.44529e+06	4.59258e+06	2.47321e+06	2.44779e+06	1.24033e+06	1.95743e+07	4.9499e+07	4.19025e+07	1.12942e+08	9.19974e+07	5.05587e+07	9.69939e+07	7.50284e+07	2.88572e+07
122.04	16.2411	3-Acetylpyridine	M+H	1+	1.84805	121.053	HMDB0033131	9589	9.58679e+06	3.07683e+06	2.46496e+06	1.22425e+06	1.86158e+06	2.47833e+06	2.48225e+06	1.23121e+06	1.24e+06	615375	1.24025e+06	1.85958e+06	620042	1.23975e+06	1.85838e+06	619792	1.85658e+06	619917	2.44896e+06	617917	0	1.84621e+06	1.85563e+06	2.47892e+06	1.22142e+06	1.54746e+06	1.54496e+06	6.66617e+06	9.32783e+06	1.05153e+07	1.63148e+07	1.11303e+07	1.59473e+07	1.00122e+07	4.94833e+06	7.66042e+06
503.04	16.7068	1-Phosphatidyl-1D-myo-inositol 3-phosphate	M+CH3OH+H	1+	2.07382	470.023	HMDB0003850	6857403	1.854e+06	620208	927250	620042	619708	607542	620042	620542	1.241e+06	0	620125	619708	616208	618833	619458	0	0	620000	1.237e+06	1.19533e+06	1.21321e+06	619625	620042	620292	1.54875e+06	0	1.236e+06	8.27238e+06	9.03479e+06	7.33025e+06	1.25938e+07	2.54735e+07	9.54012e+06	1.08158e+07	9.29767e+06	7.48096e+06
121.08	18.7872	m-Ethyl_toluene	M+H	1+	1.67054	120.094	HMDB0059848	12100	3.76975e+06	621375	2.06129e+06	1.66854e+06	2.63821e+06	1.24183e+06	1.77079e+06	1.82825e+06	619958	1.5485e+06	4.56363e+06	1.23642e+06	1.53125e+06	1.21217e+06	1.23208e+06	1.82921e+06	599583	609375	1.62083e+06	1.46771e+06	553792	1.08175e+06	3.24904e+06	1.63225e+06	2.90708e+06	2.98375e+06	3.3355e+06	3.30195e+07	1.9964e+07	3.09289e+07	7.98937e+06	1.16623e+07	1.72248e+07	9.93571e+06	7.10225e+06	1.30692e+07
688.2	19.1132	Malvidin 3-laminaribioside	M+CH3OH+H	1+	-1.84154	655.187	HMDB0038033	0	5.11742e+06	1.10008e+06	2.50071e+06	5.26367e+06	1.813e+06	2.119e+06	582833	3.51883e+06	2.5425e+06	606333	605500	609750	2.16533e+06	1.2395e+06	602458	929125	620375	596667	2.61633e+06	2.84875e+06	5.85392e+06	2.22863e+06	4.3455e+06	7.74625e+06	4.38779e+06	3.86925e+06	1.22267e+06	2.44e+06	1.80883e+06	1.46317e+06	3.90054e+06	3.80375e+06	1.59167e+06	1.59096e+06	1.12933e+06	2.69604e+06
131.042	21.6661	Asparaginyl-Glutamine	M+2H	2+	-0.0420562	260.112	HMDB0028729	18218180	0	1.195e+06	2.69792e+06	3.05496e+06	3.50875e+06	0	1.82233e+06	3.80496e+06	7.51954e+06	1.50913e+06	1.82e+06	1.24017e+06	3.68817e+06	2.47233e+06	1.24075e+06	3.27238e+06	3.04163e+06	0	2.30392e+06	912333	2.30646e+06	1.18288e+06	2.34008e+06	1.81308e+06	1.18088e+06	1.81225e+06	3.60913e+06	2.69025e+07	1.64764e+07	4.2198e+07	1.44803e+07	2.09668e+07	2.5839e+07	2.45997e+07	2.33413e+07	4.01646e+07
230.04	24.6353	4-hydroxy-3-nitrophenylacetate	M+CH3OH+H	1+	2.16852	197.032	HMDB0062403	42608427	9.69071e+06	1.22033e+06	4.52692e+06	3.07208e+06	1.78525e+06	4.57067e+06	6.81983e+06	5.51354e+06	7.401e+06	619792	1.24008e+06	1.2405e+06	1.23133e+06	1.24083e+06	1.85908e+06	613750	618125	1.23792e+06	5.50437e+06	5.78367e+06	3.33858e+06	1.20606e+07	3.7215e+06	2.95133e+06	6.15192e+06	3.40067e+06	4.78138e+06	2.98647e+07	2.62504e+07	1.56677e+07	3.66756e+07	2.06056e+07	1.08015e+07	1.6194e+07	7.61017e+06	5.17893e+07
496.2	24.4677	Dihydromorphine-3-glucuronide	M+CH3OH+H	1+	0.602833	463.184	HMDB0060821	0	8.00671e+06	3.30508e+06	7.58317e+06	7.38367e+06	5.65354e+06	5.83775e+06	5.09821e+06	4.80246e+06	3.67942e+06	0	0	620250	1.24e+06	0	0	1.2275e+06	0	0	5.79146e+06	5.21854e+06	9.88525e+06	6.97017e+06	6.80454e+06	1.2241e+07	2.74746e+06	4.18321e+06	3.318e+06	1.09329e+08	7.85935e+07	8.88559e+07	2.68864e+08	4.11395e+08	2.84338e+08	1.61267e+08	2.29448e+08	7.02714e+07
186.12	25.6275	N-Acetylcadaverine	M+ACN+H	1+	1.65527	144.126	HMDB0002284	189087	0	1.816e+06	2.75175e+06	2.17063e+06	2.44608e+06	1.55096e+06	1.85629e+06	1.84458e+06	4.90638e+06	3.09671e+06	2.48058e+06	3.1025e+06	3.66879e+06	1.86046e+06	2.43583e+06	1.24125e+06	1.23971e+06	615125	0	3.02888e+06	1.85863e+06	595000	1.23758e+06	1.21504e+06	2.46217e+06	3.01458e+06	2.41267e+06	5.51894e+07	3.84272e+07	8.00517e+06	1.15611e+07	2.8085e+07	6.25042e+06	1.98289e+07	2.26892e+07	1.96762e+07
161.04	26.9623	2-Methyl-4-oxopentanedioic acid	M+H	1+	2.21028	160.037	HMDB0039447	11062673	1.15015e+07	9.8705e+06	6.80733e+06	4.65558e+06	7.04883e+06	4.64583e+06	4.33858e+06	3.37083e+06	8.661e+06	6.196e+06	1.8595e+06	619333	3.71967e+06	3.71771e+06	1.86083e+06	1.86062e+06	1.85983e+06	616083	2.11796e+06	2.13529e+06	4.34125e+06	4.33208e+06	3.09183e+06	9.245e+06	3.0775e+06	7.66496e+06	4.00988e+06	6.91375e+07	1.09956e+08	5.3426e+07	2.32103e+07	1.85968e+08	1.64741e+08	8.5118e+07	5.04034e+07	6.5544e+07
178.08	28.6069	2-Isopropylphenol	M+ACN+H	1+	2.84187	136.089	HMDB0032029	6943	3.09925e+06	8.053e+06	1.23842e+06	3.37383e+06	3.10304e+06	1.54908e+06	620083	3.71321e+06	1.23783e+06	1.24013e+06	0	2.16983e+06	1.23975e+06	929958	929583	1.23908e+06	2.48083e+06	1.23808e+06	0	617958	1.23629e+06	930292	1.24117e+06	2.79029e+06	3.71858e+06	3.09313e+06	2.47163e+06	2.39109e+07	1.72568e+07	2.56643e+07	2.86415e+07	3.79228e+07	1.61786e+07	1.24327e+07	2.42163e+07	1.80998e+07
438.12	29.0931	(2S,3R)-2-[(1R)-1-[3,5-bis(trifluoromethyl)phenyl]ethoxy]-3-(4-fluorophenyl)morpholine	M+H	1+	0.237364	437.123	HMDB0061012	0	0	5.87508e+06	1.0832e+07	4.58804e+06	9.57429e+06	5.25996e+06	1.17778e+07	5.23896e+06	1.48681e+07	2.17013e+06	1.85767e+06	1.85871e+06	3.10063e+06	3.09871e+06	1.85879e+06	1.23525e+06	0	2.78842e+06	8.06096e+06	1.89093e+07	2.12226e+07	1.9718e+07	2.0729e+07	2.78983e+07	2.1387e+07	4.43283e+07	2.10595e+07	1.30703e+08	6.25877e+07	6.811e+07	1.36712e+08	1.90191e+08	1.50677e+08	2.1615e+08	6.92506e+08	3.10382e+07
321.12	29.0963	Bis-gamma-glutamylcysteinylbis-beta-alanine	M+2H	2+	0.0784396	640.183	HMDB0029413	0	2.453e+06	1.55075e+06	1.85925e+06	620042	1.84233e+06	2.16688e+06	929417	1.2395e+06	1.85975e+06	0	1.23954e+06	1.85413e+06	1.23921e+06	1.23992e+06	1.86058e+06	619875	619708	620000	619875	2.75971e+06	3.3755e+06	1.22075e+06	1.2405e+06	3.10063e+06	1.86025e+06	1861500	3.41213e+06	2.18052e+07	5.21175e+07	1.7985e+07	2.23046e+07	1.0751e+07	2.68111e+08	3.35614e+07	2.5217e+07	3.91075e+07
383.04	30.0956	(+)-12a-Hydroxypachyrrhizone	M+H	1+	2.54382	382.069	HMDB0030774	5318311	4.01092e+06	617750	924000	1.24029e+06	1.85913e+06	616167	2.48e+06	3.70425e+06	620167	0	619958	0	0	0	619458	0	0	0	1.24142e+06	620167	620250	2.47817e+06	619500	1.8555e+06	616208	1.24025e+06	606042	1.97784e+07	5.827e+06	6.703e+06	6.42637e+06	1.26513e+07	1.18247e+07	1.5131e+07	6.56292e+06	1.18265e+07
264	31.0865	3-Mercaptolactate-cysteine disulfide	M+Na	1+	1.08263	241.008	HMDB0006512	193536	0	2.17333e+06	1.54998e+07	2.17033e+06	0	4.02563e+06	3.40062e+06	3.09675e+06	3.40088e+06	1.83113e+06	2.48025e+06	3.41346e+06	619708	1.8585e+06	1.54983e+06	1.55142e+06	926750	1.85575e+06	3.10108e+06	2.47542e+06	2.14838e+06	1.85042e+06	4.31029e+06	3.10187e+06	1.55029e+06	3.71033e+06	1.82208e+06	1.4796e+08	5.99876e+07	5.96735e+07	1.3081e+07	5.32961e+07	2.37933e+07	2.48757e+07	2.53018e+07	6.39537e+07
117.96	32.7796	1,2,4,5,7,8-Hexathionane	M+2H	2+	-0.664731	233.879	HMDB0039432	580002	1.85925e+06	2.78879e+06	2.79163e+06	9.60304e+06	2.72627e+07	1.02237e+07	1.11694e+07	3.40988e+06	1.51935e+07	3.21758e+06	7.09879e+06	4.95663e+06	6.19158e+06	7.12871e+06	2.16975e+06	1.23983e+06	2.79033e+06	3.08867e+06	8.35963e+06	8.67704e+06	5.5715e+06	8.04446e+06	3.40979e+06	4.63817e+06	1.11032e+07	1.17574e+07	3.62029e+06	1.94057e+08	1.19464e+08	5.00219e+07	1.96005e+07	2.14097e+08	6.36493e+07	1.01693e+08	2.80587e+08	7.82231e+07
192.122	33.3377	2-Ethyl-4-(2-furanyl)-2-propenal	M+ACN+H	1+	2.80545	150.068	HMDB0038355	6435826	2.09447e+07	6.81117e+06	2.47417e+06	3.691e+06	4.031e+06	8.665e+06	7.43817e+06	2.48067e+06	4.03e+06	3.12825e+06	6.19658e+06	619750	2.16788e+06	1.85788e+06	1.54996e+06	2.16988e+06	1.859e+06	1.2395e+06	4.02088e+06	3.40433e+06	3.09754e+06	3.38225e+06	8.59125e+06	2.1705e+06	2.78854e+06	5.55067e+06	1.862e+06	2.5458e+07	4.1521e+08	0	5.05677e+07	9.52112e+06	1.15523e+07	8.33867e+06	1.68152e+07	1.8841e+07
193.08	34.1301	Leukoaminochrome	M+ACN+H	1+	2.84684	151.063	HMDB0012992	147311	0	0	1.85988e+06	1.86113e+06	3.09813e+06	3.09033e+06	3.72183e+06	2.47675e+06	0	1.85925e+06	4.33604e+06	619917	1.85629e+06	1.85825e+06	0	3.09421e+06	619500	1.23879e+06	1.86379e+06	928750	2.16671e+06	2.47733e+06	6.79529e+06	2.79029e+06	1.86162e+06	616125	1.24067e+06	2.64593e+07	6.40961e+07	1.41331e+07	1.06144e+07	1.54715e+07	9.276e+06	1.82172e+07	1.00936e+07	5.31185e+07
192	36.253	2-Amino-3-phosphonopropionic acid	M+Na	1+	1.28218	169.014	HMDB0000370	3857	0	3.1e+06	2.47379e+06	619792	1.8165e+06	1.1777e+07	6.80096e+06	1.04611e+07	6.79454e+06	2.16746e+06	2.16308e+06	2.476e+06	1.54975e+06	2.47779e+06	4.02892e+06	1.23908e+06	1.54879e+06	619875	8.36163e+06	3.70221e+06	4.02933e+06	3.991e+06	1.85288e+06	4.33117e+06	4.33921e+06	8.36729e+06	2.46379e+06	6.66285e+07	8.2446e+07	2.52209e+07	1.89549e+07	1.97213e+07	1.00656e+07	1.55031e+07	1.14032e+07	1.24534e+07
149.04	38.3476	(E)-3-(2-Hydroxyphenyl)-2-propenal	M+H	1+	2.35969	148.052	HMDB0031725	5318169	5.88537e+06	4.33808e+06	1.177e+07	2.48067e+06	2.47954e+06	5.27146e+06	2.47817e+06	3.71625e+06	4.64979e+06	3.72117e+06	6.81329e+06	3.09667e+06	2.47808e+06	2.16888e+06	1.85925e+06	9.90871e+06	3.71542e+06	4.95121e+06	3.41058e+06	2.16971e+06	3.4035e+06	9.88817e+06	3.41183e+06	3.41058e+06	4.64563e+06	2.28993e+07	4.28246e+06	0	1.67615e+08	9.32171e+07	4.52653e+07	6.42933e+07	7.86718e+07	1.08175e+08	9.64496e+07	6.71487e+07
161.04	39.0479	Thiacremonone	M+H	1+	2.07545	160.019	HMDB0035901	539170	0	3.71875e+06	4.0275e+06	3.35713e+06	1.54729e+06	4.63317e+06	4.02892e+06	3.98954e+06	1.45628e+07	1.841e+06	1.549e+06	619542	1.85837e+06	1.86529e+06	1.85104e+06	3.71817e+06	1.23492e+06	1.23175e+06	2.43988e+06	4.34104e+06	5.25879e+06	3.098e+06	3.69538e+06	5.24725e+06	4.64896e+06	9.29458e+06	0	2.97443e+07	4.84668e+07	4.83543e+07	8.93995e+07	1.06557e+08	1.11618e+08	1.13873e+08	1.56953e+07	4.22795e+07
259.92	41.0864	Tecnazene	M+H	1+	0.881661	258.876	HMDB0031808	8330	0	619542	620500	0	620500	619667	617875	619500	619500	619667	619375	0	0	0	0	0	0	0	0	615292	0	618292	0	0	1.24042e+06	620042	619833	7.23117e+06	3.26354e+06	5.88629e+06	8.4485e+06	6.24204e+06	7.71221e+06	4.963e+06	4.2325e+06	9.47946e+06
143.04	41.2526	4,5-Dihydro-2-methylthiazole	M+ACN+H	1+	1.18018	101.03	HMDB0029555	16867	0	3.09617e+06	3.41142e+06	930250	2.47575e+06	1.23508e+06	3.10113e+06	2.47942e+06	5.88729e+06	1.23896e+06	1.23971e+06	1.85829e+06	1.24033e+06	0	1.85925e+06	619458	1.22808e+06	617833	6.20075e+06	3.71517e+06	1.23967e+06	1.23871e+06	1.23983e+06	619375	4.01663e+06	1.86008e+06	618000	1.86822e+07	1.50205e+07	2.9259e+07	1.40479e+07	2.77858e+07	1.1946e+07	2.16859e+07	4.1629e+07	1.8441e+07
194.038	46.1052	p-Hydroxyphenylacetic acid	M+ACN+H	1+	2.25083	152.047	HMDB0000020	127	8.67058e+06	2.47696e+06	5.26463e+06	6.50429e+06	1.61165e+07	1.05158e+07	4.0235e+07	7.12792e+06	4.02838e+06	1.5455e+06	927750	4.33279e+06	619083	2.1665e+06	1.23867e+06	4.956e+06	4.95325e+06	1.85871e+06	2.7825e+06	6.50383e+06	5.26629e+06	3.68983e+06	4.64475e+06	7.11954e+06	5.28525e+06	6.50071e+06	6.20117e+06	5.34173e+07	1.64025e+08	0	9.47683e+07	1.47542e+08	5.7501e+07	6.22426e+07	7.59797e+07	3.639e+08
171	47.2855	Diethylthiophosphate	M+H	1+	1.19777	170.017	HMDB0001460	655	9.29075e+06	2.47779e+06	1.85817e+06	1.239e+06	1.85775e+06	619375	1.23875e+06	1.23867e+06	1.85783e+06	3.09558e+06	618958	1.85754e+06	2.16696e+06	618292	3.09458e+06	1.85804e+06	1.23767e+06	1.85767e+06	1.54817e+06	1.85925e+06	4.95892e+06	1.23788e+06	5.26021e+06	1.24e+06	3.40167e+06	2.1665e+06	2.47763e+06	1.13694e+08	1.61969e+07	3.18707e+07	2.02415e+07	3.88508e+07	3.95906e+07	3.5709e+07	2.77574e+07	2.86069e+07
224.04	52.9908	Succimer	M+ACN+H	1+	2.6183	181.971	HMDB0014706	9354	4.33829e+06	8.05746e+06	5.57508e+06	5.57521e+06	4.64558e+06	5.87838e+06	8.6675e+06	7.72617e+06	0	929417	1.85825e+06	4.33108e+06	2.47733e+06	1.54988e+06	2.16813e+06	1.85717e+06	3.72008e+06	2.47783e+06	3.3975e+06	6.19471e+06	8.96733e+06	1.02202e+07	3.39854e+06	1.85792e+06	8.67125e+06	1.79521e+07	6.19513e+06	7.47313e+07	4.71306e+07	3.5181e+07	5.40899e+07	1.30682e+08	2.78464e+07	1.69806e+07	2.17675e+07	1.32543e+08
183	53.2567	Naphthalene-1,2-diol	M+Na	1+	1.74269	160.052	HMDB0060497	11318	6.50967e+06	3.09167e+06	619042	928250	1.85646e+06	1.85983e+06	1.85683e+06	1.23958e+06	1.23875e+06	1.54783e+06	1.23817e+06	619458	2.78775e+06	1.23892e+06	619000	619583	2.47967e+06	619667	2.78667e+06	4.94796e+06	1.85833e+06	929375	1.85863e+06	619750	0	1.85746e+06	2.16329e+06	3.95937e+07	1.34019e+07	3.0552e+07	4.85784e+07	1.72083e+07	3.65991e+07	1.20613e+07	4.34342e+07	2.97985e+07
183	54.603	Thiacremonone	M+Na	1+	2.17898	160.019	HMDB0035901	539170	0	1.8565e+06	2.47963e+06	3.09729e+06	1.8605e+06	617583	3.71296e+06	3.09917e+06	3.71513e+06	1.23929e+06	618958	618458	1.23883e+06	1.23967e+06	2.47783e+06	1.55042e+06	1.86013e+06	618000	2.47746e+06	3.09675e+06	3.09854e+06	1.85825e+06	2.78129e+06	2.4775e+06	2.47838e+06	1.85917e+06	618708	4.13161e+07	1.11929e+07	2.9336e+07	2.22028e+07	3.03195e+07	2.84493e+07	2.31599e+07	1.34438e+07	1.58999e+07
194.16	56.4805	2-Methoxy-(3 or 5 or 6)-isopropylpyrazine	M+ACN+H	1+	1.82342	152.095	HMDB0032381	13256887	4.64275e+06	3.40971e+06	3.71925e+06	1.85813e+06	3.09533e+06	5.57575e+06	1.85967e+06	2.78804e+06	2.78863e+06	1.23808e+06	619083	1.23854e+06	1.85812e+06	1.2385e+06	4.02421e+06	1.85692e+06	928500	1.23825e+06	1.23983e+06	1.85771e+06	1.85842e+06	2.473e+06	1.23833e+06	2.16175e+06	4.957e+06	1.238e+06	3.71783e+06	9.88027e+07	0	3.13376e+07	1.91701e+07	8.98773e+07	2.34927e+07	2.4231e+07	2.70597e+07	4.83701e+07
147.118	58.826	2-Phenyl-2-butenal	M+H	1+	2.58819	146.073	HMDB0031619	6429333	0	3.16821e+06	7.61892e+06	4.21175e+06	2.07308e+06	2.3615e+06	2.89683e+06	2.81458e+06	2.63663e+06	1.85483e+06	1.24033e+06	1.86437e+06	1.84275e+06	618750	1.22325e+06	1.8315e+06	2.78196e+06	1.83354e+06	4.41508e+06	1.7925e+06	1.14858e+06	2.09596e+06	4.43025e+06	3.96546e+06	3.79596e+06	2.42363e+06	3.43942e+06	3.40518e+07	2.08943e+07	1.9912e+07	3.19887e+07	1.59195e+07	1.42896e+07	2.96742e+07	3.07132e+07	1.81287e+07
355.08	58.954	2-(3,4,5-trihydroxyphenyl)-3,4-dihydro-2H-1-benzopyran-3,4,5,7-tetrol	M+CH3OH+H	1+	3.21817	322.069	HMDB0136090	0	7.6715e+06	3.59825e+06	3.46967e+06	7.791e+06	2.89746e+06	8.76817e+06	6.71154e+06	4.18258e+06	4.11162e+06	1.85075e+06	3.72129e+06	2.79046e+06	3.09946e+06	1.2375e+06	3.01671e+06	2.45233e+06	3.09613e+06	1.85513e+06	3.75567e+06	4.43308e+06	3.67263e+06	2.03e+06	2.59608e+06	3.34975e+06	2.70892e+06	5.22513e+06	3.32904e+06	3.52339e+07	5.41583e+07	3.78866e+07	2.9143e+07	4.45656e+07	6.40973e+07	2.25776e+07	1.95339e+07	6.48624e+07
381.24	5.97499	(S)-3-Butyl-1(3H)-isobenzofuranone	2M+H	1+	2.88423	190.099	HMDB0032064	61361	1.33916e+07	6.165e+06	5.18133e+06	5.86796e+06	1.1907e+07	8.09079e+06	5.16929e+06	8.18679e+06	8.431e+06	1.85496e+06	8.34267e+06	4.95658e+06	2.47596e+06	2.16604e+06	2.76217e+06	7.12721e+06	3.096e+06	2.48125e+06	1.0607e+07	1.10621e+07	5.18938e+06	6.13833e+06	7.99829e+06	2.43517e+06	1.64088e+06	6.07667e+06	2.13967e+06	3.5894e+07	1.71088e+08	1.09065e+08	2.99564e+07	1.27721e+08	1.31347e+08	2.67927e+07	9.5331e+07	1.75359e+08
228	1.01918	Diethyldithiophosphate	M+ACN+H	1+	2.73936	185.994	HMDB0061736	0	1.65897e+07	2.47829e+06	2.16596e+06	9.85254e+06	4.6485e+06	3.95533e+06	1.85975e+06	2.32046e+06	2.78463e+06	4.64963e+06	2.17058e+06	1.86088e+06	2.46946e+06	1.2375e+06	3.09242e+06	3.09229e+06	1.54525e+06	1.84979e+06	4.33954e+06	6.77667e+06	2.47375e+06	2.43879e+06	1.814e+06	7.90442e+06	4.64454e+06	4.02646e+06	0	8.6217e+07	4.31709e+07	5.24907e+07	3.85536e+07	8.8878e+07	8.79852e+07	5.33493e+07	1.04635e+08	1.52337e+08
381.96	0.410072	Chlorpyrifos	M+CH3OH+H	1+	0.543257	348.926	HMDB0041856	2730	3.27013e+06	1.21488e+06	614917	1.83921e+06	1.21696e+06	0	552167	2.38663e+06	2.40346e+06	620208	1.35088e+06	1324875	619167	4.33458e+06	1.0981e+07	620083	4.024e+06	5.43963e+06	620167	2.21592e+06	604500	442417	2.45275e+06	2.44804e+06	619042	1.82325e+06	3.66762e+06	5.98229e+06	5.8335e+06	1.20877e+07	8.72938e+06	1.09881e+07	9.64375e+06	7.00075e+06	3.29754e+06	7.23175e+06
128.16	1.82331	(S)-2-Propylpiperidine	M+H	1+	-0.530521	127.136	HMDB0030285	9985	4.64833e+06	610750	3.08904e+06	1.23254e+06	1.55229e+06	4.01058e+06	2.15896e+06	2.457e+06	2.45258e+06	619667	618125	0	612375	620083	620042	1.55021e+06	0	620250	4.78946e+06	1.76362e+06	876375	1.2345e+06	2.36108e+06	3.61929e+06	3.69138e+06	2.78829e+06	620000	1.83648e+07	1.9195e+08	2.05411e+07	3.99761e+07	2.93588e+07	4.46548e+07	9.33029e+06	3.04483e+07	2.62784e+07
405.96	1.13803	clofarabind-5'-monophosphate	M+Na	1+	0.60217	383.02	HMDB0061069	0	5.56742e+06	1.84088e+06	2.47238e+06	618667	4.32825e+06	3.09196e+06	620000	2.45754e+06	619250	1.24033e+06	1.24067e+06	619583	1.24e+06	603750	2.16663e+06	1.23971e+06	1.24063e+06	1.23983e+06	1.23433e+06	611917	0	2.45217e+06	1.21983e+06	2.14783e+06	2.46879e+06	1.24033e+06	1.24158e+06	1.2104e+07	1.51676e+07	1.07158e+07	2.97766e+07	1.38861e+07	6.36749e+07	1.76704e+07	5.02833e+06	5.28175e+06
239.04	2.60041	N-(4-hydroxyphenyl)ethoxycarbothioamide	M+ACN+H	1+	2.72152	197.051	HMDB0033179	85834720	9.07142e+06	3.66708e+06	9.30108e+06	4.01875e+06	7.59617e+06	5.124e+06	6.68542e+06	6.65246e+06	4.82367e+06	1.23967e+06	1.85654e+06	1.23863e+06	3.10225e+06	4.30517e+06	620333	930458	2.44417e+06	0	3.7205e+06	6.72429e+06	3.97783e+06	3.41117e+06	2.33246e+06	3.55721e+06	5.41092e+06	3.09e+06	2.35083e+06	6.04575e+07	1.89271e+08	6.6577e+07	6.83109e+07	8.99282e+07	2.387e+08	1.61235e+08	1.46893e+08	1.519e+08
334.92	1.69241	2(3H)-Benzothiazolethione	2M+H	1+	-0.421762	166.986	HMDB0030524	21831736	0	1.21467e+06	619000	2.45738e+06	620125	614792	1.24167e+06	1.23592e+06	1.23292e+06	0	928125	0	1.86013e+06	0	620042	620083	608125	0	1.23975e+06	1.18513e+06	1.76125e+06	616833	587083	607000	1.85375e+06	607500	1.24025e+06	3.2935e+06	1.03605e+07	7.32671e+06	1.23001e+07	8.53229e+06	6.42858e+06	3.99646e+06	4.12138e+06	5.23875e+06
283.08	2.00036	Theaflavin	M+2H	2+	2.8494	564.127	HMDB0005788	22833651	5.25692e+06	0	2.47704e+06	2.46963e+06	5.86158e+06	1.53954e+06	4.29663e+06	2.77929e+06	2.76621e+06	1.23488e+06	620292	619875	612375	1.236e+06	4.948e+06	619833	1.858e+06	2.7895e+06	2.05738e+06	2.33354e+06	1.55075e+06	618708	606417	1.18733e+06	3.09058e+06	922375	4.24063e+06	6.63146e+07	5.28242e+07	7.06612e+07	1.9608e+07	8.61498e+07	3.90076e+07	3.15006e+07	4.2657e+07	4.75896e+07
115.08	2.10306	Isoleucylproline	M+2H	2+	0.32802	228.147	HMDB0011174	342734	4.64038e+06	619875	0	4.00808e+06	5.73375e+06	4.31125e+06	1.85892e+06	3.97067e+06	1.84962e+06	1.23942e+06	930667	619875	2.46838e+06	1.54817e+06	0	1.85558e+06	619667	3.64671e+06	3.61721e+06	2.7645e+06	2.47842e+06	3.40813e+06	2.09754e+06	5.51621e+06	3.70517e+06	2.43579e+06	1.8595e+06	4.78982e+07	2.08393e+07	3.00832e+07	5.23884e+07	4.76247e+07	4.70649e+07	4.02376e+07	5.05604e+07	1.73851e+07
661.44	5.45551	(4E,9a)-9-(3-Methyl-2E-pentenoyloxy)-4,10(14)-oplopadien-3-one	2M+H	1+	1.25774	330.219	HMDB0034632	0	6.12521e+06	3.69358e+06	1.78837e+06	1.83425e+06	2.35325e+06	4.47379e+06	1.20721e+06	5.71508e+06	2.1035e+06	1.23892e+06	1.85862e+06	621042	1.15129e+06	4.16992e+06	2.46471e+06	0	1.84413e+06	1.23733e+06	5.05963e+06	1820250	2.98621e+06	530292	2.34192e+06	5.46688e+06	1.47088e+06	2.8535e+06	4.91938e+06	1.86175e+07	1.11436e+07	1.41159e+07	9.62079e+06	5.30667e+06	3.56967e+06	1.13931e+07	1.22959e+07	8.39546e+06
137.16	5.72822	p-Mentha-2,4-diene	M+H	1+	2.19278	136.125	HMDB0038150	6428962	0	2.69904e+06	3.33571e+06	5.45488e+06	2.06459e+07	2.97113e+06	3.38383e+06	1.81533e+06	9.16638e+06	619458	1.24096e+06	1.86033e+06	618958	3.69263e+06	1.226e+06	1.22363e+06	1837125	1.2415e+06	3.28613e+06	5.18363e+06	6.07092e+06	5.52837e+06	1.82596e+06	3.04446e+06	2.1925e+06	3.07333e+06	3.02058e+06	8.8005e+06	3.238e+07	9.50288e+06	2.79265e+07	2.0983e+07	2.8373e+07	5.20097e+07	6.30008e+07	3.97472e+07
647.402	5.484	Amphibine H	M+ACN+H	1+	1.1399	605.321	HMDB0029333	51029223	2.73775e+06	6.10325e+06	3.40396e+06	6.3785e+06	1.41721e+06	1.63492e+06	2.41442e+06	3.53558e+06	1.41042e+06	618125	1.23758e+06	2.12725e+06	1.19675e+06	2.47954e+06	0	611625	1.23933e+06	603583	4.03438e+06	2.3575e+06	2.99167e+06	3.65233e+06	5.33663e+06	1.24017e+06	3.65583e+06	4.38942e+06	1.52509e+07	5.76217e+06	6.40904e+06	2.56458e+06	1.12228e+07	1.70401e+07	1.79109e+07	6.83663e+06	3.55229e+06	6.65688e+06
177.15	7.25401	4,6-Tricosanedione	M+2H	2+	0.0117061	352.334	HMDB0035565	91713154	1.55e+06	0	0	0	0	0	0	0	0	0	0	0	0	0	0	0	0	0	0	0	0	0	0	0	0	0	0	0	0	0	0	0	0	0	0	0
223.08	8.84549	(Z)-3-(1-Butenyl)-1H-2-benzopyran-1-one	M+Na	1+	3.22845	200.084	HMDB0030646	21602037	1.12691e+07	3.04988e+06	1.55175e+06	5.472e+06	1.78138e+06	1.53263e+06	2.45133e+06	3.98729e+06	2.15221e+06	1.85717e+06	926958	619458	2.47221e+06	1.23508e+06	618333	1.85013e+06	618750	614583	1.54508e+06	2.17546e+06	3.36883e+06	2.15267e+06	2.46092e+06	4.92571e+06	614833	3.97e+06	7.36758e+06	5.27198e+07	1.03079e+08	8.29927e+07	1.86604e+07	2.36425e+07	1.9835e+07	3.83925e+07	5.12578e+07	1.1926e+08
112.082	10.0933	5-Acetyl-3,4-dihydro-2H-pyrrole	M+H	1+	0.878566	111.068	HMDB0031308	522834	0	4.59275e+06	1.85075e+06	1.8615e+06	3.98467e+06	4.30263e+06	5.25596e+06	1.85342e+06	3.96679e+06	929250	1859625	1.86038e+06	1.23967e+06	1.23908e+06	2.17038e+06	3.40354e+06	1.23975e+06	1.2415e+06	3.39079e+06	4.88538e+06	1.855e+06	3.03025e+06	2.17417e+06	3.07192e+06	4.54392e+06	4.03029e+06	1.85721e+06	1.54524e+07	4.59314e+07	6.75005e+07	1.46205e+07	3.10023e+07	1.85314e+07	2.84281e+07	4.56757e+07	1.23837e+07
324	10.1199	N-Acetyl-D-Glucosamine 6-Phosphate	M+Na	1+	1.69163	301.056	HMDB0001062	440996	4.32692e+06	2.75738e+06	6.79133e+06	1.84154e+06	4.90304e+06	2.13738e+06	3.09146e+06	2.78404e+06	3.97233e+06	0	620333	620083	1.85917e+06	1.24358e+06	1.85892e+06	1.2375e+06	2.48033e+06	0	2.16267e+06	4.00558e+06	1.84108e+06	620167	2.17104e+06	1.52346e+06	0	620625	2.43533e+06	9.44233e+06	1.49942e+07	1.24818e+07	8.38329e+06	1.61084e+07	1.7938e+07	5.46583e+06	9.75296e+06	6.90658e+06
552.118	11.488	Palmidin A	M+ACN+H	1+	1.63661	510.131	HMDB0034038	5320384	0	4.63688e+06	2.76558e+06	2.47604e+06	3.68221e+06	3.05604e+06	1.23933e+06	3.0665e+06	1.85075e+06	2.46075e+06	1.241e+06	0	1.84388e+06	620250	2.44563e+06	1.23967e+06	619792	612250	2.42746e+06	5.23275e+06	1.23829e+06	1.24079e+06	2.47938e+06	1.24192e+06	6.73183e+06	605250	3.08892e+06	1.4682e+08	2.49801e+08	4.66691e+07	4.0724e+07	2.54062e+07	3.59104e+07	1.1722e+07	1.92258e+07	2.3294e+07
482.04	12.199	6-(Methylsulfonyl)hexyl glucosinolate	M+H	1+	2.69992	481.075	HMDB0038411	0	1.47828e+07	4.02921e+06	8.01521e+06	7.40883e+06	8.02446e+06	1.74612e+07	4.55196e+06	3.37033e+06	7.41925e+06	3.41038e+06	5.26783e+06	1.54296e+06	3.04875e+06	1.85513e+06	2.47517e+06	2.78867e+06	1.83313e+06	1.22733e+06	1.9725e+07	1.51758e+07	2.94714e+07	1.84734e+07	1.26175e+07	2.00737e+07	3.36221e+06	2.74963e+06	1.85146e+06	2.44226e+07	1.16948e+07	2.82192e+07	1.5679e+07	1.46158e+07	1.22947e+07	8.70746e+06	1.60003e+07	1.42933e+07
223.92	11.6683	Cysteine-S-sulfate	M+Na	1+	1.33589	200.977	HMDB0000731	115015	8.035e+06	2.7795e+06	2.44958e+06	2.46696e+06	6.16563e+06	1.23233e+06	7.35517e+06	5.22079e+06	1.24021e+06	1.54921e+06	1.23533e+06	1.85562e+06	1.23129e+06	1.23742e+06	620167	619708	619792	620417	1.49371e+06	1.52233e+06	620292	2.48383e+06	3.08525e+06	605083	3.41054e+06	3.66617e+06	2.74108e+06	1.26322e+07	5.77819e+07	3.73151e+07	2.01254e+07	2.75822e+07	2.02456e+07	4.05036e+07	2.30591e+07	2.3516e+07
285	12.522	Mannitol 1-phosphate	M+Na	1+	2.96115	262.045	HMDB0001530	130418	6.11279e+06	1.84213e+06	2.14083e+06	3.04988e+06	1.23329e+06	1.22504e+06	6.17125e+06	611458	1.55096e+06	0	620833	620125	3.09929e+06	1.23071e+06	0	616125	1.24067e+06	1.86175e+06	1.85058e+06	3.71388e+06	1.76963e+06	3.98075e+06	1.23913e+06	618917	3.66871e+06	3.70867e+06	3.93938e+06	2.79407e+07	4.61927e+07	9.61208e+07	6.56297e+07	1.05631e+08	7.1756e+07	1.03247e+08	7.56604e+07	3.76296e+07
282.96	11.514	Caffeic acid 3-sulfate	M+Na	1+	3.08828	259.999	HMDB0041706	102261219	1.83924e+07	3.40271e+06	3.38e+06	5.58908e+06	3.3055e+06	5.81608e+06	1.16836e+07	8.62883e+06	2.79158e+06	1.23075e+06	0	3.71625e+06	616417	4.02071e+06	619792	618667	0	612583	3.29621e+06	4.28996e+06	3.09592e+06	3.41242e+06	1.85938e+06	2.72783e+06	615958	1.24233e+06	4.28296e+06	7.00057e+07	6.85885e+07	1.23794e+08	5.29686e+07	3.76052e+07	1.30292e+08	1.3155e+08	1.94403e+08	1.6604e+08
370.2	12.5682	Verimol H	M+ACN+H	1+	3.52666	328.167	HMDB0036720	85266197	0	1.85783e+06	1.85846e+06	1.85146e+06	3.39183e+06	5.18354e+06	2.77492e+06	3.38038e+06	3.09913e+06	618458	1.24025e+06	1.23758e+06	620125	1.24008e+06	1.23175e+06	619792	619167	1.23358e+06	2.73367e+06	3.40296e+06	3.53638e+06	3.08913e+06	2.15279e+06	2.48075e+06	3.97529e+06	1.8475e+06	4.60342e+06	1.43083e+08	3.99125e+07	1.0053e+08	2.8915e+07	1.80442e+07	3.47693e+07	7.09022e+07	3.83717e+07	3.85011e+07
384	13.546	Ceftizoxime	M+H	1+	2.94271	383.036	HMDB0015427	6533629	1.15937e+07	3.69079e+06	4.94663e+06	5.21342e+06	3.69358e+06	2.78875e+06	7.07917e+06	8.30321e+06	3.04e+06	4.94963e+06	1.239e+06	1.55021e+06	4.64817e+06	1.85713e+06	619667	3.69583e+06	618500	1.85954e+06	8.32892e+06	2.16108e+06	2.47392e+06	8.34613e+06	3.37208e+06	4.55971e+06	1.8445e+06	1.85179e+06	2.99846e+06	2.17549e+08	2.34508e+08	2.16562e+08	9.26435e+07	1.8303e+08	4.53822e+07	8.6663e+07	9.46731e+07	2.40265e+07
345.36	13.8391	2-Methylbutyl 2-methylbutanoate	2M+H	1+	1.06366	172.146	HMDB0039218	17129	0	612458	1.2405e+06	618875	2.16742e+06	2.78425e+06	3.69058e+06	616083	1.55108e+06	1.24042e+06	619583	1.2285e+06	1.22708e+06	1.54683e+06	1.23458e+06	609167	1.23892e+06	620417	2.47929e+06	2.71742e+06	3.39363e+06	3.99983e+06	1.854e+06	1.23258e+06	1.24183e+06	1.84125e+06	1.24067e+06	2.45507e+08	0	4.97954e+08	6.08239e+08	2.62197e+08	2.27958e+08	4.76946e+08	6.44416e+08	3.04004e+08
340.08	14.4886	alpha-Viniferin	M+2H	2+	1.02	678.189	HMDB0030603	375682	6.73483e+06	2.78583e+06	1.22867e+06	5.24542e+06	3.10729e+06	4.02679e+06	5.19304e+06	6.78883e+06	1.38412e+07	3.09692e+06	3.71763e+06	1.54438e+06	2.77392e+06	3.40879e+06	1.86004e+06	3.41079e+06	4.63742e+06	617792	618833	1.2415e+06	4.94017e+06	3.10525e+06	7.74046e+06	4.33492e+06	4.0115e+06	3.72108e+06	5.18629e+06	7.42815e+07	1.16125e+08	1.29342e+08	2.13727e+08	2.39879e+08	6.30315e+07	6.25643e+07	1.87756e+08	1.16696e+08
219	14.4361	Diethyldithiophosphate	M+CH3OH+H	1+	2.96392	185.994	HMDB0061736	0	0	1.22575e+06	1.84412e+06	3.67713e+06	3.09888e+06	5.57538e+06	3.35988e+06	2.14725e+06	1.86062e+06	1.24e+06	620000	620125	1.86208e+06	1.8605e+06	1.238e+06	1.24033e+06	1.83492e+06	2.47013e+06	3.41117e+06	614750	1838625	1.85767e+06	2.76933e+06	1.8545e+06	3.09763e+06	1.85917e+06	1.24108e+06	2.38015e+07	2.25487e+07	2.48158e+07	2.56654e+07	1.81575e+07	3.80412e+07	2.34086e+07	1.92179e+07	1.29123e+07
261	14.8425	Caffeic acid 3-sulfate	M+H	1+	2.83901	259.999	HMDB0041706	102261219	0	1.24e+06	1.21342e+06	613958	616250	619083	1.21533e+06	0	0	0	0	620333	620167	612333	619792	0	617750	617792	620875	620750	612875	616208	619875	1.85871e+06	0	619292	1.23346e+06	9.66679e+06	1.08603e+07	9.9795e+06	1.70813e+07	6.41233e+06	6.86517e+06	9.17308e+06	1.50775e+07	1.77182e+07
160.08	14.7494	Indoleacetaldehyde	M+H	1+	1.58145	159.068	HMDB0001190	800	8.322e+06	4.262e+06	5.45796e+06	5.55263e+06	9.92579e+06	5.26271e+06	3.03267e+06	6.158e+06	1.84958e+06	1.86008e+06	5.25813e+06	1.23854e+06	4.96208e+06	1.86008e+06	4.02117e+06	1.55042e+06	0	1.23225e+06	1.23236e+07	1.80887e+06	5.86896e+06	5.56663e+06	3.65008e+06	3.09992e+06	2.7595e+06	4.63013e+06	3.66892e+06	1.25527e+07	2.85806e+07	3.21457e+07	0	1.31539e+08	7.60732e+07	7.65085e+07	1.43486e+08	1.13137e+08
419.04	15.8622	(-)-Epigallocatechin sulfate	M+CH3OH+H	1+	0.474823	386.031	HMDB0012468	53481699	0	3.37479e+06	1.55233e+06	3.72175e+06	5.54588e+06	4.02971e+06	2.79163e+06	1.54992e+06	4.31742e+06	1.23563e+06	1.24042e+06	1.85938e+06	2.47608e+06	619583	615208	620292	2.47175e+06	1.24017e+06	0	4.32621e+06	3.40392e+06	1.82125e+06	5.2375e+06	4.31867e+06	4.33592e+06	4.93142e+06	5.20288e+06	1.98704e+07	9.48429e+06	1.04567e+07	1.03633e+07	2.27559e+07	1.36793e+07	1.99115e+07	2.70787e+07	1.26907e+07
226.08	17.7526	Phloretin 2'-O-glucuronide	M+2H	2+	1.41698	450.116	HMDB0041768	9889961	0	4.24788e+06	2.08367e+06	1.43865e+07	2.13496e+06	3.09008e+06	2.48117e+06	4.86771e+06	3.39675e+06	0	1.23858e+06	1.21933e+06	1.24e+06	0	4.77992e+06	1.23967e+06	1.241e+06	619708	3.07358e+06	4.55479e+06	1.17533e+06	3.09679e+06	3.08075e+06	3.71146e+06	1.85654e+06	610167	616042	1.17458e+08	7.19239e+07	6.47366e+07	9.87046e+06	7.16162e+07	3.54395e+07	4.44845e+07	4.30677e+07	2.29641e+07
550.08	17.6054	3-Carboxy-1-hydroxypropylthiamine diphosphate	M+Na	1+	0.107683	527.077	HMDB0006744	440649	1.55063e+06	620083	1.81521e+06	618875	1834125	1.22446e+06	1.2405e+06	621125	618833	0	591750	609667	0	0	0	0	543208	587958	930375	619458	619042	618583	620625	618833	619958	615667	618333	6.51608e+07	4.559e+07	2.68624e+07	5.0435e+06	1.28696e+07	6.52888e+06	5.05683e+06	9.47321e+06	6.62925e+06
230.16	17.6724	2-(3-Phenylpropyl)pyridine	M+CH3OH+H	1+	2.48499	197.12	HMDB0036173	459494	7.41258e+06	2.46254e+06	5.54342e+06	2.47638e+06	2.45088e+06	2.78167e+06	3.06517e+06	6.63021e+06	619792	571875	619625	609667	1.24008e+06	619833	3.34604e+06	1.86054e+06	620458	1.89613e+06	4.89575e+06	1.86188e+06	3.26442e+06	3.71096e+06	4.61046e+06	927667	2.47004e+06	3.72467e+06	4.95863e+06	2.47276e+07	1.77563e+07	9.65125e+06	2.59687e+07	1.5824e+07	2.39447e+07	1.3387e+07	6.70183e+06	7.43275e+06
125.16	18.8059	Prop-2-enylcyclohexane	M+H	1+	0.813173	124.125	HMDB0061920	75027	2.38313e+06	3.92683e+06	1.55167e+06	6.21813e+06	4.34954e+06	8.34808e+06	1.1305e+06	3.98317e+06	1.66587e+06	1.22633e+06	594208	1.84021e+06	1.2355e+06	904125	1.82096e+06	2.99771e+06	1.20658e+06	602792	3.155e+06	2.58742e+06	1.23708e+06	2.41729e+06	2.39417e+06	2.69729e+06	4.59229e+06	1.84275e+06	1.5525e+06	6.45733e+07	1.77357e+07	2.24952e+07	2.45275e+07	3.15671e+07	1.69227e+07	3.369e+07	3.00474e+07	1.87056e+07
234.96	17.9635	4-hydroxy-3-(sulfooxy)benzoic acid	M+H	1+	2.84251	233.983	HMDB0124993	0	0	2.12767e+06	2.79358e+07	7.37371e+06	2.75204e+06	5.57233e+06	2.43663e+06	3.57021e+06	4.62683e+06	2.98675e+06	2.4205e+06	2.64742e+06	1.13475e+06	1.48013e+06	2.34796e+06	3.05704e+06	4.0745e+06	1.68425e+06	1.54825e+06	3.64029e+06	8.44104e+06	0	1.79863e+06	2.77004e+06	1.54029e+06	1.81283e+06	0	2.75432e+07	6.28738e+07	2.9226e+07	8.7868e+07	1.98717e+07	2.25418e+07	1.04589e+08	8.9904e+07	9.32844e+07
313.2	18.146	Methyl (9Z)-10'-oxo-6,10'-diapo-6-carotenoate	M+H	1+	3.45869	312.173	HMDB0031976	0	3.2475e+06	3.65467e+06	1.85313e+06	2.47742e+06	1.85775e+06	1.55267e+06	1.24067e+06	617542	619708	0	0	1.22842e+06	605333	1.14233e+06	569625	575042	1.166e+06	0	619542	2.4805e+06	1.55708e+06	620000	1.24e+06	3.09646e+06	2.46613e+06	1.23175e+06	1.23858e+06	7.07157e+07	3.07546e+07	4.36304e+07	2.19175e+07	1.28305e+07	1.83647e+07	1.59395e+07	1.77734e+07	9.48867e+06
344.88	18.67	2-Bromophenol	2M+H	1+	0.332771	171.952	HMDB0032059	7244	2.35658e+06	4.28029e+06	2.16396e+06	4.80617e+06	1.24067e+06	6.51821e+06	4.45513e+06	4.38783e+06	5.45913e+06	1.84513e+06	1.18842e+06	3.99158e+06	5.26679e+06	1.51154e+06	2.4425e+06	1.48204e+06	3.36388e+06	3.64225e+06	6.95063e+06	3.10104e+06	1e+06	3.08979e+06	3.94308e+06	2.34517e+06	2.07171e+06	5.65279e+06	8.21721e+06	6.74059e+07	3.88492e+07	4.07046e+07	6.88928e+07	1.12328e+08	7.14822e+07	8.71863e+07	7.8152e+07	2.17383e+07
772.44	19.3176	beta-D-Glucosyloxydestruxin B	M+H	1+	-0.945839	771.427	HMDB0040136	0	0	2.26896e+06	1.51838e+06	2.34025e+06	1.41713e+06	3.75721e+06	1.54291e+07	1.17435e+07	2.51171e+06	609000	1.85975e+06	1.85558e+06	1.54933e+06	1.84838e+06	620167	1.22738e+06	1.24033e+06	2.12338e+06	1.09788e+07	8.29842e+06	5.88413e+06	2.93533e+06	3.36138e+06	2.76413e+06	560750	591125	615000	1.27157e+08	3.52808e+06	4.57264e+07	2.19617e+06	2.5e+06	2.5645e+06	1.11425e+06	2.45708e+06	3.05113e+06
676.2	19.1501	3'-(2'',6''-Digalloylglucosyl)-phloroacetophenone	M+ACN+H	1+	-0.495371	634.117	HMDB0040625	0	2.86875e+06	6.42204e+06	1.068e+06	4.73612e+06	6.43713e+06	2.44129e+06	3.76167e+06	5.41017e+06	1688250	588417	901375	1.22975e+06	617750	619750	0	929125	0	608958	1.82175e+06	9.89921e+06	4.24288e+06	3.23288e+06	2.19067e+06	7.15833e+06	8.41163e+06	4.15817e+06	2.99279e+06	934417	1.488e+06	1.53883e+06	1.5775e+06	542167	3.45525e+06	4.78946e+06	514292	1.73321e+06
224.04	20.4081	(Z)-Methyl 3-(methylsulfinyl)-1-propenyl disulfide	M+ACN+H	1+	2.69533	181.989	HMDB0032124	10214435	1.03317e+07	1.754e+06	2.65767e+06	3.09937e+06	3.62146e+06	1.42296e+06	0	1.54721e+06	0	0	2.31063e+06	614208	1.52583e+06	3.01358e+06	5.32579e+06	2.3865e+06	1.22333e+06	2.10671e+06	2.67092e+06	3.54754e+06	4.14813e+06	1.82229e+06	5.99288e+06	2.16079e+06	3.05354e+06	2.78463e+06	4.30454e+06	3.03333e+08	1.03852e+08	5.71401e+07	3.97757e+07	5.04937e+07	3.3311e+07	3.91619e+07	2.93907e+07	2.65896e+07
312.12	20.2763	3-(Cystein-S-yl)acetaminophen	M+ACN+H	1+	3.10236	270.067	HMDB0240217	171264	3.21467e+06	2.39258e+06	1.762e+06	590292	2.09154e+06	1.802e+06	1.15375e+06	1.22567e+06	1.20121e+06	615833	612708	612208	600083	0	612375	1.18175e+06	580458	600625	1.786e+06	1.4805e+06	619542	1.23767e+06	2.14979e+06	610125	614167	7.31892e+06	613958	6.22675e+06	6.62196e+06	5.72042e+06	7.89417e+06	7.93654e+06	2.549e+06	6.69013e+06	2.33454e+06	5.13025e+06
340.92	20.598	Mitotane	M+Na	1+	1.55772	317.954	HMDB0014786	4211	0	1.2365e+06	2.43425e+06	3.58021e+06	1.8625e+06	1.15575e+06	1.22875e+06	1.77363e+06	600833	1.11442e+06	1.77813e+06	604958	603167	597917	1.21004e+06	915208	1.19196e+06	587208	1.17433e+06	1.20208e+06	3.83917e+06	2.76533e+06	2.46196e+06	2.13992e+06	613875	1.23825e+06	1.22567e+06	1.36524e+07	7.29525e+06	6.48871e+06	1.41113e+07	1.86832e+07	1.28235e+07	1.98104e+07	1.10431e+07	1.59522e+07
186.12	20.5374	2-(1-Naphthyl)acetamide	M+H	1+	1.34596	185.084	HMDB0032710	6861	1.2257e+07	3.68546e+06	7.00021e+06	1.24075e+06	1800375	2.42183e+06	2.4225e+06	2.46833e+06	4.25946e+06	2.15746e+06	3.88717e+06	2.99683e+06	2.69929e+06	915042	2.09313e+06	1.19367e+06	2.38738e+06	597125	1.79875e+06	3.64283e+06	2.45392e+06	1.8565e+06	2.75596e+06	4.26904e+06	2.76192e+06	2.44121e+06	3.10092e+06	4.94248e+07	2.36362e+07	2.88807e+07	0	1.13246e+08	1.26186e+08	4.37331e+07	4.22496e+07	3.907e+07
414.96	21.0531	Miconazole	M+H	1+	1.51665	413.986	HMDB0015242	4189	0	618250	618917	1.23267e+06	0	1.82704e+06	601417	1.76758e+06	4.17946e+06	1.20567e+06	599833	0	1.22267e+06	616583	0	0	0	601417	1.14267e+06	2.09413e+06	1.15421e+06	618833	1.20092e+06	1.83671e+06	2.40658e+06	619500	1.85208e+06	1.05062e+07	1.2395e+07	1.24868e+07	1.06068e+07	6.63392e+06	1.29155e+07	2.91358e+06	7.99458e+06	4.55067e+06
370.2	22.3861	Verimol H	M+ACN+H	1+	3.32333	328.167	HMDB0036720	85266197	1.40958e+06	1.19479e+06	1.70496e+06	620292	1.74392e+06	2.97638e+06	2.33204e+06	1.17567e+06	901208	600250	0	616958	599625	619917	0	1.53479e+06	1.21e+06	0	1.60763e+06	1.15808e+06	1.10771e+06	1.67738e+06	1.18213e+06	4.04367e+06	585917	604667	608458	1.00122e+07	4.98958e+06	3.78933e+06	7.50646e+06	5.77317e+06	1.92013e+07	5.76413e+06	6.72392e+06	2.15933e+07
183.118	23.4057	Cuminyl alcohol	M+CH3OH+H	1+	2.74872	150.104	HMDB0031817	325	1.54896e+06	2.09858e+06	3.18142e+06	1.77604e+06	3.48113e+06	2.94988e+06	2.71963e+06	1.22508e+06	2.91188e+06	3.06896e+06	2.47175e+06	619875	2.479e+06	3.70829e+06	5.55621e+06	1.85192e+06	1.23717e+06	610083	2.66142e+06	4.18317e+06	1.81921e+06	2.42383e+06	3.57763e+06	2.10733e+06	1.78521e+06	1.24183e+06	3.05083e+06	5.86182e+07	3.75615e+07	1.31507e+07	2.00127e+07	5.71216e+07	2.17987e+07	4.15945e+07	2.41717e+07	3.64007e+07
153.002	22.9925	3-Methyl-1,2,4-trithiane	M+H	1+	2.17715	151.979	HMDB0037290	65290	3.10792e+06	570042	602500	1.12267e+06	594083	2.43329e+06	582500	619375	589958	619875	617750	620208	1.23658e+06	1.86042e+06	618417	613875	617042	2.46279e+06	930083	1.18708e+06	588542	1.77525e+06	1.21125e+06	1.2e+06	619625	1.15029e+06	1.2015e+06	7.26596e+06	9.41833e+06	1.53913e+07	4.06463e+06	4.51667e+06	3.94625e+06	1.01216e+07	5.08346e+06	6.18817e+06
161.16	24.2486	1,1-Diethoxypentane	M+H	1+	2.02136	160.146	HMDB0038393	77223	1.27958e+07	3.98458e+06	4.85396e+06	2.40729e+06	9.07396e+06	1.88828e+07	4.02758e+06	6.14625e+06	3.05975e+06	619750	0	3.10033e+06	3.38404e+06	5.88954e+06	3.06092e+06	1861500	2.47983e+06	3.09042e+06	5.55604e+06	5.20867e+06	5.6995e+06	3.39692e+06	5.03704e+06	7.97858e+06	5.85154e+06	2.03121e+06	3.37979e+06	9.83022e+07	5.96477e+07	1.21199e+08	1.15073e+08	4.09257e+07	8.03108e+07	1.08676e+08	4.30057e+07	0
161.04	24.9822	2-Methyl-4-oxopentanedioic acid	M+H	1+	2.07388	160.037	HMDB0039447	11062673	6.52896e+06	6.32213e+06	9.92017e+06	8.89246e+06	3.71992e+06	7.54375e+06	6.6695e+06	8.35842e+06	3.39496e+06	1.85937e+06	1.85892e+06	929792	4.29567e+06	1.54567e+06	6.20042e+06	3.71238e+06	1.54979e+06	2.45288e+06	3.82108e+06	8.59621e+06	6.58679e+06	4.646e+06	5.57375e+06	4.91271e+06	2.48046e+06	4.31221e+06	2.06879e+06	1.08661e+08	3.61374e+07	8.62733e+07	1.0822e+08	1.53887e+08	6.94727e+07	6.87673e+07	1.17088e+08	7.5507e+07
109.08	25.4439	m-Cresol	M+H	1+	0.748244	108.058	HMDB0002048	342	1.01867e+07	6.3925e+06	3.64825e+06	2.75638e+06	3.10188e+06	1.86067e+06	2.41971e+06	2.43067e+06	2.45033e+06	1.23825e+06	1.85642e+06	1.86037e+06	2.15383e+06	2.46404e+06	3.67433e+06	620000	1.86088e+06	1.84533e+06	1.2395e+06	1.81325e+06	3.62121e+06	2.40588e+06	5.7585e+06	1.81013e+06	4.30042e+06	1855125	1.78283e+06	3.00422e+07	2.42252e+07	2.37957e+07	1.00345e+07	3.43693e+07	2.63521e+07	1.41888e+07	1.75965e+07	1.60869e+07
228	25.1367	Lipoamide	M+Na	1+	1.98382	205.06	HMDB0000962	863	0	2.17388e+06	3.60275e+06	1.54238e+06	4.91946e+06	620000	1.24008e+06	1.859e+06	4.02179e+06	620000	929542	3.39442e+06	1.23992e+06	3.09254e+06	1.54963e+06	1.86071e+06	1.23975e+06	1.24e+06	2.47675e+06	1.19667e+06	2.10196e+06	1.85842e+06	1.53588e+06	1.21608e+06	1.86125e+06	2.47171e+06	1.81775e+06	5.08013e+07	6.91855e+07	4.93368e+07	1.57519e+07	3.40194e+07	4.19571e+07	6.53012e+07	5.64461e+07	3.63073e+07
423	26.2045	Indigo Carmine	M+H	1+	1.32893	421.988	HMDB0059912	5282430	1.12588e+07	1.63283e+07	4.02667e+06	4.33304e+06	7.88183e+06	3.10354e+06	1.49043e+07	1.1459e+07	9.204e+06	4.33563e+06	0	620125	1.23883e+06	614208	1.23983e+06	1.241e+06	620250	620333	2.48e+06	1.85575e+06	4.01175e+06	4.34175e+06	3.639e+06	3.59396e+06	1.86183e+06	3.41321e+06	1.23342e+06	1.34749e+08	1.25447e+08	8.66543e+07	2.76743e+07	9.30863e+07	1.10887e+08	3.03845e+07	2.50708e+07	5.85149e+07
191.16	26.0667	N-Methylserotonin	M+H	1+	2.6919	190.111	HMDB0004369	150885	0	1.236e+06	596375	1.23525e+06	3.06121e+06	1.24133e+06	604083	619583	618083	619750	1.24029e+06	0	0	0	1.216e+06	1.2355e+06	619583	619958	1.24e+06	621917	616000	586333	620000	1.80292e+06	620417	1.86158e+06	907000	1.59876e+07	1.13647e+07	2.41008e+07	1.93823e+07	4.90917e+06	1.2012e+07	1.14987e+07	1.42632e+07	1.13803e+07
158.16	26.6016	6-Acetyl-1,2,3,4-tetrahydropyridine	M+CH3OH+H	1+	0.355504	125.084	HMDB0030345	520300	2.1512e+07	1.24117e+06	619042	4.02533e+06	4.00554e+06	2.77267e+06	2.47788e+06	8.63158e+06	3.08067e+06	620167	4.33546e+06	619333	2.48004e+06	618500	2.16725e+06	1.2355e+06	1.24008e+06	1.24017e+06	2.40817e+06	2.74654e+06	1.8445e+06	2.47433e+06	3.39092e+06	1.85367e+06	4.29613e+06	2.47958e+06	1.23817e+06	5.0515e+07	3.98165e+07	3.6002e+07	1.6473e+07	2.4782e+07	0	6.57528e+07	3.31287e+07	6.14028e+07
131.042	27.5357	3-Methylcyclohexanethiol	M+H	1+	1.16516	130.082	HMDB0031537	21259899	6.25075e+06	2.16379e+06	5.22542e+06	3.41596e+06	3.71608e+06	0	2.15892e+06	2.14858e+06	0	1.85825e+06	618000	1.85767e+06	620000	3.0985e+06	619917	620208	1.54613e+06	619958	8.63608e+06	4.28617e+06	2.481e+06	2.79175e+06	2.17088e+06	1.23975e+06	2.78646e+06	2.16004e+06	3.7195e+06	2.51433e+07	5.46534e+07	8.86933e+06	3.29611e+07	4.29323e+07	1.24741e+07	3.72464e+07	2.41256e+07	2.64637e+07
222	28.6899	1-(Methylthio)ethyl 2-propenyl disulfide	M+ACN+H	1+	2.40232	180.01	HMDB0032115	6429018	2.17379e+06	1.55029e+06	1.2405e+06	1.55104e+06	4.34492e+06	2.16283e+06	1.85396e+06	2.17079e+06	929667	619417	617875	1.23917e+06	1.23979e+06	929958	620208	2.47392e+06	0	1.85917e+06	1.86063e+06	3.10038e+06	1.84254e+06	3.08779e+06	3.0995e+06	3.71883e+06	619958	3.08908e+06	2.47588e+06	2.86236e+07	1.13137e+08	6.9877e+07	3.48085e+07	5.04309e+07	1.03103e+08	2.7483e+07	6.44767e+07	5.14763e+07
158.16	28.4441	Tranexamic Acid	M+H	1+	1.07116	157.11	HMDB0014447	0	0	3.1005e+06	3.68012e+06	1.22892e+06	0	2.78883e+06	4.95575e+06	1.85937e+06	3.09946e+06	620167	0	619958	1.85933e+06	2.79046e+06	619667	3.713e+06	1.859e+06	2.16854e+06	2.481e+06	2.77938e+06	2.47138e+06	1.24008e+06	6.80725e+06	2.14696e+06	4.64708e+06	3.71596e+06	1.23575e+06	6.24163e+07	4.32616e+07	4.18309e+07	2.10125e+07	1.74033e+07	3.71123e+07	4.56407e+07	4.05263e+07	4.47441e+07
234.12	29.9521	N'-Hydroxymethylnorcotinine	M+ACN+H	1+	2.36024	192.09	HMDB0001324	25201488	3.39746e+06	1.23767e+06	1.85846e+06	2.48054e+06	2.15375e+06	3.10017e+06	1.52842e+06	1.84967e+06	619458	1.85908e+06	0	1.85912e+06	619333	619625	619458	1.85892e+06	619625	2.47633e+06	0	2.48017e+06	1.23417e+06	3.69933e+06	1.24142e+06	1.23971e+06	620208	5.57008e+06	0	6.29833e+06	9.03946e+07	4.70849e+07	3.81347e+08	1.25908e+08	3.5325e+07	6.97214e+07	3.93216e+07	1.02419e+08
107.042	29.0524	Benzaldehyde	M+H	1+	0.935477	106.042	HMDB0006115	240	6.75088e+06	1.24008e+06	1.23867e+06	2.47992e+06	3.72817e+06	5.87525e+06	619917	1.23225e+06	4.33738e+06	1.2405e+06	619875	620042	2.48017e+06	2.47967e+06	620125	928625	619375	1.23808e+06	621000	2.45913e+06	6.49042e+06	3.08088e+06	1.83008e+06	2.47704e+06	2.48092e+06	2.79213e+06	3.10063e+06	4.19945e+07	2.23097e+07	1.31907e+07	1.66556e+07	2.26463e+07	1.53035e+07	1.93293e+07	1.57111e+07	1.1829e+07
217.08	29.1624	Trichocarposide	M+2H	2+	2.9459	432.142	HMDB0031723	0	2.71963e+06	3.10038e+06	619792	3.08804e+06	3.07075e+06	1.85317e+06	1.21833e+06	1.23967e+06	1.23996e+06	620125	0	0	1.23971e+06	619833	620167	0	620250	2.78758e+06	620042	1.24e+06	611667	618542	1.23821e+06	3.72046e+06	620458	620500	619958	7.4541e+07	3.54132e+07	3.64301e+07	3.11685e+07	9.45202e+07	2.93537e+07	5.65987e+07	4.68611e+07	1.96768e+07
118.078	30.0724	L-Valine	M+H	1+	0.989976	117.079	HMDB0000883	6287	7.40208e+06	4.02858e+06	4.64696e+06	5.89e+06	2.78988e+06	5.57967e+06	7.40812e+06	3.09304e+06	4.96125e+06	3.719e+06	8.36592e+06	0	2.16763e+06	3.40925e+06	2.77837e+06	5.88613e+06	2.16763e+06	8.04538e+06	4.02233e+06	5.27054e+06	4.65233e+06	2.78813e+06	6.19613e+06	4.64671e+06	4.031e+06	7.42942e+06	4.65304e+06	1.36914e+08	0	8.78529e+07	3.38633e+07	2.905e+07	8.30437e+07	3.55065e+07	2.01468e+08	8.22708e+07
568.08	29.7011	Lipoyl-AMP	M+CH3OH+H	1+	0.795374	535.096	HMDB0059635	23724672	0	1.85771e+06	618167	616208	0	0	1.86171e+06	620083	927417	0	620208	0	0	0	0	619292	0	619375	3.71888e+06	1.86013e+06	1.86025e+06	610667	2.4785e+06	930125	1.24008e+06	1.85471e+06	1.23983e+06	3.15918e+07	5.33683e+07	5.04915e+07	3.13331e+07	9.39525e+07	1.30611e+08	9.9667e+07	0	1.2835e+07
150	31.1402	Dihydro-4,6-dimethyl-4H-1,3,5-dithiazine	M+H	1+	1.96276	149.033	HMDB0039817	85824626	0	0	3.09821e+06	1.54921e+06	1.849e+06	620042	4.33863e+06	2.47317e+06	5.27258e+06	1.23925e+06	613625	1.86083e+06	0	1.24029e+06	1.23529e+06	1.2385e+06	3.09733e+06	619125	4.95188e+06	2.48175e+06	3.10029e+06	1.8585e+06	2.77904e+06	618333	1.23608e+06	1.86021e+06	1.82258e+06	1.16491e+07	6.63854e+07	4.6291e+07	3.71083e+07	2.28913e+07	2.6804e+07	2.05942e+07	2.68927e+07	2.02856e+07
201.12	32.7017	Harmalol	M+H	1+	2.81276	200.095	HMDB0029838	0	0	615333	931042	0	619917	1.85917e+06	1.86375e+06	615125	609708	1.23804e+06	0	618083	1.85758e+06	1.2395e+06	620500	0	619708	0	620042	620208	1.24075e+06	1.856e+06	1.23967e+06	1.23558e+06	613750	612875	1.19008e+06	8.60054e+06	4.64742e+06	9.13408e+06	8.53175e+06	1.11199e+07	7.03854e+06	1.1799e+07	9.05921e+06	7.93642e+06
234	33.4319	Dopamine 4-sulfate	M+H	1+	3.55857	233.036	HMDB0004148	123932	1.85925e+06	1.859e+06	4.95975e+06	8.97117e+06	4.96e+06	2.78042e+06	2.17e+06	9.87808e+06	2.17117e+06	1.91821e+06	619750	618250	1.23908e+06	619292	619958	2.47925e+06	1.239e+06	618292	8.05646e+06	9.91013e+06	8.04408e+06	6.45725e+07	1.10483e+07	4.95521e+06	8.05833e+06	2.79075e+06	6.75129e+06	4.55842e+06	9.57081e+07	1.9776e+08	6.84017e+08	2.87765e+08	2.80003e+08	0	3.31944e+08	1.39407e+08
129	31.442	5-Methyl-2-furanmethanethiol	M+H	1+	-0.474474	128.03	HMDB0039800	521873	1.47991e+07	924042	618167	618500	1.83783e+06	0	3.10383e+06	1.853e+06	1.55033e+06	1.86025e+06	620167	0	0	620125	1.23533e+06	1.85642e+06	929625	927083	1.2385e+06	1.86175e+06	620167	615833	1.84787e+06	3.71663e+06	2.17013e+06	3.10129e+06	619875	1.59532e+07	1.149e+07	1.2471e+07	1.81649e+07	7.68271e+06	1.75089e+07	2.29481e+07	1.23675e+07	9.70679e+06
673.32	33.7881	Curcumin III	2M+H	1+	0.680117	336.136	HMDB0039609	0	0	0	0	0	0	0	0	0	0	0	0	0	0	0	0	0	0	0	0	0	0	0	0	0	0	0	0	558583	1.80238e+06	1.13825e+06	2.45717e+06	1.815e+06	1.19708e+06	1.11958e+06	594125	1.76775e+06
161.16	34.1619	1,1-Diethoxypentane	M+H	1+	2.51445	160.146	HMDB0038393	77223	7.09075e+06	2.16708e+06	1.24e+06	1.8725e+06	1.85888e+06	7.42637e+06	1.85817e+06	4.32592e+06	4.95271e+06	0	931167	2.47988e+06	1.23763e+06	2.47446e+06	2.16475e+06	2.48067e+06	1.23975e+06	1.85946e+06	2.79038e+06	5.853e+06	3.10025e+06	4.33796e+06	3.98104e+06	3.09958e+06	5.5745e+06	4.64717e+06	1.02304e+07	1.46361e+08	0	9.78494e+07	4.03869e+07	9.9115e+07	6.65235e+07	3.92744e+07	6.16227e+07	3.02527e+07
187.078	34.3702	Dihydroferulic acid 4-O-glucuronide	M+2H	2+	0.548246	372.106	HMDB0041723	190069	0	1.85983e+06	3.09942e+06	617917	930750	1.23529e+06	2.48029e+06	1.24e+06	1.85846e+06	620292	620125	0	619583	615708	620083	1.23904e+06	619458	0	620625	0	1.2415e+06	1.23767e+06	620000	618292	3.09442e+06	2.462e+06	620333	2.69393e+07	2.38248e+07	6.36558e+06	1.51543e+07	1.10798e+07	6.16638e+06	1.58434e+07	1.03603e+07	4.66133e+06
178.08	36.4017	Plantagonine	M+H	1+	2.41094	177.079	HMDB0033482	0	0	6.50913e+06	2.16263e+06	1.55008e+06	5.27346e+06	5.26983e+06	2.47588e+06	1.24083e+06	1.23313e+06	2.47783e+06	619750	2.47608e+06	1.239e+06	1.85642e+06	1.23883e+06	2.47929e+06	1.54913e+06	619875	2.78925e+06	2.17088e+06	4.95738e+06	6.16996e+06	2.47854e+06	0	1.24008e+06	1.84838e+06	2.17263e+06	1.00783e+08	2.65359e+07	8.085e+07	6.47917e+07	6.30774e+07	5.32162e+07	7.92716e+07	4.7999e+07	4.97432e+07
261.96	37.5461	2,4-Dichlorophenoxyacetic acid	M+ACN+H	1+	1.50198	219.969	HMDB0041797	1486	0	906667	620208	611875	615583	614417	606167	619958	619792	0	619583	0	619417	620042	0	0	1.85892e+06	0	0	618125	1.23183e+06	1.86004e+06	1.24033e+06	0	1.23983e+06	619750	618458	9.69796e+06	1.05064e+07	8.55508e+06	1.05245e+07	6.13704e+06	6.02908e+06	7.71488e+06	4.29742e+06	1.68537e+07
188.04	38.7139	N2-Methylguanine	M+Na	1+	1.08857	165.065	HMDB0006040	24828	1.54792e+06	1.85992e+06	0	929083	1.23967e+06	929625	1.22596e+06	615875	1.23838e+06	2.47225e+06	619500	1.23908e+06	1.85321e+06	929375	0	0	1.23492e+06	0	620125	2.47942e+06	2.473e+06	615958	1.22792e+06	1.84438e+06	1.23913e+06	1.85887e+06	620167	1.24112e+07	2.34022e+07	3.97467e+07	2.49709e+07	3.60093e+07	1.43582e+07	2.1232e+07	2.19477e+07	2.54198e+07
192.12	37.6709	Ethyl benzoate	M+ACN+H	1+	2.60386	150.068	HMDB0033967	7165	1.57436e+07	6.50117e+06	8.03092e+06	4.00429e+06	2.17108e+06	4.3375e+06	6.82058e+06	5.51308e+06	2.47904e+06	1.235e+06	4.62567e+06	4.6455e+06	1.85779e+06	4.33288e+06	4.33938e+06	6.49546e+06	2.78817e+06	619917	2.47683e+06	8.65925e+06	7.44483e+06	5.58175e+06	1.84213e+06	4.34083e+06	7.69e+06	4.64808e+06	2.48033e+06	9.49202e+07	4.32176e+08	1.93543e+07	2.78564e+07	9.96096e+06	8.22108e+06	1.49538e+07	1.0368e+07	3.45368e+07
129.118	40.6667	Ethyl pentyl ketone	M+H	1+	1.44539	128.12	HMDB0031295	246728	0	1.55096e+06	1.85696e+06	620042	619667	0	1.23958e+06	1.238e+06	2.47342e+06	619458	619500	0	622375	1.23967e+06	619750	2.46842e+06	0	619250	619667	0	1.54958e+06	616208	1.23992e+06	1.23925e+06	619417	1.24042e+06	0	1.43818e+07	8.56108e+06	6.86487e+06	1.21651e+07	1.7728e+07	1.8269e+07	2.59997e+07	2.41671e+07	2.00115e+07
159	40.0856	4,5-Dihydroorotic acid	M+H	1+	1.94525	158.033	HMDB0000528	648	4.0305e+06	2.48133e+06	618083	1.23983e+06	3.09992e+06	620125	1.8605e+06	1.23808e+06	1.238e+06	1.2395e+06	615083	1.85788e+06	4.96558e+06	1.23967e+06	0	618958	618875	1.23896e+06	0	616208	1.83233e+06	2.47521e+06	619708	2.48133e+06	3.3785e+06	0	1.14478e+07	2.61384e+07	1.80038e+07	2.94509e+07	2.32777e+07	1.86591e+07	2.1464e+07	4.12244e+07	4.21643e+07	1.28366e+07
141	40.7985	Tetrahydro-2-methyl-3-furanthiol	M+Na	1+	2.16096	118.045	HMDB0036138	62128	5.25592e+06	1.86046e+06	2.16988e+06	2.17e+06	619667	2.79117e+06	3.7155e+06	1.23875e+06	1.86025e+06	1.23917e+06	0	619500	1.24033e+06	617792	2.47821e+06	1.2385e+06	614042	1.2385e+06	1.54883e+06	1.23821e+06	3.71517e+06	618958	1.85663e+06	618292	2.47675e+06	620208	620500	1.3955e+07	2.00253e+07	2.62562e+07	6.89883e+06	1.00214e+07	1.23336e+07	2.72468e+07	7.22183e+06	7.48208e+06
176.04	41.3059	Indoleacetic acid	M+H	1+	1.8308	175.063	HMDB0000197	802	0	1.24e+06	2.47608e+06	0	0	617542	619417	0	1.24075e+06	0	0	0	619333	619375	619750	0	0	0	0	619792	619458	0	0	619583	620208	620208	0	7.46908e+06	3.23717e+06	1.66663e+06	3.8225e+06	2.60133e+06	2.76908e+06	5.96483e+06	4.29454e+06	2.02575e+06
172.08	42.0682	2,3,6,7-Tetrahydrocyclopent[b]azepin-8(1H)-one	M+Na	1+	2.2259	149.084	HMDB0039662	6428846	5.26875e+06	1.54517e+06	2.47604e+06	4.02471e+06	619375	3.07925e+06	1.54992e+06	1.23983e+06	620167	617500	615125	929000	1.23842e+06	0	618708	617083	1.85763e+06	1.23838e+06	2.14825e+06	1.54288e+06	2.16896e+06	2.47717e+06	619417	0	1.23975e+06	1.85938e+06	1.24e+06	4.27092e+07	8.87883e+06	2.8756e+07	9.54767e+06	1.28144e+07	1.49528e+07	7.18167e+06	1.25908e+07	1.33505e+07
239.16	43.0208	Valyl-Valine	M+Na	1+	-1.08077	216.147	HMDB0029140	409682	0	620000	620042	620083	1.237e+06	619958	1.23983e+06	1.23983e+06	619875	0	0	619333	619042	619292	619542	0	0	619417	2.44358e+06	614833	619958	619667	1.24042e+06	616083	620208	1.23558e+06	618417	8.125e+06	1.8984e+07	1.01486e+07	1.25848e+07	1.10322e+07	1.74492e+07	6.81271e+06	9.78371e+06	1.17297e+07
113.04	43.1894	2,5-Dimethyl-3(2H)-furanone	M+H	1+	-0.535511	112.052	HMDB0032233	85730	0	3.05312e+06	3.71242e+06	5.58029e+06	6.81217e+06	3.09638e+06	1.048e+07	8.01633e+06	3.39304e+06	619000	1.2365e+06	619333	3.09554e+06	619292	1.23933e+06	1.23783e+06	2.47625e+06	1.54838e+06	4.33379e+06	2.4805e+06	4.31438e+06	4.6375e+06	1.24e+06	1.8595e+06	3.09613e+06	2.47625e+06	3.09654e+06	6.82132e+07	5.64136e+07	2.78001e+07	4.93362e+07	1.72902e+07	2.75545e+07	9.38749e+07	3.34177e+07	4.5343e+07
192	44.4273	Cysteic acid	M+Na	1+	1.2008	169.004	HMDB0002757	25701	7.43779e+06	1.55017e+06	4.33546e+06	2.4775e+06	3.71488e+06	4.34058e+06	2.16742e+06	3.09958e+06	4.95562e+06	0	0	1.23896e+06	1.7955e+06	3.0965e+06	1.23967e+06	1.23908e+06	2.47808e+06	1.54838e+06	2.78542e+06	4.95942e+06	3.71758e+06	1.04947e+07	4.33383e+06	6.81425e+06	0	4.02592e+06	3.71471e+06	6.3448e+07	5.11531e+07	3.03977e+07	1.339e+07	2.1939e+07	9.69071e+06	7.543e+06	3.30422e+07	8.91875e+06
241.08	43.7377	O-Phosphothreonine	M+ACN+H	1+	2.18774	199.025	HMDB0011185	3246323	1.84825e+06	2.47838e+06	1.23992e+06	2.47971e+06	4.95154e+06	8.04954e+06	2.78971e+06	1.86013e+06	5.52275e+06	1.23758e+06	2.47613e+06	619250	4.02671e+06	1.23892e+06	3.71579e+06	2.78771e+06	4.64308e+06	1.23783e+06	1.8595e+06	3.7105e+06	3.09687e+06	1.85867e+06	4.33917e+06	2.46929e+06	0	5.56475e+06	2.47833e+06	5.36422e+07	4.89902e+07	9.2751e+07	1.66378e+08	1.30674e+08	3.07698e+07	7.2967e+07	5.66406e+07	8.24297e+07
149.04	46.196	(E)-3-(4-Hydroxyphenyl)-2-propenal	M+H	1+	2.18591	148.052	HMDB0040986	641301	1.85925e+06	2.47742e+06	1.85608e+06	3.09417e+06	4.03513e+06	1.23533e+06	2.16733e+06	5.26663e+06	4.02771e+06	619042	2.47917e+06	1.857e+06	925750	1.85746e+06	0	0	2.787e+06	1.85712e+06	1.85625e+06	1.85808e+06	4.33525e+06	1.23883e+06	1.23867e+06	1.54804e+06	9.61413e+06	1.85675e+06	1.2375e+06	6.01342e+07	3.50904e+07	2.50903e+07	2.12991e+07	5.5143e+07	5.89326e+07	2.29544e+07	2.41654e+07	4.82538e+07
192.12	46.4764	2-Methoxy-4-vinylphenol	M+ACN+H	1+	2.13395	150.068	HMDB0013744	332	0	1.8575e+06	1.23867e+06	2.16854e+06	3.09808e+06	3.39183e+06	1.85825e+06	1.239e+06	2.47933e+06	619083	619458	1.23783e+06	618792	0	2.16788e+06	2.47775e+06	619333	2.7865e+06	3.09267e+06	7.74567e+06	3.406e+06	1.84088e+06	2.16754e+06	2.16771e+06	4.66463e+06	3.09429e+06	3.40133e+06	3.38878e+07	6.14238e+07	5.24365e+07	1.17402e+07	1.05585e+07	2.10766e+07	9.84588e+06	8.11125e+06	1.41767e+07
192.96	47.0696	Diethylthiophosphate	M+Na	1+	0.601651	170.017	HMDB0001460	655	1.54938e+06	619625	1.85825e+06	1.85829e+06	1.23867e+06	1.24075e+06	619333	619125	2.47783e+06	1.23783e+06	619167	619333	618958	1.85771e+06	618583	0	1.23446e+06	0	0	1.23971e+06	620667	4.02763e+06	620250	1.23946e+06	929250	618958	619708	1.70422e+07	3.00215e+07	9.17617e+06	1.52067e+07	1.34318e+07	7.43617e+06	1.09581e+07	1.11565e+07	1.19025e+07
240.96	48.6093	5-Sulfosalicylic acid	M+Na	1+	0.324109	217.989	HMDB0011725	7322	0	2.78533e+06	2.47642e+06	1.23517e+06	2.47871e+06	2.16754e+06	4.32658e+06	1.54558e+06	0	0	4.95033e+06	929333	1.85771e+06	0	1.23883e+06	1.2375e+06	1.85725e+06	1.85696e+06	3.09692e+06	4.33396e+06	4.95675e+06	4.33517e+06	3.09592e+06	2.47758e+06	885917	1.23867e+06	6.18288e+06	5.74113e+07	1.96024e+07	6.17982e+07	7.80067e+07	1.89316e+07	3.31786e+07	5.66091e+07	3.65768e+07	4.26398e+07
126.12	48.3939	1-Methylhistamine	M+H	1+	1.84825	125.095	HMDB0000898	3614	3.0975e+06	1.85675e+06	618333	3.092e+06	3.71825e+06	1.23917e+06	1.85729e+06	3.70179e+06	1.859e+06	618750	3.09438e+06	1.23867e+06	618833	3.09717e+06	618542	619292	1.23838e+06	2.47313e+06	2.16746e+06	1.2375e+06	2.16996e+06	1.23867e+06	2.47496e+06	1.85813e+06	619417	1.23838e+06	2.16775e+06	3.21815e+07	3.74797e+07	2.43042e+07	2.03043e+07	2.03237e+07	6.32462e+07	2.82375e+07	3.25264e+07	4.2622e+07
113.04	49.2335	Syoyualdehyde	M+H	1+	0.235569	112.052	HMDB0033569	12281547	3.09979e+06	1.85725e+06	2.75763e+06	1.85738e+06	5.57083e+06	2.47454e+06	2.78708e+06	3.09663e+06	6.19692e+06	2.472e+06	1.23675e+06	1.85704e+06	0	1.85883e+06	3.09813e+06	3.40563e+06	2.785e+06	0	2.78608e+06	2.47663e+06	1.23875e+06	3.09771e+06	2.47254e+06	3.09667e+06	4.95371e+06	2.47817e+06	4.64671e+06	1.60932e+07	5.64592e+07	3.51768e+07	8.12337e+07	3.28523e+07	2.91094e+07	1.28596e+08	4.22575e+07	5.30491e+07
112.92	50.8005	1,1-Dichloroethylene epoxide	M+H	1+	-1.5456	111.948	HMDB0060333	119521	4.02442e+06	4.64517e+06	1.20759e+07	1.20819e+07	6.81079e+06	4.95717e+06	5.88063e+06	8.04796e+06	9.29646e+06	2.4765e+06	4.33062e+06	0	9.90408e+06	7.43654e+06	2.78667e+06	3.40508e+06	0	0	4.64504e+06	9.90337e+06	2.78271e+06	1.05398e+07	6.31539e+07	6.50537e+06	6.80754e+06	3.7135e+06	7.43583e+06	2.31434e+08	5.88504e+07	6.89584e+07	0	5.91863e+07	5.20998e+07	0	1.66295e+08	8.1967e+07
194.158	50.4081	2-Methylpropyl 2-aminobenzoate	M+H	1+	1.76113	193.11	HMDB0035072	24515	4.95388e+06	4.336e+06	3.40642e+06	1.23854e+06	4.33383e+06	3.09658e+06	619083	1.85837e+06	3.09913e+06	3.09504e+06	1.85675e+06	1.54875e+06	3.40067e+06	2.79033e+06	2.47654e+06	2.47708e+06	2.47896e+06	1.8575e+06	4.02208e+06	618167	3.09946e+06	2.78658e+06	2.47883e+06	1.85921e+06	619208	1.85875e+06	2.4805e+06	2.45911e+07	4.75403e+07	4.27343e+07	5.92039e+07	7.02836e+07	2.29551e+07	1.62188e+07	3.4061e+07	3.01971e+07
171	51.6153	Gallic acid	M+H	1+	0.766344	170.022	HMDB0005807	370	0	2.47796e+06	2.78688e+06	1.23517e+06	2.16654e+06	1.239e+06	2.7885e+06	928458	1.23983e+06	0	619125	1.54763e+06	1.23771e+06	1.23858e+06	619542	0	1.8535e+06	619708	2.16842e+06	3.096e+06	2.47633e+06	3.09388e+06	1.23892e+06	2.16275e+06	1.23754e+06	2.47783e+06	4.02688e+06	7.84982e+07	3.44539e+07	4.88074e+07	1.62082e+07	2.53906e+07	3.02553e+07	6.43877e+07	3.14903e+07	8.84679e+06
224.04	52.6492	Brassicanal C	M+H	1+	2.15521	223.03	HMDB0038589	11954907	0	8.05746e+06	6.19542e+06	1.73493e+07	3.68762e+06	2.478e+06	4.027e+06	7.72617e+06	3.08458e+06	1.23892e+06	2.78108e+06	5.25833e+06	2.16696e+06	1.85988e+06	2.16813e+06	2.47754e+06	0	2.47783e+06	4.95446e+06	6.19471e+06	0	2.16625e+06	3.39854e+06	3.40588e+06	2.78625e+06	1.79521e+07	1.85887e+06	4.76923e+07	6.01146e+07	5.95613e+07	5.92147e+07	1.48611e+08	5.9646e+07	7.82671e+07	0	4.61203e+07
193.2	54.1343	Eicosanoic acid, trimethylsilyl ester	M+2H	2+	0.28084	384.342	HMDB0094686	0	0	3.7145e+06	1.54854e+06	1.23921e+06	619250	1.85667e+06	929167	1.85858e+06	619250	1.23929e+06	618875	619792	0	0	0	1.23942e+06	619833	0	929875	1.85821e+06	619583	1.85812e+06	619750	1.23783e+06	2.47675e+06	619000	618000	1.04652e+07	1.22684e+07	1.03079e+07	1.14931e+07	1.46388e+07	4.78517e+06	1.87931e+07	1.98718e+07	5.379e+06
192	57.2647	Cysteic acid	M+Na	1+	1.7208	169.004	HMDB0002757	25701	1.52813e+06	620292	1.85946e+06	3.09625e+06	3.09671e+06	2.48033e+06	619833	2.17e+06	1.2355e+06	1.23933e+06	619167	617750	619833	1.23454e+06	618917	0	619583	1.85479e+06	2.16946e+06	3.09671e+06	1.86154e+06	1.85658e+06	3.71025e+06	3.719e+06	1.23933e+06	2.47875e+06	2.78821e+06	2.63232e+07	3.25853e+07	1.73295e+07	9.27187e+06	1.37693e+07	2.38735e+07	1.39446e+07	5.4175e+06	5.75312e+06
131.04	57.4094	Adipate semialdehyde	M+H	1+	1.56723	130.063	HMDB0012882	440918	4.63504e+06	4.95742e+06	2.47796e+06	5.263e+06	2.47854e+06	2.48025e+06	3.09771e+06	6.19988e+06	6.50321e+06	619667	1.85796e+06	5.25558e+06	4.02817e+06	5.56696e+06	1.23517e+06	6.81258e+06	1.858e+06	3.09671e+06	5.88904e+06	2.78662e+06	3.71692e+06	2.16929e+06	1.8605e+06	4.02875e+06	3.09146e+06	8.67571e+06	5.87792e+06	4.43116e+07	6.65063e+07	5.86587e+07	5.10005e+07	3.74054e+07	6.28233e+07	8.66251e+07	2.79127e+08	9.76116e+07
282.12	58.5268	Anserine	M+ACN+H	1+	4.14769	240.122	HMDB0000194	112072	0	3.55696e+06	3.49271e+06	6.57763e+06	3.29296e+06	6.40667e+06	5.189e+06	2.66608e+06	0	620792	3.06763e+06	620500	614958	1.85846e+06	5.58058e+06	6.1915e+06	0	5.57179e+06	2.98267e+06	4.34725e+06	2.67496e+06	3.28854e+06	1.75288e+06	3.97817e+06	2.42867e+06	2.72646e+06	1.19833e+06	9.80428e+07	4.23711e+07	1.19187e+08	1.28562e+08	5.6058e+07	1.37549e+08	3.16688e+07	1.34183e+08	1.38564e+08
508.2	59.077	Silyhermin	M+ACN+H	1+	1.44251	466.126	HMDB0033324	85129431	3.77992e+06	2.08529e+06	1.47667e+06	3.79613e+06	5.19571e+06	5.80108e+06	1.76488e+06	2.26775e+06	2.91046e+06	0	0	1.76729e+06	1.23646e+06	617292	0	0	618417	618583	1.86275e+06	6.9355e+06	4.98492e+06	4.15221e+06	6.34904e+06	2.28383e+06	1.81187e+06	1.72446e+06	3.00204e+06	1.60479e+07	2.34395e+07	2.91976e+07	1.17813e+08	5.51928e+07	4.24975e+07	2.29405e+07	6.71507e+07	4.41654e+07
211.08	0.260076	2'-Hydroxy-4',6'-dimethoxy-3'-methylacetophenone	M+H	1+	3.33225	210.089	HMDB0034047	326186	4.688e+06	1.84529e+06	576000	612792	1.82025e+06	3.05267e+06	2.27304e+06	5.45042e+06	1.85163e+06	0	415333	1.23817e+06	266792	708375	1.08025e+06	122417	1.08029e+06	0	2.47596e+06	1.21413e+06	2.43646e+06	1.23667e+06	2.39304e+06	1.79338e+06	3.24375e+06	0	1.82971e+06	3.04046e+07	2.37713e+07	1.101e+07	4.53085e+07	1.00396e+07	4.23407e+07	1.20455e+07	5.05041e+07	1.03671e+07
672.12	0.706744	ADP-ribose 2'-phosphate	M+CH3OH+H	1+	-0.569566	639.038	HMDB0006336	439957	0	610542	0	618667	609708	0	0	1.24079e+06	619500	0	0	0	0	0	618000	0	0	0	0	0	0	0	620708	620375	1.23846e+06	612208	1.21433e+06	1.96104e+06	6.73242e+06	3.20971e+06	3.37654e+06	915583	2.41967e+06	2.87342e+06	5.00833e+06	4.10342e+06
550.2	0.696307	Limocitrin 3-glucoside	M+ACN+H	1+	1.91709	508.122	HMDB0029517	0	0	1.20733e+06	607458	0	611500	1.22267e+06	609750	1.17696e+06	1.23825e+06	0	619625	0	0	0	620375	620333	0	0	1.23821e+06	1.23163e+06	1.209e+06	0	0	2.44608e+06	1.23967e+06	3.08692e+06	1.22083e+06	3.499e+07	2.26688e+07	4.59393e+07	1.38888e+07	7.33783e+06	8.54571e+06	9.34317e+06	2.06421e+07	6.34917e+06
386.04	1.77619	2-O-Galloyl-1,4-galactarolactone	M+ACN+H	1+	2.67174	344.038	HMDB0037199	0	1.242e+06	620417	620208	620292	1.55313e+06	620667	1.22596e+06	0	0	1.23925e+06	618167	1.24017e+06	3.07704e+06	0	0	617708	619667	619917	2.85017e+06	1.20088e+06	1.20967e+06	617250	583792	1.83408e+06	1.23992e+06	1.82129e+06	3.09629e+06	1.73234e+07	1.29508e+07	6.89038e+06	1.82808e+07	2.34963e+07	1.51986e+07	8.65688e+06	1.54725e+07	1.69311e+07
198.96	1.96443	(Â±)-Sulfobutanedioic acid	M+H	1+	2.06786	197.983	HMDB0040585	21220	0	1.23117e+06	599208	608458	615167	614792	929458	1.84163e+06	1.551e+06	619667	0	1.23708e+06	1.23233e+06	620000	617958	1.23967e+06	1.23858e+06	619917	2.48033e+06	1.85933e+06	1.74183e+06	1.23913e+06	3.08063e+06	1.24008e+06	1.22821e+06	2.14704e+06	2.17004e+06	1.59104e+07	2.32397e+07	1.20214e+07	1.1545e+07	2.61217e+07	1.81696e+07	1.9609e+07	1.02974e+07	1.95467e+07
286.92	5.86565	2,3,5,7,9-Pentathiadecane 2,2-dioxide	M+Na	1+	2.20563	263.944	HMDB0039734	11777600	0	611333	3.09479e+06	0	1.21738e+06	607292	613042	598542	3.56763e+06	619458	0	0	618958	0	1.83908e+06	602750	612375	1.23567e+06	1.20242e+06	609708	1.23042e+06	919625	1.14375e+06	1.21758e+06	1.70004e+06	2.73483e+06	606167	6.70117e+06	2.63913e+07	3.19039e+07	2.82464e+07	1.27649e+07	9.82783e+06	9.98604e+06	1.66725e+07	7.57529e+06
153.12	5.85698	10-Acetoxy-8-heptadecene-4,6-diyn-3-ol	M+2H	2+	0.720749	304.204	HMDB0039735	0	7.64617e+06	1.85967e+06	1.82142e+06	3.37688e+06	2.43608e+06	1773750	1.85883e+06	4.56446e+06	3.04658e+06	1.86138e+06	616917	1.85779e+06	1.55033e+06	1.53325e+06	1.22758e+06	913625	1.85392e+06	1.24033e+06	3.057e+06	2.75892e+06	0	1.21783e+06	3.52717e+06	2.32938e+06	6.59608e+06	1.816e+06	2.93579e+06	1.2665e+07	2.41832e+07	7.90296e+06	2.19413e+07	1.5827e+07	7.64892e+06	2.2049e+07	2.48588e+07	3.19786e+07
564	7.18789	Formamidopyrimidine nucleoside triphosphate	M+Na	1+	0.896158	541.001	HMDB0006822	440840	1.81942e+06	3.03513e+06	1.19692e+06	920417	1.23575e+06	616750	611917	620375	2.42788e+06	616167	1.24096e+06	0	0	0	1.83554e+06	1.23783e+06	0	619000	1.23938e+06	0	1.84854e+06	0	1.86162e+06	0	1.84592e+06	619208	618667	4.53074e+07	2.18435e+07	1.80404e+07	1.76773e+07	1.65696e+07	7.263e+06	1.06582e+07	4.35629e+06	2.32288e+06
706.32	7.1091	Ustiloxin A	M+CH3OH+H	1+	0.480742	673.263	HMDB0039640	4480102	1.81942e+06	0	598458	613542	617875	926750	620833	1.226e+06	2.73354e+06	1.23275e+06	0	620042	619083	609583	620333	618917	0	0	0	0	1.23688e+06	1.23942e+06	1.84646e+06	611375	2.785e+06	1.23842e+06	619875	1.79709e+07	2.85115e+07	3.2343e+07	9.71922e+07	5.25056e+07	9.62757e+07	1.86524e+07	1.83127e+07	1.88828e+07
415.082	8.18689	(2R,2'S)-Isobuteine	2M+H	1+	1.91669	207.057	HMDB0030411	14889929	7.01167e+06	2.48367e+06	3.39729e+06	5.53933e+06	3.37554e+06	1.24042e+06	8.3115e+06	1.23688e+06	0	1.24017e+06	931250	4.64483e+06	1.86075e+06	1.23692e+06	931042	2.47775e+06	2.48333e+06	3.09921e+06	1.859e+06	4.59913e+06	4.59117e+06	1.85667e+06	3.714e+06	4.93463e+06	3.05058e+06	2.1635e+06	920750	2.45223e+07	8.74562e+07	3.35786e+07	3.4326e+07	4.0368e+07	5.26075e+07	8.19667e+07	2.84561e+07	1.46192e+08
245.04	7.9469	Fucose 1-phosphate	M+H	1+	1.25079	244.035	HMDB0001265	439871	6.746e+06	1.48558e+06	3.72096e+06	1.84438e+06	1.23208e+06	3.71263e+06	1.55113e+06	2.46992e+06	922042	1.85933e+06	620292	1.24058e+06	1.85442e+06	1.24117e+06	1.24058e+06	1.2405e+06	1.85754e+06	620042	4.91413e+06	1.85621e+06	3.04858e+06	0	0	1.86317e+06	1.84988e+06	1.85304e+06	2.46779e+06	6.0995e+07	7.75185e+07	2.17297e+07	4.02072e+07	4.58298e+07	3.19927e+07	1.66326e+07	3.45015e+07	2.04141e+07
246	8.15301	Brassicanal C	M+Na	1+	2.21547	223.03	HMDB0038589	11954907	5.53979e+06	2.15388e+06	1.24038e+06	3.64017e+06	1.53804e+06	2.16304e+06	3.09354e+06	4.16158e+06	2.12104e+06	618208	1.228e+06	619458	1.54854e+06	1.85571e+06	931042	1.24079e+06	1.85883e+06	619833	1.82042e+06	3.09625e+06	3.09933e+06	1.546e+06	1.86063e+06	4.96192e+06	2.43588e+06	5.8625e+06	2.13542e+06	3.15304e+07	5.195e+07	3.63918e+07	1.94605e+07	3.0924e+07	2.18104e+07	3.29231e+07	4.91934e+07	2.18908e+07
636.84	9.20421	Tiludronate	2M+H	1+	0.399742	317.928	HMDB0015265	60937	9.8235e+06	1.21033e+06	1.2165e+06	2.73867e+06	914417	5.17788e+06	2.46925e+06	3.67871e+06	1.81625e+06	620583	1.23692e+06	1.85288e+06	1.23825e+06	1.54513e+06	2.16779e+06	1.23508e+06	2.48008e+06	1.55163e+06	4.62817e+06	4.00533e+06	4.27867e+06	5.567e+06	3.09771e+06	4.31283e+06	3.06517e+06	1.28741e+07	2.77971e+06	6.67977e+07	5.49827e+07	2.03113e+07	3.02245e+07	4.54701e+07	8.9289e+07	1.27088e+08	8.91144e+07	6.80362e+07
201.12	11.0534	Dexmedetomidine	M+H	1+	2.97872	200.131	HMDB0014771	5311068	1.24033e+06	620125	3.08121e+06	3.09629e+06	2.44608e+06	3.66775e+06	617500	2.13171e+06	1.2395e+06	1.86008e+06	620333	1.237e+06	620250	620208	619833	619958	621500	617958	1.2395e+06	620708	618792	612958	1.23933e+06	1.83083e+06	2.47788e+06	4.95317e+06	2.16996e+06	8.38767e+06	8.59733e+06	1.05067e+07	2.01382e+07	1.39607e+07	9.40738e+06	3.53166e+07	1.24307e+07	1.07585e+07
228.96	11.6577	Pyrogallol-2-O-sulphate	M+Na	1+	2.50225	205.989	HMDB0060018	92013661	1.217e+06	1.85563e+06	4.0155e+06	4.33392e+06	3.68192e+06	2.44533e+06	1.24008e+06	1.224e+06	1.86137e+06	1.85967e+06	618500	2.48246e+06	1.85117e+06	1.23733e+06	918500	619958	619792	1.24038e+06	3.01363e+06	4.88929e+06	1.20183e+06	4.03033e+06	3.66713e+06	5.17971e+06	3.40788e+06	1.23942e+06	2.47458e+06	2.85869e+07	1.65788e+07	1.4538e+07	2.45695e+07	2.30764e+07	1.19822e+07	1.38272e+07	3.05755e+07	2.91927e+07
438.36	11.4327	Ergosterol	M+ACN+H	1+	3.6355	396.339	HMDB0000878	21775588	2.48583e+06	1.23267e+06	1.24046e+06	618792	612458	1.22708e+06	0	1.85475e+06	2.48029e+06	0	1.24079e+06	620958	0	620208	608583	1.23617e+06	0	0	1.18554e+06	3.04946e+06	618833	1.2405e+06	1.85933e+06	1.21017e+06	618583	1.22358e+06	616042	5.36427e+07	1.64988e+07	7.34235e+07	4.07249e+07	1.10525e+08	5.59414e+07	8.68737e+06	3.62829e+07	2.36377e+07
494.04	12.2257	Diclofenac acyl glucuronide	M+Na	1+	2.3748	471.049	HMDB0060915	0	1.24117e+06	617125	1.24033e+06	1.86062e+06	2.47233e+06	1.22558e+06	1.24125e+06	1.83213e+06	1.85496e+06	0	1.86179e+06	619958	621000	0	931208	616500	611042	0	3.66804e+06	619958	598167	1.24192e+06	1.51983e+06	2.76271e+06	1.23733e+06	607125	616333	5.62666e+07	2.77686e+07	3.27856e+07	2.82222e+07	6.94069e+07	2.50598e+07	3.36037e+07	4.2362e+07	1.87921e+07
292.98	13.0013	Bis(4-isothiocyanatobutyl) disulfide	M+H	1+	2.27765	292.02	HMDB0034890	85716035	1.78325e+06	0	0	1.20883e+06	0	0	0	0	0	0	0	0	0	0	0	0	0	0	0	0	0	0	0	0	0	0	0	0	0	0	0	0	0	0	0	0
392.04	12.1284	Sinigrin	M+CH3OH+H	1+	2.0614	359.034	HMDB0034070	6911854	1.24117e+06	1.24075e+06	1855500	610208	2.45771e+06	2.76758e+06	1.24125e+06	0	1.2425e+06	620083	0	620250	620292	0	620167	619833	0	620000	620750	620083	1.80021e+06	1.24146e+06	1.24025e+06	1.79558e+06	1.84379e+06	620833	2.47179e+06	1.30963e+07	1.03661e+07	7.46783e+06	8.96196e+06	1.23599e+07	1.63185e+07	9.05771e+06	1.2121e+07	2.73801e+07
229.11	12.9679	Lactarofulvene	M+CH3OH+H	1+	3.66513	196.125	HMDB0038163	12304930	1.54667e+06	0	0	0	0	0	0	0	0	0	0	0	0	0	0	0	0	0	0	0	0	0	0	0	0	0	0	0	0	0	0	0	0	0	0	0
225	13.8807	Dehydrochorismic acid	M+H	1+	1.82229	224.032	HMDB0036314	9920917	0	618500	2.45733e+06	931292	1.23275e+06	1.84579e+06	2.4685e+06	2.46421e+06	1.52042e+06	617458	620125	2.4685e+06	2.45429e+06	1.23821e+06	618042	1.83658e+06	620000	620417	612292	1.24125e+06	1.84625e+06	3.04613e+06	1.22467e+06	1.4755e+06	3.69012e+06	2.475e+06	618958	2.92339e+07	2.71301e+07	6.31668e+07	1.45713e+07	1.00686e+08	3.06619e+07	2.65707e+07	3.45554e+07	5.45718e+07
461.4	13.4877	Betulafolienetriol	M+H	1+	2.40901	460.392	HMDB0035777	3800204	0	614708	0	0	0	0	0	0	620917	0	0	620583	613542	619792	0	0	619958	0	0	617292	620292	0	0	0	0	0	0	1.12965e+07	2.03967e+07	9.12742e+06	9.25825e+06	5.20333e+06	5.38196e+06	4.29358e+06	4.85458e+06	3.23367e+06
606.99	14.617	Cefodizime	M+Na	1+	1.16588	584.028	HMDB0041850	5361871	1.23517e+06	0	0	0	0	0	0	0	0	0	0	0	0	0	0	0	0	0	0	0	0	0	0	0	0	0	0	0	0	0	0	0	0	0	0	0
129.12	14.8054	Cyclohexanecarboxylic acid	M+H	1+	0.55263	128.084	HMDB0031342	7413	0	618708	1.24125e+06	1.54996e+06	1.24292e+06	1.23642e+06	607167	1.24017e+06	1850250	1.23679e+06	619250	1.24267e+06	620583	619417	1.24058e+06	620292	0	620625	2.47563e+06	1.81254e+06	1.85588e+06	2.47458e+06	618875	618542	1.85425e+06	1.55038e+06	1.83646e+06	2.0738e+07	3.57797e+07	1.32481e+07	1.91415e+07	1.66777e+07	1.5927e+07	2.67324e+07	9.14925e+06	7.45825e+06
208.2	15.9982	N-Desmethyl tapentadol	M+H	1+	2.26385	207.162	HMDB0060611	71159880	0	620208	0	1.22425e+06	2.48125e+06	1.23558e+06	620333	611250	919125	0	620125	0	618958	0	619750	620125	1.24029e+06	1.23838e+06	1.21321e+06	1.84288e+06	0	607125	1.23708e+06	1.23208e+06	610417	907625	0	1.73893e+07	2.47129e+07	8.81908e+06	7.18871e+06	5.9445e+06	1.32892e+07	5.98912e+06	7.00971e+06	5.66821e+06
578.28	16.1435	Quassimarin	M+ACN+H	1+	1.02638	536.226	HMDB0036888	429906	1.2405e+06	606000	1.23213e+06	612250	1.24179e+06	1.23404e+06	1.24058e+06	0	0	618167	620208	619875	620458	0	615208	0	616083	619917	604333	0	0	618000	2.78275e+06	620750	2.47725e+06	1.22879e+06	0	1.66803e+08	1.75643e+08	5.51103e+07	1.87471e+07	1.3741e+07	2.09404e+07	9.00929e+06	1.03028e+07	2.74767e+06
168	16.2346	Taurocyamine	M+H	1+	1.67614	167.036	HMDB0003584	68340	5.53921e+06	606000	618250	4.91467e+06	2.47563e+06	619917	4.65483e+06	1.54342e+07	2.76767e+06	1.23917e+06	1.2375e+06	928875	620458	2.78554e+06	2.16708e+06	1.24008e+06	1.24e+06	929917	1.85767e+06	1.54383e+06	5.58275e+06	1.01402e+07	1.23694e+07	1.51754e+07	1.62832e+07	9.25296e+06	8.61079e+06	1.06425e+07	1.7012e+07	1.02598e+07	1.55705e+07	2.26944e+07	1.41028e+07	9.47146e+06	1.77908e+07	5.84925e+06
368.16	16.6449	1-(4-Hydroxy-3-methoxyphenyl)-7-phenyl-3,5-heptanedione	M+ACN+H	1+	2.83002	326.152	HMDB0033710	13337758	1.23617e+06	596000	619208	2.47529e+06	622083	1.23492e+06	1.24083e+06	1.85913e+06	1.83404e+06	615583	620208	620167	0	618833	1.23892e+06	1.23925e+06	0	620000	618500	1.20258e+06	620583	607125	1.2365e+06	620083	1.22592e+06	2.17221e+06	1.22592e+06	1.21199e+07	1.40137e+07	1.86357e+07	1.79863e+07	2.07057e+07	2.8608e+07	2.52269e+07	7.08283e+06	1.94265e+07
177.002	17.572	D-Glucurono-6,3-lactone	M+H	1+	1.81763	176.032	HMDB0006355	2724333	0	2.14975e+06	1.20975e+06	2.47867e+06	1.23192e+06	1.2415e+06	1.84325e+06	2.73325e+06	615208	1.82871e+06	0	0	620042	1.23825e+06	2.171e+06	0	543208	1.24042e+06	3.37029e+06	1.24125e+06	1.8195e+06	2.15779e+06	2.46092e+06	3.70875e+06	0	1.8305e+06	2.47367e+06	1.30271e+07	1.31918e+07	3.21549e+07	1.15453e+07	2.14781e+07	1.52274e+07	1.00949e+07	1.73004e+07	6.86092e+06
200.04	17.5002	Allantoin	M+ACN+H	1+	1.30306	158.044	HMDB0000462	204	0	2.43625e+06	605167	602750	1.54604e+06	606083	1.85671e+06	2.41725e+06	911208	0	588208	619708	620167	572125	620250	592875	620458	587958	902583	1.55192e+06	929792	619625	1.19908e+06	620042	616625	1.209e+06	1.85929e+06	9.80879e+06	8.88004e+06	9.50392e+06	5.92233e+06	6.92783e+06	5.96271e+06	1.00566e+07	9.34842e+06	7.71538e+06
159.12	18.1344	6-Ethyl-1-methyl-2,7,8-trioxabicyclo[3.2.1]octane	M+H	1+	2.00257	158.094	HMDB0030303	0	2.47667e+06	3.01404e+06	3.39892e+06	4.13288e+06	2.47617e+06	1.23617e+06	620167	1.20742e+06	620708	614917	604792	606542	0	572125	0	1.14029e+06	0	1.82383e+06	1.17542e+06	619917	1.55708e+06	2.47629e+06	1.24017e+06	617125	620958	4.29375e+06	618750	1.55838e+07	1.1348e+07	1.46849e+07	2.46948e+07	1.97262e+07	9.126e+06	2.75712e+07	3.98007e+07	1.93317e+07
325.08	18.6976	S-4'-Hydroxywarfarin	M+H	1+	2.9339	324.1	HMDB0013881	0	1.21867e+06	1.20233e+06	3.48988e+06	1.11808e+06	2.16346e+06	0	1.84388e+06	2.41538e+06	3.40946e+06	614917	1.19971e+06	620042	616958	619750	1.22208e+06	577583	603750	1.209e+06	1.5775e+06	1.61317e+06	1.10758e+06	617958	1.17767e+06	1.85979e+06	2.01792e+06	3.10246e+06	3.06096e+06	1.93303e+07	7.14771e+06	8.22275e+06	1.70602e+07	4.23788e+06	7.5655e+06	5.57125e+06	1.43306e+07	8.83717e+06
209.04	18.448	Furapiole	M+H	1+	3.07524	208.074	HMDB0036055	156052	5.23125e+06	2.45038e+06	617875	2.39317e+06	3.09517e+06	1.23925e+06	619000	3.31037e+06	616708	1.81025e+06	605083	0	1.23975e+06	1.20642e+06	0	1.53879e+06	603750	0	612458	1.86008e+06	618292	617958	3.07367e+06	1.81013e+06	621958	615208	2.42e+06	2.1536e+07	1.13154e+07	2.02924e+07	2.03782e+07	1.65227e+07	1.04321e+07	2.08591e+07	8.61217e+06	1.21169e+07
316.92	20.4381	Dimethyldithiophosphate	2M+H	1+	1.25785	157.963	HMDB0061737	0	2.856e+06	1.21517e+06	598208	594583	1.80113e+06	620750	601250	0	618708	604625	0	0	1.20113e+06	0	604875	0	0	0	599583	616333	1.18771e+06	605958	570042	0	1.20592e+06	615000	620792	5.14392e+06	2.71688e+06	6.52629e+06	1.67275e+06	4.37158e+06	2.83217e+06	2.53688e+06	3.99158e+06	6.91054e+06
244.92	22.8622	1,2,3,5-Tetrachloro-4-methoxybenzene	M+H	1+	1.34928	243.902	HMDB0029627	13647	5.0875e+06	1.19417e+06	0	572708	594083	1.71946e+06	1.80912e+06	606542	1.19492e+06	619625	617833	0	619083	0	620417	613875	1.23733e+06	615792	519375	580292	0	616125	1.20475e+06	1.19625e+06	1.16588e+06	614500	591583	1.57486e+07	1.40529e+07	5.94592e+06	8.60679e+06	9.98954e+06	6.36708e+06	1.22335e+07	8.19879e+06	4.05387e+06
225.96	23.0187	Methyl 2-propenyl tetrasulfide	M+ACN+H	1+	0.0412415	183.951	HMDB0036350	525329	2.48633e+06	4.11179e+06	2.11746e+06	2.3995e+06	1.14358e+06	1.1605e+06	1.44946e+06	0	2.37471e+06	619458	1.231e+06	615833	618292	0	0	619583	0	620167	620208	616083	2.35692e+06	619667	583958	1.19625e+06	2.3535e+06	1.15029e+06	906792	2.58718e+07	2.30451e+07	3.06345e+07	1.17621e+07	1.54837e+07	7.79412e+06	2.65655e+07	2.93832e+07	2.09345e+07
282	23.5428	Aminofructose 6-phosphate	M+Na	1+	2.83934	259.046	HMDB0060436	443711	1.23917e+06	0	0	0	0	0	0	0	0	1.2395e+06	0	0	0	0	0	0	1.24e+06	0	0	0	0	1.2335e+06	0	0	0	0	0	0	0	0	0	0	0	0	0	0
236.16	24.0139	beta1-Chaconine	M+3H	3+	1.34131	705.445	HMDB0030321	12302820	2.4715e+06	1.22967e+06	611625	600250	593875	1.225e+06	591875	603417	621250	620042	1.23217e+06	620250	619583	615792	1.22058e+06	619583	607292	619833	620208	580000	601625	1.83892e+06	1.20783e+06	590708	1.21713e+06	1.15025e+06	607375	1.32258e+07	1.11165e+07	1.04283e+07	1.83078e+07	1.72622e+07	2.07678e+07	1.47272e+07	8.682e+06	9.23367e+06
302.04	24.5914	N-Acetylgalactosamine 4-sulphate	M+H	1+	3.48277	301.047	HMDB0000781	446101	0	605208	618708	1.2385e+06	1.7885e+06	0	596042	0	619333	619625	620042	620083	0	0	619667	1.22738e+06	618125	619917	1.75346e+06	0	601625	619000	620250	1.15983e+06	617625	598250	607917	1.32562e+07	2.80986e+07	1.12228e+07	1.22078e+07	1.23572e+07	1.16924e+07	1.08412e+07	1.08202e+07	5.75083e+06
312.06	24.8623	3-(Cystein-S-yl)acetaminophen	M+ACN+H	1+	3.06322	270.067	HMDB0240217	171264	1.24067e+06	0	0	0	0	0	0	0	0	0	0	0	0	0	0	0	0	0	0	0	0	0	0	0	0	0	0	0	0	0	0	0	0	0	0	0
492	26.2742	Dicloxacillin	M+Na	1+	0.986073	469.027	HMDB0014628	18381	0	619875	1.23725e+06	609167	603708	0	620333	619583	613083	0	0	620125	620333	1.55008e+06	619875	0	0	619875	618750	593750	0	620250	1.23708e+06	2.47413e+06	620417	931250	606792	7.56129e+06	8.9685e+06	1.79588e+07	4.88388e+06	1.7259e+07	7.66829e+06	7.32588e+06	9.14092e+06	1.22065e+07
409.92	29.5559	Triclosan sulfate	M+ACN+H	1+	1.32128	367.908	HMDB0061387	0	1.85892e+06	619583	4.33838e+06	2.46842e+06	619958	618750	1.22825e+06	619833	0	1.55063e+06	1.23763e+06	619750	619250	619625	3.09504e+06	1.23921e+06	1.23925e+06	0	620125	1.86004e+06	614125	618542	0	1.24021e+06	2.46904e+06	620000	2.4505e+06	2.32924e+07	1.1689e+07	1.81e+07	1.3424e+07	9.31125e+06	9.08167e+06	2.06306e+07	8.83279e+06	6.54196e+06
684.6	29.8505	DG(22:5(7Z,10Z,13Z,16Z,19Z)/16:0/0:0)	M+ACN+H	1+	-0.378021	642.522	HMDB0007736	53478489	0	0	0	0	0	0	615583	619500	0	0	0	0	619250	0	0	0	0	1.23933e+06	0	0	0	0	0	1.23971e+06	0	620250	606042	2.32838e+06	2.0875e+06	1.75479e+06	1758000	2.1805e+06	3.79146e+06	2.81917e+06	2.42371e+06	1.50588e+06
248.04	30.1909	Methyl (Z)-5-(5-methyl-2-thienyl)-2-penten-4-ynoate	M+ACN+H	1+	2.75323	206.04	HMDB0033995	101415119	1.24067e+06	1.2415e+06	620375	619750	1.84063e+06	0	1.85079e+06	0	0	619500	620042	0	0	1.23975e+06	0	0	0	0	0	620000	0	0	616208	0	0	0	915208	9.87208e+06	7.25296e+06	4.4145e+06	4.38733e+06	7.1285e+06	4.05446e+06	2.22967e+06	5.25613e+06	2.62671e+06
175.2	30.4405	1,1-Dimethoxyoctane	M+H	1+	1.54943	174.162	HMDB0040267	61431	3.69008e+06	620750	4.95938e+06	620167	3.71263e+06	2.49233e+06	2.15871e+06	616417	618417	619500	1.24025e+06	621208	0	2.16942e+06	620000	930125	1.54813e+06	1.2385e+06	1.24142e+06	609458	0	1.23925e+06	616208	0	619833	1.24e+06	604792	3.40737e+07	1.3096e+07	1.16788e+07	3.79479e+06	8.19275e+06	5.67692e+06	6.46792e+06	4.583e+06	9.40446e+06
467.16	30.9913	(-)-Epicatechin 3'-O-glucuronide	M+H	1+	1.87393	466.111	HMDB0041728	76969982	1.24117e+06	1.236e+06	2.48021e+06	1.232e+06	1.24017e+06	1.86088e+06	3.71754e+06	1.24017e+06	2.4725e+06	620042	613083	0	0	0	0	620375	0	0	1.23708e+06	620583	0	2.47758e+06	620208	2.47983e+06	1.54313e+06	2.787e+06	1.20217e+06	2.08259e+07	3.47897e+07	5.33056e+07	4.67945e+07	7.91806e+07	5.9319e+07	9.89226e+07	5.3959e+07	2.7686e+07
114	32.7518	2-Ethylthiazole	M+H	1+	1.74126	113.03	HMDB0040036	85053	0	2.4805e+06	1.14685e+07	3.41113e+06	3.41221e+06	5.87063e+06	6.50046e+06	4.648e+06	4.34167e+06	3.896e+06	1.54571e+06	2.478e+06	1.85758e+06	2.78788e+06	4.64838e+06	3.71879e+06	3.09879e+06	2.47058e+06	4.02567e+06	5.576e+06	1.85925e+06	3.69075e+06	6.50767e+06	5.27013e+06	3.10025e+06	1.24008e+06	925625	1.16223e+08	1.42007e+08	4.20997e+07	5.09947e+07	1.18386e+08	1.0525e+08	6.23588e+07	2.45446e+08	1.86132e+08
154.08	31.9285	Mesalazine	M+H	1+	1.79211	153.043	HMDB0014389	4075	0	1.85892e+06	0	0	1.85721e+06	618542	1.23971e+06	0	620333	0	619917	0	619708	620125	617542	619833	0	617917	1.24e+06	0	1.2375e+06	615833	0	1.24033e+06	620542	619417	0	9.778e+06	6.87804e+06	7.28079e+06	2.97958e+06	4.60104e+06	1.08546e+07	7.9095e+06	5.72567e+06	4.44683e+06
170.04	33.5455	5-Hydroxydopamine	M+H	1+	1.72805	169.074	HMDB0004817	114772	0	619292	0	614667	930625	619583	1.55083e+06	620083	1.24075e+06	619750	619167	619542	619042	0	929875	619708	0	1.23946e+06	619333	0	619875	613625	619292	0	2.17104e+06	1.86088e+06	620125	1.58395e+07	7.13862e+06	6.54446e+06	1.50796e+07	8.62367e+06	1.13007e+07	6.58038e+06	4.89871e+06	6.63254e+06
322.08	32.4972	Metoclopramide	M+Na	1+	2.16046	299.14	HMDB0015363	4168	3.71488e+06	615333	1.24063e+06	0	619500	619792	620417	1.23992e+06	1.24e+06	3.09567e+06	617667	619917	0	1.2395e+06	620500	619792	0	616208	620042	0	1.23754e+06	620167	1.24013e+06	617792	620083	619750	929750	5.56787e+06	1.3137e+07	7.05829e+06	1.17419e+07	1.10206e+07	2.81339e+07	1.70088e+07	1.43333e+07	1.02093e+07
271.08	32.8999	8-Hydroxydaidzein	M+H	1+	3.05453	270.053	HMDB0033860	5466139	0	615333	620167	619292	1.86138e+06	2.4775e+06	1.86083e+06	615125	620583	617958	0	1.85838e+06	1.23908e+06	619708	0	619917	619750	1.85438e+06	1.23867e+06	1.85713e+06	928708	620458	1.83313e+06	1.86013e+06	1.23858e+06	619958	0	1.39994e+07	9.38896e+06	7.73137e+06	6.30833e+06	1.78643e+07	1.42117e+07	5.8685e+06	5.10917e+06	7.62583e+06
228	33.8197	Diethyldithiophosphate	M+ACN+H	1+	1.81871	185.994	HMDB0061736	0	0	1.54788e+06	1.55029e+06	0	1.23792e+06	1.85838e+06	620167	620042	617958	619667	1.24125e+06	3.10004e+06	1.85788e+06	619583	1.23813e+06	1.86025e+06	1.24004e+06	1.2395e+06	1.83675e+06	620250	4.64958e+06	1.55004e+06	607958	618875	930458	3.08746e+06	620000	5.08868e+07	5.8329e+07	2.65361e+07	1.99585e+07	4.40265e+07	2.20049e+07	2.74811e+07	3.92195e+07	3.16254e+07
121.08	34.1201	4-Methylbenzaldehyde	M+H	1+	1.17212	120.058	HMDB0029638	7725	2.4145e+06	619208	1.86008e+06	3.72221e+06	1.24017e+06	3.09392e+06	2.78604e+06	615333	620375	1.23933e+06	1.85771e+06	620167	617917	1.23529e+06	3.1005e+06	620083	1.24033e+06	617875	1.244e+06	3.40567e+06	1.241e+06	618875	3.101e+06	0	619583	1.24025e+06	2.47938e+06	1.11799e+07	2.52779e+07	1.03669e+07	9.05267e+06	1.45685e+07	2.07232e+07	1.22275e+07	1.49184e+07	5.87075e+06
261	34.5266	Caffeic acid 3-sulfate	M+H	1+	3.07479	259.999	HMDB0041706	102261219	2.1635e+06	1.23475e+06	619667	613833	1.24021e+06	930167	620042	619083	1.23808e+06	619833	0	0	619833	619708	0	0	0	1.86046e+06	1.24021e+06	619875	620333	618958	1.86e+06	1.24e+06	620042	929250	0	1.60106e+07	1.28007e+07	1.71444e+07	7.37713e+06	1.52652e+07	1.02528e+07	1.38362e+07	1.17858e+07	7.38425e+06
331.08	34.8626	Isoamericanol A	M+H	1+	2.87014	330.11	HMDB0039740	0	3.09192e+06	0	620083	620583	618333	617708	620042	1.23808e+06	618042	0	619792	1.23833e+06	619042	0	619792	0	619625	615708	0	0	1.24042e+06	3.08667e+06	0	0	620625	620208	1.24058e+06	1.84928e+07	1.38306e+07	7.25654e+06	7.51604e+06	1.08032e+07	1.33599e+07	1.68885e+07	1.65198e+07	0
326.88	35.3547	2-Thiothiazolidine-4-carboxylic acid	2M+H	1+	0.631683	162.976	HMDB0041805	3035791	0	1.23642e+06	1.239e+06	1.24038e+06	619958	1.236e+06	0	618083	1.23525e+06	619542	0	1.23775e+06	619500	1.23983e+06	0	619958	619292	615708	1.2395e+06	1.23542e+06	619958	619708	0	0	1.24075e+06	616417	1.85313e+06	2.0593e+08	1.48785e+07	1.67641e+07	8.72338e+06	7.92169e+07	2.03403e+07	5.05312e+06	1.10015e+07	2.38718e+07
284.88	34.9771	Mesna	2M+H	1+	1.49809	141.976	HMDB0003745	598	0	0	616792	1.85921e+06	3.40775e+06	1.23975e+06	0	0	619583	0	619792	620542	619292	0	619708	618625	1.23958e+06	0	618292	1.85996e+06	1.24042e+06	620000	613708	0	2.16483e+06	620208	0	0	6.90292e+06	9.31717e+06	1.20835e+07	1.29978e+07	1.7269e+07	8.39483e+06	6.69087e+06	5.24542e+06
223.2	36.5662	Zingiberenol	M+H	1+	2.99384	222.198	HMDB0037067	13213649	0	619875	1.24021e+06	0	618375	0	617708	619458	0	618875	620125	618708	619375	0	1.23892e+06	0	0	0	1.23858e+06	1.24e+06	618208	0	1.23658e+06	1.23883e+06	619792	1.24042e+06	0	1.1035e+07	2.0793e+07	1.27234e+07	6.32083e+06	1.4648e+07	7.99575e+06	3.63304e+06	1.25365e+07	1.16048e+07
608.52	37.1425	DG(18:0/0:0/14:1n5)	M+ACN+H	1+	-0.126572	566.491	HMDB0056040	0	0	0	0	0	0	0	0	0	0	0	0	0	619625	619542	0	0	0	0	0	0	0	0	0	0	0	0	0	2.91733e+06	2.47117e+06	1.75354e+06	1.145e+06	0	1.22233e+06	553708	1.83575e+06	1.65e+06
282	37.9468	Ajocysteine	M+H	1+	0.643591	281.021	HMDB0041052	59288250	0	0	0	0	0	0	0	0	0	0	0	0	0	0	0	0	0	0	0	0	0	0	0	0	0	0	0	0	0	0	0	0	0	0	0	0
237.96	38.2645	2-Amino-5,6-dichloro-3,4,-dihydroquinazoline	M+Na	1+	0.300859	215.002	HMDB0060712	9904281	1.24083e+06	0	620125	612208	619958	0	620250	0	619792	0	619333	619750	0	1.23946e+06	619125	619083	619208	0	617667	619667	0	620042	620500	1.85813e+06	1.23975e+06	0	0	1.6056e+07	2.49517e+07	1.22888e+07	4.86071e+06	5.59417e+06	5.27692e+06	6.30454e+06	4.71925e+06	1.65815e+07
384	38.8272	Ceftizoxime	M+H	1+	1.91035	383.036	HMDB0015427	6533629	1.23833e+06	617667	618250	619208	0	620208	606125	614208	620167	0	617958	1.23863e+06	0	0	616917	619625	0	0	0	0	0	619750	620333	614792	0	0	619292	7.23154e+06	7.011e+06	5.46654e+06	7.43763e+06	5.85233e+06	8.98667e+06	4.78992e+06	6.8465e+06	4.26775e+06
186.12	38.4238	2-(1-Naphthyl)acetamide	M+H	1+	3.07136	185.084	HMDB0032710	6861	1.24083e+06	2.78983e+06	1.23967e+06	3.04904e+06	619958	3.72063e+06	5.56071e+06	1.84938e+06	1.23883e+06	1.23333e+06	619542	1.858e+06	1.23992e+06	0	1.23671e+06	1.239e+06	1.23875e+06	619542	3.4095e+06	1.23592e+06	2.47317e+06	7.42796e+06	2.48038e+06	930000	2.16704e+06	2.47967e+06	1.23971e+06	3.04175e+08	3.34588e+07	2.52446e+07	1.68202e+07	4.3296e+07	2.50706e+07	2.25257e+07	4.28011e+07	4.56591e+07
172.2	39.9838	N,2,3-Trimethyl-2-(1-methylethyl)butanamide	M+H	1+	2.40905	171.162	HMDB0036195	65300	0	1.23542e+06	3.08875e+06	618708	1.86125e+06	618250	1.23983e+06	1.23488e+06	620333	1.2395e+06	615083	619125	1.24021e+06	619750	619417	619083	2.47792e+06	1.23775e+06	1.23875e+06	1.54079e+06	1.83258e+06	2.15917e+06	615167	1.24067e+06	1.85571e+06	1.23892e+06	1.23608e+06	4.40468e+07	6.8185e+06	1.98203e+07	6.70092e+06	1.94401e+07	1.01487e+07	1.30611e+07	1.67243e+07	2.37587e+07
208.08	40.4319	3-(3-Hydroxyphenyl)propanoic acid	M+ACN+H	1+	2.31495	166.063	HMDB0000375	91	0	1.23542e+06	2.78958e+06	2.4805e+06	5.58125e+06	4.02992e+06	1.23458e+06	619375	925958	0	619542	0	620208	619417	618750	0	619792	1.54867e+06	3.09142e+06	619458	2.48117e+06	4.01492e+06	927917	1.23733e+06	1.23667e+06	1.24042e+06	1.23967e+06	2.10587e+07	0	2.37697e+07	9.33267e+06	2.18467e+07	1.07754e+07	3.61565e+07	3.65486e+07	1.94303e+07
170.04	39.7298	5-Hydroxydopamine	M+H	1+	1.25903	169.074	HMDB0004817	114772	1.24233e+06	619333	619042	1.23942e+06	1.85663e+06	1.23758e+06	619958	619917	1.86163e+06	619375	619750	619125	619833	620167	619208	619750	619500	619083	0	619000	929792	1.24117e+06	620125	620333	613708	617833	1.23954e+06	0	1.04042e+07	7.32642e+06	6.38633e+06	9.32625e+06	4.1745e+06	9.43233e+06	5.10846e+06	1.15627e+07
150.12	41.194	2,6-Diethylaniline	M+H	1+	2.67184	149.12	HMDB0032782	11369	4.95063e+06	618542	2.17129e+06	1.8605e+06	1.86075e+06	617542	1.85992e+06	2.16825e+06	1.54671e+06	619375	619500	0	618792	617583	620083	619458	0	0	1.24008e+06	619167	2.47783e+06	619208	1.23933e+06	2.47513e+06	3.71533e+06	1.85975e+06	619833	1.55901e+07	1.37258e+07	1.74165e+07	2.46061e+07	3.10251e+07	1.28066e+07	2.75059e+07	1.74393e+07	3.17917e+07
345	40.9933	Monomethyl phenylphosphonate	2M+H	1+	1.30744	172.029	HMDB0031868	24913	0	619875	617917	0	618042	617792	1.23883e+06	619708	0	0	619667	620000	622875	619833	0	619458	619667	1.23942e+06	1.23933e+06	619083	619458	1.23871e+06	619708	1.86058e+06	1.243e+06	3.10042e+06	619583	1.62872e+07	2.73806e+07	1.47248e+07	2.62871e+07	3.58542e+07	1.5028e+07	2.78366e+07	3.53334e+07	2.4101e+07
117	41.495	Dihydro-2-methyl-3(2H)-furanthione	M+H	1+	0.731668	116.03	HMDB0040580	526177	1.23667e+06	620000	1.23283e+06	1.23917e+06	1.23617e+06	619792	0	1.23988e+06	619500	619958	615125	0	618792	1.23592e+06	0	0	0	619542	0	616583	619458	1854375	1.85967e+06	619667	1.23942e+06	1.85983e+06	1.85838e+06	8.95867e+06	3.87333e+06	4.21288e+06	8.35438e+06	5.14425e+06	7.53363e+06	4.81867e+06	4.942e+06	4.39058e+06
278.88	41.7215	2,3,4,5,6-Pentachlorobenzyl alcohol	M+H	1+	-1.39771	277.863	HMDB0040450	27641	0	620042	1.53788e+06	1.23667e+06	619667	1.24033e+06	619583	929667	619667	619500	615125	619167	618958	1.23942e+06	1.2385e+06	1.23592e+06	618500	619708	1.23958e+06	619792	619667	619792	2.78888e+06	2.47425e+06	1.23975e+06	1.24017e+06	1.86e+06	2.61281e+07	1.50696e+07	1.4401e+07	1.37838e+07	2.72069e+07	2.22423e+07	1.42783e+07	1.8979e+07	1.9707e+07
674.16	42.7672	Myricetin 7-(6''-galloylglucoside)	M+ACN+H	1+	-0.215237	632.101	HMDB0035463	0	0	0	0	0	0	0	0	0	0	0	0	0	0	0	0	0	0	0	0	0	0	0	0	0	0	1.24e+06	0	1.75371e+06	571625	2.38025e+06	1.72438e+06	1.20717e+06	2.43696e+06	0	538458	1.70383e+06
196.08	42.8913	Metyrosine	M+H	1+	2.46353	195.09	HMDB0014903	441350	0	2.47692e+06	1.22975e+06	620042	2.47963e+06	620208	1.2205e+06	3.09871e+06	3.09967e+06	619000	928500	0	0	619458	619583	1.23863e+06	1.23483e+06	619417	1.23708e+06	619083	0	0	620125	619625	0	0	618042	2.65046e+07	2.17633e+07	1.7637e+07	1.27538e+07	1.97032e+07	7.87013e+06	1.10553e+07	1.01773e+07	7.34617e+06
219.12	43.0487	(R)-Pterosin B	M+H	1+	3.45593	218.131	HMDB0030759	5320780	4.33163e+06	3.09917e+06	1.23983e+06	0	1.23958e+06	619417	2.47892e+06	2.47933e+06	1.23917e+06	1.85671e+06	0	619417	619458	619458	619375	1.2375e+06	1.23783e+06	0	2.44375e+06	619792	619333	1.239e+06	0	1.23967e+06	620042	1.23838e+06	0	2.39127e+07	0	1.04368e+07	1.83439e+07	1.29969e+07	8.20442e+06	1.21585e+07	9.69263e+06	2.25746e+07
176.16	44.9402	6,7-Dihydro-2-methyl-5H-cyclopenta[b]pyrazine	M+ACN+H	1+	1.28931	134.084	HMDB0037148	6428866	0	619917	619917	618042	619417	620083	0	0	0	0	619417	0	0	619167	0	0	0	0	0	0	618250	0	0	619917	619500	0	617708	555417	7.63929e+06	4.24158e+06	2.86917e+06	1.79604e+06	3.03729e+06	1.99421e+06	2.34917e+06	2.86958e+06
211.08	44.2706	2',4',6'-Trihydroxydihydrochalcone 2'-glucoside	M+2H	2+	1.82644	420.142	HMDB0037483	5080434	0	1.23833e+06	620083	1.23904e+06	1.23842e+06	619333	0	619458	620000	618375	618875	619000	1.21792e+06	0	619583	0	2.47808e+06	0	1.86e+06	0	619083	619375	620042	0	927583	619500	1.23746e+06	1.97278e+07	1.16732e+07	8.01325e+06	1.42011e+07	1.48605e+07	1.14698e+07	7.65229e+06	1.74458e+07	5.47896e+06
239.04	45.1553	Chlorohydrin	M+Na	1+	2.4125	216.034	HMDB0035190	0	0	2.47538e+06	1.8565e+06	2.47746e+06	2.47842e+06	1.85763e+06	620000	619833	620167	1.2355e+06	619417	0	1.23929e+06	1.2385e+06	0	1.23967e+06	1.85792e+06	619542	1.19992e+06	0	617542	619375	1.24e+06	3.71392e+06	619500	1.23283e+06	1.8585e+06	1.91391e+07	2.5228e+07	1.17928e+07	1.12639e+07	1.75002e+07	1.55653e+07	3.73206e+07	1.48045e+07	1.42217e+07
122.04	46.3436	2-Acetylpyridine	M+H	1+	0.722842	121.053	HMDB0035281	14286	1.54833e+06	1.85925e+06	3.09438e+06	3.09458e+06	0	2.15929e+06	619292	1.23558e+06	5.88938e+06	1.23783e+06	618750	1.23833e+06	618792	618958	1.23967e+06	1.54879e+06	1.85771e+06	0	5.57467e+06	4.95458e+06	3.4105e+06	4.62479e+06	2.16746e+06	4.33454e+06	4.35108e+06	2.47692e+06	3.40454e+06	1.57192e+07	1.40522e+07	1.3621e+07	1.37385e+07	1.96458e+07	7.44225e+06	1.04148e+07	1.4598e+07	1.23866e+07
131.04	47.2383	4-Hydroxy-5-methyl-3(2H)-thiophenone	M+H	1+	1.37153	130.009	HMDB0033548	22752005	1.859e+06	619625	1.23975e+06	619583	1.8545e+06	2.47783e+06	1.85875e+06	619500	3.09929e+06	618917	1.55779e+06	1.2385e+06	2.47808e+06	1.85525e+06	1.85629e+06	2.47829e+06	1.23429e+06	1.23858e+06	2.16658e+06	1.23983e+06	1.24133e+06	2.16829e+06	1.23608e+06	1.85579e+06	0	1.85608e+06	1.85863e+06	4.6998e+07	7.78849e+07	3.17089e+07	3.18383e+07	3.5108e+07	4.58195e+07	5.4902e+07	4.07843e+07	2.4218e+07
122.038	48.5909	3-Acetylpyridine	M+H	1+	1.22756	121.053	HMDB0033131	9589	1.55021e+06	2.47567e+06	619583	1.8545e+06	6.81054e+06	1.85796e+06	2.47896e+06	2.46917e+06	2.78896e+06	1.85658e+06	1.23808e+06	0	4.33388e+06	619417	0	1.239e+06	928417	618917	1.85838e+06	1.23717e+06	5.26883e+06	3.09617e+06	4.95433e+06	2.47721e+06	0	1.23825e+06	3.71296e+06	3.25483e+07	4.804e+06	1.13703e+07	6.08579e+06	5.54313e+06	6.61096e+06	9.28037e+06	1.00676e+07	7.96725e+06
235.05	48.5317	S-(Allylthio)-L-cysteine	M+ACN+H	1+	1.97309	193.023	HMDB0038669	9837024	1.23783e+06	0	0	0	0	0	0	0	0	0	0	3.09767e+06	0	0	0	0	0	0	0	0	0	0	0	0	0	0	0	0	0	0	0	0	0	0	0	0
118.08	51.8046	Norvaline	M+H	1+	1.34606	117.079	HMDB0013716	439575	1.79613e+07	1.08333e+07	0	1.11503e+07	7.75004e+06	1.36243e+07	1.42137e+07	1.36305e+07	1.14584e+07	4.95154e+06	6.20525e+06	3.713e+06	4.95121e+06	2.16846e+06	4.95633e+06	4.64171e+06	7.73533e+06	6.50346e+06	1.03985e+07	2.38392e+07	2.16751e+07	1.02157e+07	1.5176e+07	1.02225e+07	8.03075e+06	1.45529e+07	1.36276e+07	5.36645e+07	1.14104e+08	7.83518e+07	9.57996e+07	1.77231e+08	6.60391e+07	2.19483e+08	1.43217e+08	6.91394e+07
213.96	50.4795	Selenomethionine se-oxide	M+H	1+	0.689609	212.99	HMDB0060257	440767	0	1.85821e+06	3.71713e+06	3.40546e+06	1.23767e+06	1.85863e+06	0	4.0255e+06	1.85863e+06	1.23825e+06	619208	1.2385e+06	1.85992e+06	620083	1.85817e+06	619167	619917	1.23983e+06	619458	2.47521e+06	619875	3.0935e+06	3.09204e+06	2.47813e+06	1.54808e+06	1.23917e+06	1.86046e+06	2.72444e+07	2.0493e+07	1.8023e+07	1.67511e+07	3.17007e+07	2.53188e+07	1.40725e+07	2.09676e+07	1.77708e+07
117	51.944	Dihydro-2-methyl-3(2H)-furanthione	M+H	1+	0.604683	116.03	HMDB0040580	526177	2.47933e+06	0	1.85696e+06	619792	620000	618958	619583	619708	1.23383e+06	0	1.85733e+06	619375	0	619542	619792	618792	619792	619625	707958	1.85742e+06	1.2395e+06	927917	1.23892e+06	619500	1.23817e+06	1.85779e+06	0	1.30749e+07	8.64579e+06	9.57788e+06	1.12897e+07	9.57921e+06	1.51473e+07	1.97853e+07	1.24647e+07	2.11172e+07
134.04	52.5396	Glycerol	M+ACN+H	1+	0.915848	92.0473	HMDB0000131	753	1.23817e+06	1.23883e+06	928625	3.09892e+06	1.23842e+06	619500	2.47533e+06	5.87921e+06	619250	0	2.473e+06	1.23875e+06	928250	1.23933e+06	619375	928042	1.85921e+06	0	2.47767e+06	2.16638e+06	619542	618917	1.23908e+06	3.09629e+06	618958	3.71588e+06	1.23842e+06	3.43634e+07	1.00112e+07	8.57712e+06	9.87775e+06	1.07252e+07	6.69829e+06	1.72699e+07	7.33067e+06	7.14917e+06
193.08	53.3826	(S)C(S)S-S-Methylcysteine sulfoxide	M+ACN+H	1+	2.77846	151.03	HMDB0029432	82142	0	3.69938e+06	7.43454e+06	3.09708e+06	6.50354e+06	1.42414e+07	5.57521e+06	9.29663e+06	4.02463e+06	619458	1.23867e+06	1.23775e+06	2.78825e+06	1.85879e+06	4.30883e+06	1.23875e+06	2.47846e+06	1.8585e+06	1.85333e+06	7.74042e+06	2.4785e+06	4.02771e+06	5.88642e+06	2.47879e+06	2.78613e+06	927708	2.16667e+06	9.35611e+07	4.6528e+07	1.51487e+07	2.65332e+07	5.01291e+07	1.18964e+07	1.36267e+07	0	7.29065e+07
177.12	52.8974	Enol-3,5,5-Trimethyl-1,2-cyclohexanedione	M+Na	1+	2.65035	154.099	HMDB0036239	551084	0	0	1.23825e+06	619583	0	2.47817e+06	619125	1.23583e+06	619250	1.23854e+06	1.23883e+06	1.23875e+06	619667	0	2.78813e+06	0	3.40754e+06	619417	1.23875e+06	3.71983e+06	619292	1.2385e+06	1.23917e+06	0	619250	0	1.23925e+06	4.81932e+07	1.7813e+07	1.17933e+07	1.43377e+07	2.11892e+07	7.97767e+06	1.34455e+08	2.05871e+07	1.16759e+07
129.12	54.1944	Ethyl pentyl ketone	M+H	1+	1.36492	128.12	HMDB0031295	246728	1.85908e+06	618750	1.86013e+06	619417	1.85908e+06	1.239e+06	0	1.85929e+06	1.85813e+06	1.23808e+06	619542	619792	1.23921e+06	620125	2.48117e+06	1.23942e+06	1.23892e+06	0	619875	1.85696e+06	2.47779e+06	614917	619875	6.191e+06	2.4775e+06	618958	1.23792e+06	1.48236e+07	2.16838e+07	1.25538e+07	1.14037e+07	6.14457e+07	7.20925e+06	2.81397e+07	1.64202e+07	2.77737e+07
134.04	52.7991	Glycerol	M+ACN+H	1+	0.915848	92.0473	HMDB0000131	753	0	1.23883e+06	1.23808e+06	3.09892e+06	1.23842e+06	619500	2.47533e+06	6.50229e+06	3.71592e+06	0	2.16375e+06	1.23875e+06	619417	1.23933e+06	619375	1.23958e+06	1.85921e+06	619667	2.47767e+06	2.47475e+06	619542	1.2385e+06	1.23908e+06	3.09629e+06	2.47638e+06	3.71588e+06	0	3.43634e+07	1.15023e+07	7.05508e+06	1.16854e+07	1.07252e+07	8.62408e+06	1.72699e+07	1.07607e+07	1.33695e+07
153.12	54.576	Pentyl acetate	M+Na	1+	2.93955	130.099	HMDB0039095	12348	0	619708	619875	619375	620167	1.23713e+06	1.23688e+06	620208	619750	619833	1.23838e+06	620250	0	618792	619417	619500	619667	619250	619208	619667	1.23971e+06	1.23888e+06	619833	4.33313e+06	619583	620500	0	1.72614e+07	1.88302e+07	1.2813e+08	2.02737e+07	4.863e+06	9.89808e+06	6.54508e+06	6.46654e+06	5.421e+06
124.08	53.8911	Mepivacaine	M+2H	2+	0.726964	246.173	HMDB0015096	4062	0	924292	619875	619625	620167	617667	619000	929042	619125	0	619542	619708	0	619958	1.2385e+06	0	619625	1.23725e+06	0	1.23917e+06	1.85846e+06	1.23808e+06	619625	1.23888e+06	1.85738e+06	1.23821e+06	618708	3.67292e+06	7.40754e+06	1.83701e+07	6.67133e+06	2.16762e+07	6.82217e+06	6.2225e+06	5.88817e+06	8.31721e+06
235.08	54.2653	Succinylacetoacetate	M+CH3OH+H	1+	3.08573	202.048	HMDB0240258	0	0	1.85825e+06	619542	2.47833e+06	620167	1.23713e+06	1.85488e+06	1.8595e+06	1.23888e+06	619542	1.2375e+06	619708	619250	1.85746e+06	620292	1.23908e+06	1.23933e+06	619917	619083	1.85767e+06	619583	1.85754e+06	1.23992e+06	1.23729e+06	2.1685e+06	619708	0	1.53697e+07	2.89294e+07	2.25496e+07	4.60533e+07	4.19025e+07	3.88837e+07	2.77726e+07	3.91675e+07	7.02632e+07
156	54.8642	Hydroxidodioxidosulfidosulfate	M+ACN+H	1+	1.98016	113.945	HMDB0060293	1085	0	2.47454e+06	620167	5.57733e+06	1.8595e+06	1.85942e+06	2.47754e+06	2.47992e+06	2.47888e+06	1.23892e+06	0	1.23692e+06	619583	618958	1.23767e+06	2.47171e+06	1.24058e+06	619292	1.23946e+06	2.16796e+06	1.86004e+06	2.47746e+06	2.473e+06	3.09458e+06	2.16904e+06	1.2405e+06	0	5.25259e+07	3.19396e+07	2.44833e+07	4.7769e+07	6.1642e+07	1.52672e+07	3.39962e+07	2.06072e+07	2.28845e+07
194.88	55.0137	Peroxydisulfuric acid	M+H	1+	0.487319	193.919	HMDB0059920	24413	0	1.23933e+06	2.47288e+06	1.23971e+06	618625	929167	1.23938e+06	1.54933e+06	1.24004e+06	619292	619167	620250	1.85925e+06	618250	619417	0	619792	619583	1.23958e+06	1.23933e+06	620042	1.23792e+06	1.85783e+06	0	1.23908e+06	1.53871e+06	1.85833e+06	1.16066e+07	1.77521e+07	4.16534e+07	2.18399e+07	1.7266e+07	9.19092e+06	4.14416e+07	8.00308e+06	1.9992e+07
235.02	55.254	Cromoglicic acid	M+2H	2+	1.4434	468.069	HMDB0015138	2882	1.2405e+06	0	0	0	0	0	0	0	0	0	0	0	0	0	0	0	0	0	0	0	0	0	0	0	0	0	0	0	0	0	0	0	0	0	0	0
135	55.4143	Ethyl 2-(methylthio)acetate	M+H	1+	1.66776	134.04	HMDB0040263	78199	1.85875e+06	1.23492e+06	618667	2.47933e+06	2.16567e+06	0	2.47796e+06	3.71875e+06	619292	619125	619042	1.54867e+06	619208	619542	619250	0	619583	1.23833e+06	619583	619042	1.859e+06	2.47817e+06	619667	1.8585e+06	619583	2.47867e+06	1.85875e+06	7.22155e+07	4.54458e+07	2.16837e+07	3.79121e+07	3.96303e+07	2.09285e+07	4.84603e+07	2.42374e+07	6.01755e+07
124.08	56.2304	p-Anisidine	M+H	1+	0.295415	123.068	HMDB0029300	7732	1.85917e+06	620000	1.85962e+06	617833	929458	929125	1.23492e+06	619875	1.23917e+06	619042	0	618667	619375	619250	0	0	0	1.23871e+06	617667	1.23921e+06	0	1.239e+06	618542	617333	1.85779e+06	1.85767e+06	2.47817e+06	5.74025e+06	1.33686e+07	6.13233e+06	8.21529e+06	1.64948e+07	4.48896e+06	0	1.54908e+07	7.30708e+06
187.08	56.7394	(E)-2-Tridecene-4,6,8-triyn-1-ol	M+H	1+	1.85052	186.104	HMDB0030931	101412523	1.85867e+06	1.24e+06	0	1.23858e+06	0	1.85938e+06	1.85746e+06	619625	1.23917e+06	0	619208	0	0	619250	1.23867e+06	1.239e+06	0	0	1.85946e+06	1.2385e+06	619375	1.23858e+06	618542	2.47946e+06	619458	1.2375e+06	617875	1.06563e+07	3.34752e+07	2.61583e+07	2.51334e+07	2.80887e+07	1.33337e+07	1.92321e+07	2.8578e+07	2.71006e+07
297.96	58.5672	Hydrochlorothiazide	M+H	1+	3.46156	296.964	HMDB0001928	3639	5.67604e+06	620667	5.26333e+06	4.80938e+06	5.24796e+06	4.3465e+06	5.81238e+06	5.29333e+06	4.12867e+06	1.23963e+06	608792	1.84467e+06	1.23492e+06	621083	620958	1.24108e+06	620125	1.8605e+06	2.71204e+06	2.91683e+06	2.32013e+06	1.792e+06	0	562417	2.34825e+06	3.23108e+06	3.06625e+06	7.01198e+07	7.29286e+07	6.01555e+07	6.00708e+07	7.63253e+07	5.19537e+07	9.65962e+07	1.02817e+08	2.2351e+07
478.32	59.3711	DHAP(18:0)	M+ACN+H	1+	1.19319	436.259	HMDB0011133	440127	0	619375	0	573792	1.15442e+06	1.13508e+06	1.83379e+06	1.23133e+06	1.24058e+06	0	620167	0	0	0	0	0	1.79596e+06	0	1.13e+06	572708	1.14196e+06	2.29779e+06	2.277e+06	3.34546e+06	1.11233e+06	2.28338e+06	1.79588e+06	2.48346e+07	2.39532e+07	6.24271e+06	1.3582e+07	1.93324e+07	2.60644e+07	1.10791e+07	5.31081e+07	1.03508e+07
332.16	59.6188	N-Malonyltryptophan	M+ACN+H	1+	2.88929	290.09	HMDB0039500	5199636	0	3.40517e+06	2.7175e+06	2.44454e+06	2.48e+06	1.1495e+06	606750	2.17254e+06	2.16504e+06	0	0	619667	0	585042	0	1.44683e+06	0	0	0	1.1995e+06	2.15771e+06	0	619958	4.57992e+06	1.84758e+06	4.21621e+06	1.87313e+06	3.98067e+06	3.83633e+06	1.10472e+07	1.24291e+07	8.16496e+06	8.33533e+06	7.1705e+06	1.16128e+07	8.48233e+06
626.04	6.60162	Cefodizime	M+ACN+H	1+	-0.090828	584.028	HMDB0041850	5361871	0	607125	620375	1.84242e+06	613500	595375	891458	1.19708e+06	1.24133e+06	615917	0	608125	619958	1.8325e+06	1.18904e+06	619208	619708	0	607625	1.22525e+06	0	1.79613e+06	578417	611083	0	0	0	1.84264e+07	8.17313e+06	9.04296e+06	1.28311e+07	4.08967e+06	7.71346e+06	4.76663e+06	6.60542e+06	4.33708e+06
443.16	9.59831	Lactupicrin	M+CH3OH+H	1+	2.57636	410.137	HMDB0035828	3482908	0	594500	1.2165e+06	0	606583	0	0	0	0	0	0	612208	612375	619667	0	0	619708	0	918375	0	0	1.23958e+06	611042	619042	597875	614042	1.85879e+06	4.25492e+06	1.09632e+07	1.05373e+07	9.46179e+06	5.66658e+06	9.62683e+06	5.01838e+06	1.01285e+07	1.56354e+07
581.1	10.3141	Sedoheptulose 7-phosphate(2-)	2M+H	1+	2.02738	290.04	HMDB0062754	46878379	923625	0	0	0	0	0	0	0	0	0	0	0	0	0	0	0	0	0	0	0	0	0	0	0	0	0	0	0	0	0	0	0	0	0	0	0
466.2	10.8785	(1'x,2S)-2-(1,2-Dihydroxy-1-methylethyl)-2,3-dihydro-7H-furo[3,2-g][1]benzopyran-7-one 2'-glucoside	M+ACN+H	1+	2.53349	424.137	HMDB0039038	0	1.52242e+06	1.85404e+06	0	1.23267e+06	609542	1.24008e+06	1.23625e+06	620167	618958	619917	618250	619625	0	929500	619833	0	620667	617958	4.31938e+06	925375	3.06254e+06	1.22633e+06	2.46958e+06	2.46792e+06	1.81125e+06	2.41688e+06	0	1.62469e+07	5.26403e+07	8.96638e+07	4.51012e+07	1.12085e+08	1.20613e+08	3.62735e+07	3.24716e+07	2.88648e+07
531.72	13.1357	Phytanoyl-CoA	M+2H	2+	0.0612266	1061.41	HMDB0001359	439640	0	0	619792	608417	0	0	618833	0	0	0	0	615625	0	0	0	0	0	0	601500	610292	620083	618417	618542	616375	0	0	1.8205e+06	4.457e+06	5.35908e+06	3.45438e+06	7.86133e+06	4.201e+06	1.74467e+06	4.63133e+06	1.43787e+06	2.86687e+06
440.158	13.2288	Sitagliptin	M+CH3OH+H	1+	2.41386	407.118	HMDB0015390	4369359	1.83325e+06	2.46408e+06	2.41742e+06	1.22233e+06	3.09225e+06	1.22442e+06	1.85821e+06	3.08896e+06	0	620125	618708	2.16113e+06	1.85988e+06	1.55188e+06	620000	1.23979e+06	1.85975e+06	1.24117e+06	1.23642e+06	3.05679e+06	1.23767e+06	5.26388e+06	1.22079e+06	1.78575e+06	3.32533e+06	4.30646e+06	1.19967e+06	4.4789e+07	7.87948e+07	2.17266e+07	7.6091e+07	5.10721e+07	5.44622e+07	6.16881e+07	9.37795e+07	3.89026e+07
270	14.2255	N-Acetyl-L-glutamyl 5-phosphate	M+H	1+	2.42538	269.03	HMDB0006456	440236	0	619792	1.22942e+06	2.78075e+06	616375	618625	616000	0	0	0	620125	0	613542	0	0	1.23908e+06	0	1.23392e+06	0	610917	606417	0	619458	0	620792	0	620917	0	1.87337e+07	1.50815e+07	1.20249e+07	5.30758e+06	2.00017e+07	1.67867e+07	1.12051e+07	2.03569e+07
231	14.6034	Garcinia acid	M+Na	1+	2.51304	208.022	HMDB0031159	123908	0	1.23967e+06	3.05075e+06	616333	1.549e+06	618625	1.55004e+06	0	1.24042e+06	618875	0	619208	1.24017e+06	612375	617792	620292	619958	1.24146e+06	1.24033e+06	617708	1.22625e+06	621125	618375	620625	1.85638e+06	2.43233e+06	1.22854e+06	1.27216e+07	1.9923e+07	2.17825e+07	4.32653e+07	2.87717e+07	9.13912e+06	1.24345e+07	7.97521e+06	1.16575e+07
261.96	17.1678	2,4-Dichlorophenoxyacetic acid	M+ACN+H	1+	1.39606	219.969	HMDB0041797	1486	931125	1.51667e+06	1.24088e+06	618458	0	607875	1.22858e+06	0	613167	619958	0	0	930083	619833	0	1.24029e+06	620458	0	618250	1.20783e+06	620583	1.23792e+06	618917	620375	620333	0	0	1.23228e+07	1.20382e+07	1.00003e+07	1.05957e+07	1.08059e+07	1.66632e+07	2.36723e+07	8.15579e+06	7.53317e+06
390	19.5752	Cefaclor	M+Na	1+	1.09851	367.039	HMDB0014971	51039	0	1.188e+06	580292	600417	599667	616708	0	0	0	0	611083	605625	607792	592792	620167	0	0	618583	1.19171e+06	1.12367e+06	0	607500	0	0	592625	620958	0	5.86638e+06	6.1425e+06	5.03033e+06	6.96967e+06	1.03295e+07	5.65804e+06	2.65771e+06	6.95788e+06	3.66533e+06
705.12	22.7281	Fenugreekine	M+ACN+H	1+	-0.368953	663.109	HMDB0039421	444170	5.10254e+06	2.36867e+06	1.197e+06	2.08925e+06	848958	1.47446e+06	1.17746e+06	1.17621e+06	4.14025e+06	1.51017e+06	611167	1.24042e+06	613208	614375	620750	0	620042	0	2.43296e+06	6.20904e+06	1.7615e+06	1.79025e+06	1.16792e+06	5.95113e+06	4.40333e+06	2.30663e+06	1.79308e+06	2.33483e+07	1.13405e+07	1.95411e+07	6.93346e+06	6.61858e+06	3.78038e+06	8.17671e+06	5.71408e+06	8.26412e+06
386.52	23.6461	(Â±)11(12)-EET Ethanolamide	M+Na	1+	0.462589	363.534	HMDB0013652	0	0	597458	592042	0	615625	0	0	0	580125	613917	0	0	0	0	0	0	0	619208	594667	1.22992e+06	0	619125	0	620500	0	0	600792	6.68221e+06	8.34375e+06	4.51892e+06	6.34396e+06	3.62808e+06	7.07117e+06	2.79329e+06	4.04396e+06	5.00258e+06
258.12	24.2826	Nb-Methyltetrahydroharmol	M+ACN+H	1+	2.87998	216.126	HMDB0034292	14219281	3.54342e+06	1.22675e+06	3.99604e+06	616875	1.80688e+06	1.81879e+06	6.18487e+06	1.84558e+06	3.03446e+06	4.91792e+06	2.15513e+06	6.50525e+06	7.06442e+06	2.79017e+06	9.82117e+06	619708	1.22683e+06	2.16563e+06	0	1.24233e+06	3.00871e+06	1.79883e+06	2.34142e+06	2.17192e+06	5.54904e+06	3.56838e+06	4.23292e+06	8.39475e+06	1.00326e+07	6.80287e+07	1.03874e+07	6.83563e+06	3.21765e+07	3.52754e+06	8.77946e+06	1.30042e+07
336.12	25.5008	Dihydroneopterin phosphate	M+H	1+	2.05549	335.063	HMDB0006824	24771767	0	1.20992e+06	1.81996e+06	1.23525e+06	615042	2.73963e+06	604958	1.20767e+06	612375	620125	929750	620500	0	620292	619875	0	619875	620208	616125	594333	1.85025e+06	620042	620000	1.80954e+06	0	1.24108e+06	1.19567e+06	8.72647e+07	8.18771e+07	7.45955e+07	1.27432e+07	4.64154e+07	2.55905e+07	3.95632e+07	2.44526e+07	5.05479e+07
507.12	25.1742	Protohypericin	M+H	1+	1.87194	506.1	HMDB0034180	5489488	0	605333	619917	0	610917	607542	0	913458	0	620625	0	620500	0	0	1.23625e+06	620458	619500	620000	619750	0	0	0	1.22588e+06	1.21396e+06	928458	1.85113e+06	1.22196e+06	4.79125e+06	1.51411e+07	9.66692e+06	7.66071e+06	1.17157e+07	1.48826e+07	1.87029e+07	1.52941e+07	4.29633e+06
204	25.4846	2-Methyl-3-hydroxy-5-formylpyridine-4-carboxylate	M+Na	1+	2.07538	181.038	HMDB0006954	440898	0	1.21304e+06	610083	0	919625	0	1.225e+06	620375	1.22475e+06	2.16796e+06	1.24017e+06	2.1715e+06	3.66879e+06	616167	620208	620625	619917	620083	618625	594333	619542	2.48042e+06	2.45208e+06	584542	2.46217e+06	1.225e+06	1.217e+06	5.63825e+06	8.96887e+06	8.70254e+06	1.0855e+07	3.11904e+06	3.98025e+06	3.28288e+06	2.62188e+06	4.45679e+06
298.08	25.8068	Hexahydro-6,7-dihydroxy-5-(hydroxymethyl)-3-(2-hydroxyphenyl)-2H-pyrano[2,3-d]oxazol-2-one	M+H	1+	3.0995	297.085	HMDB0037297	22297162	0	606792	1.2395e+06	1.22771e+06	620000	0	618917	603583	612458	1.2395e+06	618167	620500	0	620042	1.23983e+06	619958	0	619458	616125	0	604125	1.23858e+06	1.55063e+06	1.20233e+06	615542	2.10688e+06	1.49608e+06	3.94737e+06	1.75863e+07	7.46608e+06	4.13138e+06	1.02677e+07	4.33875e+06	4.91408e+06	9.29479e+06	9.164e+06
593.04	26.2316	Enilconazole	2M+H	1+	1.2518	296.048	HMDB0031794	37175	0	609042	0	0	603958	1.22838e+06	618500	1.24054e+06	0	0	1.24017e+06	619667	0	0	0	0	620250	0	0	0	0	0	0	0	0	0	0	9.03925e+06	1.16263e+07	4.21333e+06	3.52804e+06	3.1e+06	3.40754e+06	4.77254e+06	2.645e+06	4.66692e+06
549	26.4367	Ribose-1-arsenate	2M+H	1+	0.645204	273.967	HMDB0012285	25201247	0	609042	619417	0	0	614417	1.27617e+06	619583	0	0	619958	0	0	0	0	0	0	0	0	621208	620333	620125	608667	2.46708e+06	620333	0	0	7.84571e+06	6.81783e+06	2.24842e+06	3.84013e+06	2.56454e+06	2.09042e+06	7.54338e+06	6.04371e+06	3.739e+06
117.12	27.5075	2,4,5-Trimethyl-1,3-dioxolane	M+H	1+	-0.645541	116.084	HMDB0040279	102967	1.58258e+06	1.23575e+06	1.22575e+06	618708	1.22938e+06	1.23983e+06	618167	620208	1.241e+06	1.23967e+06	620208	619750	620083	0	619833	607583	0	1.55038e+06	605875	1.23558e+06	1.55075e+06	608250	0	620292	619917	612750	619917	1.22203e+07	7.76954e+06	3.57e+06	5.09958e+06	3.18096e+06	3.94358e+06	5.5225e+06	3.53325e+06	6.07346e+06
228.962	28.0583	Pyrogallol-2-O-sulphate	M+Na	1+	1.58456	205.989	HMDB0060018	92013661	0	2.47929e+06	619833	620083	1.86204e+06	1.86054e+06	1.5455e+06	1.24e+06	614667	1.23988e+06	1.24083e+06	1.24013e+06	1.23629e+06	619958	1.54996e+06	1.24042e+06	620125	3.09154e+06	1.23933e+06	616417	1.2375e+06	619750	1.54958e+06	929125	1.23983e+06	3.40458e+06	620333	5.41009e+07	4.52688e+07	2.77672e+07	2.10275e+07	4.37761e+07	4.52172e+07	3.334e+07	2.51391e+07	3.98684e+07
282	29.1925	Aminofructose 6-phosphate	M+Na	1+	2.26156	259.046	HMDB0060436	443711	0	1.86029e+06	1.55013e+06	1.86046e+06	1.23992e+06	0	614125	620083	0	1.86021e+06	620208	615458	1.23921e+06	620083	619708	619875	616125	929500	619875	0	1.85854e+06	1.84125e+06	620583	1.23971e+06	0	1.241e+06	619958	5.12113e+07	1.72211e+07	9.98346e+06	1.10122e+07	8.37167e+06	1.7022e+07	1.69325e+07	1.36864e+07	2.44396e+07
310.92	30.7651	Triclosan	M+Na	1+	2.13466	287.951	HMDB0061385	5564	926875	621000	619750	619917	1.24142e+06	619833	619917	0	0	619667	1.23892e+06	0	0	616208	1.24e+06	0	929417	1.23733e+06	620167	1.86075e+06	2.47958e+06	619375	1.23192e+06	1.24017e+06	1.23783e+06	1.24092e+06	619500	7.91054e+06	5.72658e+06	4.86637e+06	2.23021e+07	8.80371e+06	1.048e+07	1.45851e+07	1.10973e+07	1.11033e+07
141.12	32.1278	8-Nonen-2-one	M+H	1+	1.06018	140.12	HMDB0035926	21108	0	620083	616917	1.24142e+06	1.54583e+06	0	2.47792e+06	0	620333	620042	2.47921e+06	929250	0	0	617542	620167	2.1695e+06	0	2.47983e+06	617833	620250	0	620167	619000	1.24075e+06	620375	0	1.24205e+07	1.03738e+07	7.49467e+06	1.28623e+07	8.6575e+06	1.05903e+07	7.3995e+06	7.47992e+06	5.33692e+06
466.2	32.4926	Apterin	M+ACN+H	1+	1.91819	424.137	HMDB0034231	0	1.54304e+06	1.86029e+06	620208	1.54908e+06	2.47521e+06	1.859e+06	3.09633e+06	3.09908e+06	3.69963e+06	0	617833	619625	0	620125	0	619667	0	0	1.55029e+06	4.33217e+06	619750	3.41079e+06	2.47875e+06	4.03083e+06	1.84113e+06	1.85246e+06	0	1.25264e+07	5.13765e+07	1.90262e+07	7.38736e+07	5.11792e+07	1.32974e+08	3.1959e+07	1.11434e+08	1.2037e+07
261.24	32.5621	Myristic acid	M+CH3OH+H	1+	2.50598	228.209	HMDB0000806	11005	0	0	0	0	0	0	620417	619500	0	0	620000	0	0	0	620500	0	619000	0	0	0	620375	0	1.22242e+06	618333	613625	0	0	1.37304e+06	1.42471e+06	3.60088e+06	1.211e+06	5.14967e+06	5.14221e+06	4.40058e+06	5.14671e+06	3.7435e+06
237	33.548	2-Propenyl 1-(1-propenylsulfinyl)propyl disulfide	M+H	1+	2.65629	236.036	HMDB0036373	0	917875	620458	2.47988e+06	1.55167e+06	620208	1.24021e+06	620417	620083	0	1.23992e+06	1.23942e+06	619708	619042	1.23925e+06	620125	929458	619792	619583	1.23183e+06	1.85529e+06	3.09767e+06	1.23892e+06	620417	619000	620292	2.46517e+06	0	1.99003e+07	2.09751e+07	7.09454e+06	4.26942e+06	7.16375e+06	9.7085e+06	1.29303e+07	9.37721e+06	8.69363e+06
332.94	33.842	Ribose 1,5-bisphosphate	M+Na	1+	0.796306	309.985	HMDB0011688	14035695	930750	0	0	0	0	0	0	0	0	0	0	0	0	0	0	0	0	0	0	0	0	0	0	0	0	0	0	0	0	0	0	0	0	0	0	0
134.04	34.4153	1,3-Dihydro-(2H)-indol-2-one	M+H	1+	1.66694	133.053	HMDB0061918	321710	0	620000	1.23983e+06	613833	0	1.23892e+06	619625	0	0	1.85896e+06	618000	0	619042	619875	620083	0	619792	619500	0	620250	1.241e+06	0	0	1.23658e+06	0	620208	0	5.89462e+06	8.60729e+06	2.31533e+06	2.15954e+06	2.64017e+06	3.99808e+06	5.11129e+06	4.86963e+06	3.70804e+06
220.92	35.8604	Dichlorvos	M+H	1+	0.902581	219.946	HMDB0033956	3039	1.54988e+06	0	619208	1.23892e+06	1.85963e+06	620458	620042	619083	619958	618792	0	1.23908e+06	618792	941167	0	1.23933e+06	0	1.23821e+06	1.84187e+06	620000	1.23583e+06	1.24e+06	1.23892e+06	0	620375	620125	619833	5.07167e+06	1.50509e+07	9.82779e+06	2.132e+07	6.12375e+06	9.64192e+06	5.86513e+06	2.70278e+07	1.57263e+07
347.16	36.4974	Pisumoside B	M+2H	2+	0.780021	692.326	HMDB0037125	0	0	0	0	0	1.211e+06	0	0	619083	1.24175e+06	619458	0	618833	0	0	619500	0	616167	0	1.5485e+06	0	620000	620375	619417	620208	620250	620458	0	3.96392e+06	7.68821e+06	1.26551e+07	1.07532e+07	4.12258e+06	7.00525e+06	2.53042e+06	1.07073e+07	1.1497e+07
467.16	37.2334	Silandrin	M+H	1+	1.06473	466.126	HMDB0033325	4481258	0	619958	619917	0	0	0	0	0	620500	0	0	0	0	620042	0	0	0	0	1.83875e+06	0	0	618542	1.23954e+06	0	1.23367e+06	0	618458	6.35292e+06	4.48921e+06	2.34933e+06	8.14267e+06	1.06932e+07	4.29462e+06	2.05142e+06	3.46675e+06	1.68187e+06
184.08	38.8547	Leukoaminochrome	M+CH3OH+H	1+	2.38511	151.063	HMDB0012992	147311	0	1.85304e+06	620083	1.22525e+06	618250	0	616333	614208	1.23846e+06	0	619500	615667	0	625625	0	0	620000	620125	620208	620083	0	619833	613958	1.85767e+06	0	0	0	7.99304e+06	1.07413e+07	4.71517e+06	5.19946e+06	1.39793e+07	5.61683e+06	1.29922e+07	4.72467e+06	7.84408e+06
181.08	38.6364	4-Ethoxy-3-methoxybenzaldehyde	M+H	1+	2.48608	180.079	HMDB0029685	67116	2.78467e+06	931375	1.23625e+06	0	929958	0	1.22621e+06	1.22842e+06	618917	1.85258e+06	617958	619792	0	0	0	619333	0	619542	620125	619500	1.86e+06	620083	613958	618042	612083	614000	1.24033e+06	5.54542e+06	9.41975e+06	1.09765e+07	7.59762e+06	3.2585e+06	1.20029e+07	6.47833e+06	9.56021e+06	6.16117e+06
326.88	38.4012	Dichlorphenamide	M+Na	1+	-0.551329	303.915	HMDB0015275	3038	930625	618958	3.71942e+06	620083	3.10088e+06	620042	1.2405e+06	1.23175e+06	1.23913e+06	619458	3.71425e+06	619292	619917	619875	619917	619500	619458	0	620125	620083	616333	620625	620750	0	619583	2.46138e+06	1.217e+06	1.20688e+07	7.04775e+06	1.75766e+07	7.57392e+06	1.61825e+07	1.27175e+07	1.64485e+07	1.022e+07	9.51667e+07
321.12	38.5091	3',4',5,7-Tetrahydroxyisoflavanone	M+CH3OH+H	1+	2.64915	288.063	HMDB0041651	53785840	0	1.24025e+06	619833	607292	1.2365e+06	620208	0	0	619458	619458	0	1.2395e+06	619375	619792	619917	619500	0	0	0	619625	1.85813e+06	0	1.24017e+06	620167	0	619792	619917	3.87788e+06	1.21728e+07	2.42702e+07	7.29133e+06	1.07635e+07	8.89596e+06	8.00717e+06	1.38622e+07	7.02325e+06
187.08	38.9694	(E)-2-Tridecene-4,6,8-triyn-1-ol	M+H	1+	2.63169	186.104	HMDB0030931	101412523	1.23967e+06	1.85308e+06	618250	3.07038e+06	1.23733e+06	1.86021e+06	2.465e+06	1.24008e+06	1.85908e+06	1.23892e+06	1.239e+06	615667	617292	0	619083	619542	1.85421e+06	1.23842e+06	1.2405e+06	619917	1.54383e+06	620208	1.24058e+06	0	612000	619875	620208	2.57145e+07	1.40747e+07	2.3352e+07	1.95057e+07	2.54636e+07	9.51983e+06	1.49635e+07	1.20033e+07	3.23915e+07
110.04	38.8737	Morpholine	M+Na	1+	-0.136483	87.0684	HMDB0031581	8083	0	1.23538e+06	0	0	619958	1.23608e+06	0	620083	619583	619875	619542	619292	0	1.24025e+06	619458	619708	617458	0	620208	0	618042	619833	620458	619833	3.1e+06	1.2385e+06	0	1.58973e+07	9.48442e+06	1.05733e+07	1.27406e+07	3.77683e+06	7.73233e+06	4.62929e+06	4.42538e+06	8.00838e+06
276.96	41.3385	1,2,3,5-Tetrachloro-4-methoxybenzene	M+CH3OH+H	1+	1.21846	243.902	HMDB0029627	13647	0	0	618792	0	0	619750	0	0	0	0	0	0	620167	0	619750	0	0	617833	0	0	619667	0	619875	619667	611708	0	0	5.04492e+06	8.00113e+06	4.88317e+06	7.00388e+06	5.43042e+06	5.30725e+06	4.90408e+06	6.71067e+06	3.57671e+06
374.04	41.4153	4',5,6,7,8-Pentahydroxy-3'-methoxyflavone	M+ACN+H	1+	2.34138	332.053	HMDB0033648	0	0	0	0	0	620250	0	0	0	618250	0	0	0	0	617458	0	0	618792	0	0	0	0	0	0	0	0	0	0	2.33667e+06	6.18463e+06	2.86171e+06	7.42083e+06	6.10962e+06	5.08275e+06	5.49538e+06	4.06779e+06	5.99904e+06
203.042	42.7979	(E)-3-(2,3-Dihydroxyphenyl)-2-propenoic acid	M+Na	1+	2.49568	180.042	HMDB0032057	5282146	0	1.23908e+06	620125	1.23929e+06	929875	620208	620167	619625	0	619000	0	619417	619250	619708	1.23908e+06	0	1.23825e+06	619375	0	0	619958	619458	0	0	0	1.24008e+06	618042	1.05427e+07	1.33255e+07	4.46608e+06	1.0602e+07	1.16729e+07	1.74103e+07	5.62254e+06	6.3605e+06	1.07063e+07
147	43.0049	Di-2-propenyl disulfide, 9CI	M+H	1+	0.634705	146.022	HMDB0033966	16590	2.78475e+06	2.43196e+06	1.24008e+06	1.24013e+06	617625	619958	619583	619750	0	927792	619000	619333	619042	0	0	619500	617417	0	618708	619750	619333	618083	1.232e+06	0	620167	0	1.24025e+06	6.28979e+06	2.02421e+07	5.91579e+06	5.15379e+06	1.2256e+07	8.5045e+06	5.22592e+06	3.93108e+06	9.31621e+06
315.95	44.4207	Di-2-propenyl hexasulfide	M+ACN+H	1+	-0.115404	273.911	HMDB0039460	9882013	1.23917e+06	0	0	0	0	0	0	0	0	0	0	0	0	0	0	0	0	0	0	0	0	0	0	0	0	0	0	0	0	0	0	0	0	0	0	0
249	44.0978	3-Nitrotyrosine	M+Na	1+	2.90897	226.059	HMDB0001904	65124	0	619167	1.23958e+06	620083	619333	0	0	0	0	0	619000	619208	0	619042	619583	0	0	0	0	0	0	0	619500	0	0	619125	0	3.34246e+06	6.63025e+06	5.83888e+06	3.87908e+06	2.8185e+06	3.60663e+06	3.14138e+06	2.538e+06	1.70238e+06
273	44.9155	Heptenophos	M+Na	1+	1.68543	250.016	HMDB0031793	62773	0	620083	619500	0	619583	0	1.22767e+06	0	0	619750	619125	619417	0	0	0	0	618958	619542	0	0	0	0	0	617583	0	1.23863e+06	0	4.12829e+06	7.05754e+06	2.62988e+06	2.68154e+06	3.62454e+06	2.43575e+06	3.88788e+06	4.25496e+06	3.71367e+06
299.04	44.5245	alpha-Trichloromethylbenzyl acetate	M+CH3OH+H	1+	1.94701	265.967	HMDB0061807	0	0	0	619792	0	0	0	616000	0	0	619750	0	617542	0	619292	0	1.23863e+06	0	0	0	619583	619500	619458	0	0	0	0	617458	4.55471e+06	8.10479e+06	4.34025e+06	2.09825e+06	1.1945e+06	2.74617e+06	1.14808e+06	2.62208e+06	7.74113e+06
279	44.5622	Treosulfan	M+H	1+	2.44797	278.013	HMDB0042046	9296	0	619917	1.23542e+06	929833	0	0	0	930208	610500	0	1.85342e+06	617542	619958	0	620167	0	1.85792e+06	1.23908e+06	1.24e+06	619583	619417	1.23167e+06	617458	618042	1.23963e+06	0	0	1.13423e+07	1.06492e+07	1.18221e+07	1.4397e+07	8.93871e+06	9.91804e+06	1.32688e+07	8.33179e+06	1.99263e+07
228.96	46.1289	Pyrogallol-2-O-sulphate	M+Na	1+	0.843356	205.989	HMDB0060018	92013661	0	619792	0	0	619333	617208	619833	1.85221e+06	619917	618958	619292	1.8575e+06	2.47671e+06	619667	619833	0	1.23858e+06	0	3.09029e+06	0	619542	1.22763e+06	619625	619083	2.47013e+06	619333	1.2405e+06	2.59354e+07	2.49242e+07	2.97578e+07	3.41581e+07	1.66557e+07	1.09625e+07	2.93435e+07	3.14538e+07	1.66084e+07
219	45.8433	Diethyldithiophosphate	M+CH3OH+H	1+	2.96452	185.994	HMDB0061736	0	0	0	619542	2.47854e+06	1.86175e+06	0	1.23975e+06	1.23658e+06	1.2395e+06	0	619208	619583	0	0	618917	619250	0	1.23808e+06	619542	1.23883e+06	1.23883e+06	619583	619750	619083	3.105e+06	2.47604e+06	1.23925e+06	3.64869e+07	2.96026e+07	3.69653e+07	7.02688e+06	2.76324e+07	4.28293e+07	1.32896e+07	1.07567e+07	2.3441e+07
343.08	45.8741	Formylfusarochromanone	M+Na	1+	0.820342	320.137	HMDB0038970	0	0	0	1.23917e+06	0	0	619208	0	0	619750	0	619292	0	619708	0	0	619500	0	0	0	0	619667	0	0	619625	0	0	0	6.16758e+06	619875	4.79621e+06	2.94808e+06	2.11083e+06	4.45421e+06	596167	3.38429e+06	1.14733e+06
180	46.5707	S-Carboxymethyl-L-cysteine	M+H	1+	1.58275	179.025	HMDB0029415	1080	0	1.23821e+06	619708	0	620458	617208	619417	617792	619333	0	0	1.85675e+06	0	0	1.23725e+06	1.2385e+06	619167	619042	619625	1.23833e+06	0	619125	1.23867e+06	1.23775e+06	0	618917	0	5.84971e+06	1.60909e+07	2.38575e+07	2.16462e+07	8.61117e+06	1.2195e+07	2.83858e+07	1.29089e+07	1.77056e+07
275.04	46.3078	Methylhalfordinol	M+Na	1+	1.07678	252.09	HMDB0038571	928446	0	619792	0	0	0	0	0	0	0	0	0	0	0	0	0	0	0	0	0	0	0	0	0	0	0	1.23783e+06	0	5.52246e+06	0	1.197e+06	1.55233e+06	605375	1.18408e+06	2.346e+06	1.1935e+06	4.68983e+06
533.28	46.7492	3alpha,15-Dihydroxymarasmene	2M+H	1+	1.14182	266.152	HMDB0036039	0	0	0	0	0	0	0	0	0	0	0	0	0	0	0	0	0	0	0	0	0	0	0	0	0	0	0	0	0	1.21075e+06	1.18125e+06	609125	1.1045e+06	0	615000	1.22154e+06	1.21275e+06
228	46.8915	4-Bromo-3,5-cyclohexadiene-1,2-dione	M+ACN+H	1+	0.722973	185.932	HMDB0062395	11954065	0	619250	0	0	0	620250	0	619125	619500	0	624000	0	618958	619333	0	619375	0	619542	619208	1.85846e+06	1.85792e+06	1.85842e+06	0	0	619167	618250	1.23871e+06	1.03907e+07	5.47825e+06	1.05339e+07	3.27854e+06	3.635e+06	5.20321e+06	9.04875e+06	8.25442e+06	5.37187e+06
246.12	46.9123	Bufotenin	M+ACN+H	1+	1.3815	204.126	HMDB0041842	10257	0	0	0	0	0	0	619458	0	0	0	619875	1.23796e+06	619417	0	0	0	0	0	0	0	0	0	0	618833	1.85571e+06	0	0	4.86529e+06	612750	2.40467e+06	4.63317e+06	4.16833e+06	2.16096e+06	4.712e+06	3.32917e+06	2.13875e+06
241.08	48.0674	Anserine	M+H	1+	2.13315	240.122	HMDB0000194	112072	0	619333	1.85633e+06	618500	3.404e+06	5.57417e+06	3.71521e+06	1.856e+06	3.09871e+06	0	1.23842e+06	1.23908e+06	619042	619667	1.23833e+06	0	1.23808e+06	1.85729e+06	4.02704e+06	1.54613e+06	4.02842e+06	3.7155e+06	1.54858e+06	619917	1.23788e+06	1.85779e+06	4.33688e+06	2.58047e+07	1.74212e+07	9.18869e+07	1.75553e+07	1.88781e+07	1.94661e+07	3.70511e+07	1.92691e+07	2.18439e+07
409.92	47.776	Triclosan sulfate	M+ACN+H	1+	-0.169712	367.908	HMDB0061387	0	927375	619167	0	619250	1.85679e+06	619375	618833	619083	620000	618667	0	0	0	0	619083	1.23542e+06	619833	1.23792e+06	1.54863e+06	0	599667	1.85787e+06	620250	1.23192e+06	0	3.09667e+06	0	0	9.62096e+06	9.14546e+06	1.10952e+07	4.79558e+06	9.52763e+06	9.96962e+06	6.69542e+06	6.35796e+06
605.04	47.7128	3,5,6,7-tetrahydroxy-2-(4-hydroxyphenyl)-4H-chromen-4-one	2M+H	1+	0.585819	302.043	HMDB0125361	0	0	0	0	0	0	0	0	619833	0	0	0	0	0	0	0	0	0	0	0	619792	0	0	0	0	0	0	0	1.24217e+06	1.847e+06	1.86138e+06	1.85025e+06	0	0	1.79504e+06	2.47967e+06	1.81137e+06
238.92	48.238	Methyl 2-propenyl pentasulfide	M+Na	1+	1.00548	215.923	HMDB0036351	528713	0	0	0	1.54779e+06	1.23821e+06	1.23925e+06	619542	1.23942e+06	0	1.2385e+06	1.85713e+06	1.23813e+06	0	619083	1.8565e+06	0	0	619125	1.239e+06	1.23942e+06	619667	929125	0	619375	0	619042	619250	1.37866e+07	1.30307e+07	4.92058e+06	1.13082e+07	1.6934e+07	2.62661e+07	1.55237e+07	1.1977e+07	1.49534e+07
449.28	48.0475	13-Oxo-9,11-tridecadienoic acid	2M+H	1+	1.092	224.141	HMDB0034564	11106999	0	618917	0	0	0	0	0	0	0	0	0	0	0	619458	0	619625	0	0	0	0	0	0	0	0	0	0	0	3.08025e+06	1.22392e+06	1.77654e+06	613417	3.02479e+06	616708	596125	0	0
221.16	48.772	Vetiverol	M+H	1+	2.24511	220.183	HMDB0037811	3085365	0	616708	0	0	619000	619167	619417	617292	0	0	0	0	618958	619042	619125	1.23879e+06	619167	619292	619542	0	620250	1.23867e+06	0	0	618958	1.85613e+06	617125	9.5255e+06	4.54883e+06	1.17093e+07	9.47721e+06	4.93179e+06	8.20988e+06	3.07183e+06	5.74008e+06	5.15379e+06
185.16	48.7502	(+/-)-2,4,8-Trimethyl-7-nonen-2-ol	M+H	1+	1.67291	184.183	HMDB0032543	14614417	927500	618750	618583	619125	619208	0	1.85788e+06	619708	619708	0	1.23829e+06	0	0	619042	619250	0	619375	619208	0	619458	0	619417	619333	619292	0	619333	0	1.85787e+06	7.06867e+06	1.13411e+07	6.08663e+06	1.55163e+06	3.02963e+06	5.05463e+06	4.20267e+06	3.67542e+06
132.12	48.6034	3-Aminocaproic acid	M+H	1+	-0.0639641	131.095	HMDB0029168	5275645	1.54658e+06	0	618333	617667	619917	619167	0	0	1.23925e+06	0	619042	0	1.85788e+06	1.8585e+06	1.54783e+06	619500	3.71388e+06	618917	1.23854e+06	2.47433e+06	2.16921e+06	619292	1.23896e+06	619625	618958	0	619500	6.75279e+06	1.37092e+07	6.83104e+06	5.774e+06	7.12238e+06	1.06683e+07	1.90805e+07	6.59796e+06	8.57225e+06
166.08	49.7317	1-[(5-Methyl-2-furanyl)methyl]pyrrolidine	M+H	1+	0.336008	165.115	HMDB0040049	529066	1.856e+06	618917	619958	619417	615583	1.23808e+06	619208	619083	620125	0	0	618792	619417	0	618833	619667	0	619042	1.23721e+06	0	620083	619083	0	619083	0	1.24008e+06	0	7.38942e+06	3.64125e+06	2.7015e+06	5.32771e+06	3.093e+06	4.81738e+06	4.92775e+06	2.25663e+06	7.3635e+06
177	48.9137	Gentisic acid	M+Na	1+	0.963934	154.027	HMDB0000152	3469	0	619250	604750	618167	618833	0	1.23883e+06	1.23921e+06	0	0	0	619542	2.47688e+06	1.23904e+06	1.85792e+06	0	618958	618125	1.23917e+06	0	1.23908e+06	1.23946e+06	0	0	0	1.23908e+06	617125	1.2232e+07	3.79484e+07	1.65069e+07	7.2755e+06	3.63959e+07	1.21361e+07	1.12582e+07	0	7.3835e+06
181.08	49.3697	2,5-Dimethyl-1,4-dithiane-2,5-diol	M+H	1+	0.043225	180.028	HMDB0033556	62105	0	1.2385e+06	619208	619333	1.23496e+06	1.23763e+06	619875	0	619792	1.23846e+06	0	620083	0	0	0	0	0	618917	618500	619292	619542	0	617625	0	0	619375	1.23775e+06	1.16743e+07	6.42704e+06	5.45271e+06	1.00263e+07	7.71329e+06	8.044e+06	2.12425e+06	3.805e+06	3.70325e+06
383.16	50.0542	Heteroflavanone A	M+Na	1+	2.4102	360.121	HMDB0040910	42608055	0	0	618417	0	0	0	0	0	1.237e+06	0	0	0	619417	619625	0	619167	0	619917	617500	0	619625	0	0	619500	619250	619583	619500	3.33338e+06	1.19575e+06	2.43296e+06	2.40667e+06	621500	611375	4.26392e+06	0	1.22475e+06
167.04	50.9399	(3E,5Z)-1,3,5-Tridecatriene-7,9,11-triyne	M+H	1+	1.89478	166.078	HMDB0039104	5322029	0	1.23908e+06	619583	2.47792e+06	1.23808e+06	619917	618792	1.235e+06	1.85942e+06	0	0	0	0	1.85896e+06	0	0	0	618458	618917	1.23796e+06	619583	1.24042e+06	1.23738e+06	619250	1.239e+06	619167	1.23925e+06	1.62515e+07	9.53604e+06	1.42178e+07	1.30369e+07	1.64147e+07	1.06029e+07	1.30934e+07	5.86983e+06	1.32013e+07
234.96	51.6038	4-hydroxy-3-(sulfooxy)benzoic acid	M+H	1+	1.71937	233.983	HMDB0124993	0	0	928875	1.85792e+06	3.71779e+06	0	2.477e+06	1.85804e+06	1.239e+06	619292	619292	2.47692e+06	1.23858e+06	618958	1.23867e+06	1.23908e+06	1.24033e+06	618125	1.85713e+06	0	2.477e+06	2.47442e+06	1.23808e+06	4.33608e+06	618708	2.167e+06	1.85808e+06	3.09667e+06	0	3.81045e+07	2.44975e+07	8.33846e+06	4.29885e+07	3.0697e+07	1.3331e+07	3.03613e+07	3.33873e+07
155.04	52.1688	Glyinflanin H	M+2H	2+	0.247867	308.105	HMDB0041303	15233562	0	1.86238e+06	619583	4.95625e+06	1.54933e+06	1.23792e+06	1.23833e+06	1.54946e+06	1.23833e+06	619375	0	0	0	619542	0	618792	926042	1.85863e+06	619542	1.2395e+06	619667	619042	1.23858e+06	928708	619208	618792	619875	2.90464e+07	2.64455e+07	3.34062e+07	8.89429e+06	3.18293e+07	8.04646e+06	4.58142e+07	2.28626e+07	2.87166e+07
168.96	53.3194	4-Mercapto-5-methyl-3(2H)-thiophenone	M+Na	1+	-0.151107	145.986	HMDB0039828	22572175	0	615333	619125	2.168e+06	619500	2.47313e+06	1.23775e+06	930583	619375	0	0	0	1.85858e+06	1.23467e+06	615833	1.23929e+06	1.86e+06	1.23917e+06	1.23875e+06	1.23679e+06	4.95533e+06	929083	1.23867e+06	1.85733e+06	619042	618542	619625	2.37577e+07	7.11654e+06	1.35789e+07	9.79067e+06	1.56403e+07	2.11642e+07	4.78275e+06	1.56442e+07	7.40242e+06
121.08	53.3859	4-Hydroxystyrene	M+H	1+	1.67164	120.058	HMDB0004072	62453	0	1.84517e+06	619125	619708	1.85904e+06	618292	2.4775e+06	1.8595e+06	0	619042	0	1.23858e+06	1.85825e+06	1.2365e+06	1.85142e+06	619917	619042	619833	1.23492e+06	2.78104e+06	2.47746e+06	3.71892e+06	2.47792e+06	1.23808e+06	928708	619042	3.099e+06	1.02562e+07	7.84896e+06	1.07927e+07	1.16829e+07	8.63712e+06	1.37e+07	1.01423e+07	1.50762e+07	7.57608e+06
219	53.3048	(2E)-3-(3,4,5-trihydroxyphenyl)prop-2-enoic acid	M+Na	1+	2.44522	196.037	HMDB0125523	0	0	618792	1.8585e+06	0	619667	1.85488e+06	619708	1.86208e+06	619375	3.71621e+06	1.2385e+06	619000	0	1.85463e+06	615833	928625	619833	0	619458	619000	3.40804e+06	1.23833e+06	1.23867e+06	619750	1.2385e+06	619458	619833	1.87631e+07	1.19685e+07	2.33285e+07	2.43325e+07	7.74042e+06	1.68205e+07	2.93366e+07	2.90247e+07	1.60599e+07
228.84	53.4726	Thiosulfate	2M+H	1+	0.775591	113.945	HMDB0000257	1085	0	929292	1.85813e+06	1.23883e+06	2.47758e+06	1.8555e+06	1.85838e+06	1.23867e+06	619083	619458	619417	619458	619250	1.54888e+06	2.4795e+06	1.23958e+06	1.85871e+06	3.40767e+06	2.47483e+06	1.23733e+06	1.85733e+06	1.23925e+06	1.23896e+06	1.85838e+06	928625	1.85571e+06	0	2.81926e+07	1.81632e+07	1.16214e+07	4.38674e+07	2.12281e+07	2.22841e+07	2.65225e+07	1.4076e+07	2.26671e+07
321.12	53.7372	1-(2,4-Dihydroxy-6-methoxy-3,5-dimethylphenyl)-3-phenyl-2-propen-1-one	M+Na	1+	2.37595	298.121	HMDB0037376	10424762	0	0	0	0	620167	1.23658e+06	618833	0	0	0	619500	0	0	619958	0	0	0	0	620042	0	0	619417	0	619292	619750	0	0	7.34383e+06	2.24808e+06	4.17233e+06	4.99575e+06	4.58496e+06	2.45e+06	2.98846e+06	1.86071e+06	5.26854e+06
400.08	55.4587	Apigenin 7-[glucuronyl-(1-&gt;2)-glucuronide] 4'-glucuronide	M+2H	2+	-0.499653	798.149	HMDB0038294	0	0	0	0	0	0	0	0	0	0	0	0	0	0	0	619250	0	0	619000	0	0	0	0	0	0	0	0	0	2.38721e+06	4.76875e+06	3.68787e+06	1.84092e+06	3.09542e+06	1.8e+06	4.60362e+06	3.61921e+06	4.23067e+06
222.03	56.7852	Ethyl 2-(methyldithio)propionate	M+ACN+H	1+	1.90182	180.028	HMDB0038896	90972	929500	0	0	0	0	0	0	0	0	0	0	0	0	0	0	0	0	0	0	0	0	0	0	0	0	0	0	0	0	0	0	0	0	0	0	0
705.12	55.8469	8-Hydroxyhesperetin 7-[6-acetylglucosyl-(1-&gt;2)-glucoside]	M+Na	1+	-0.322754	682.175	HMDB0041232	0	0	0	0	0	0	0	0	0	0	0	0	0	0	619583	0	0	0	0	0	0	0	0	0	0	0	0	619583	603417	1.20663e+06	0	3.07183e+06	1.24367e+06	0	0	0	0
330.12	56.62	(+)-Erythraline	M+CH3OH+H	1+	1.94577	297.136	HMDB0030258	12308897	0	619417	0	620000	1.23875e+06	0	619500	0	619500	0	619208	619250	0	0	0	0	0	0	0	0	1.23658e+06	0	0	0	0	619458	0	2.07546e+06	1.53858e+06	1.842e+06	2.65192e+06	3.02971e+06	2.48067e+06	1.80013e+06	1.82538e+06	0
451.08	59.3472	(Â±)-Flufenprox	M+H	1+	2.71786	450.121	HMDB0039360	86103	0	1.15717e+06	874000	1.52004e+06	563917	1.73229e+06	584958	581250	594708	1.54371e+06	620375	620333	610583	582500	0	610500	0	574750	565000	570833	1.73129e+06	2.47458e+06	1.23308e+06	1.14642e+06	890083	1.16333e+06	0	2.16232e+07	6.42229e+06	1.00349e+07	8.36721e+06	9.83704e+06	1.4213e+07	1.08968e+07	1.57906e+07	1.72342e+07
150.96	42.9211	Thiodiacetic acid	M+H	1+	-0.110853	149.999	HMDB0042032	31277	0	1.85954e+06	1.24025e+06	929792	620042	2.16954e+06	619917	1.23858e+06	619542	0	618917	1.23867e+06	619042	0	619625	0	618375	619375	619083	1.85925e+06	619958	619458	3.09104e+06	1.23221e+06	1.85954e+06	0	0	6.03408e+06	7.43533e+06	5.69558e+06	5.17904e+06	6.70679e+06	6.52008e+06	9.56217e+06	9.15054e+06	6.56129e+06
140.04	44.9957	3,4-Dihydroxybenzylamine	M+H	1+	1.76725	139.063	HMDB0012153	91623	0	1.23883e+06	1.23896e+06	619667	2.47929e+06	620083	3.08813e+06	1.85812e+06	1.85858e+06	1.24508e+06	1.85813e+06	1.23983e+06	1.54996e+06	3.09421e+06	1.85717e+06	4.95633e+06	619500	1.85717e+06	4.25888e+06	2.16979e+06	1.23983e+06	0	3.71888e+06	1.23517e+06	0	1.85808e+06	619417	3.92285e+07	4.78486e+07	3.67423e+07	4.40402e+07	4.18508e+07	1.32456e+08	6.32085e+07	2.01938e+07	6.2271e+07
264	45.6405	3-Mercaptolactate-cysteine disulfide	M+Na	1+	0.686537	241.008	HMDB0006512	193536	0	1.23942e+06	0	0	0	0	0	1.238e+06	0	0	618792	0	617583	0	1.23913e+06	619667	619042	619833	618208	1.23892e+06	619375	619458	0	618167	619917	928375	619625	9.60679e+06	6.43175e+06	9.56496e+06	1.18065e+07	7.7675e+06	1.84404e+07	4.96508e+06	1.33883e+07	9.72267e+06
155.04	45.8921	Protocatechuic acid	M+H	1+	0.998024	154.027	HMDB0001856	72	0	0	619417	2.78896e+06	1.24129e+06	928917	1.85817e+06	618292	3.7195e+06	619375	1.23788e+06	619375	0	619333	0	0	619167	1.23996e+06	1.23475e+06	1.54917e+06	619083	619792	619625	0	1.23496e+06	0	1.23888e+06	2.67146e+07	2.5398e+07	2.00391e+07	1.91707e+07	2.21427e+07	1.08181e+07	1.19562e+07	1.3448e+07	8.063e+06
166.92	46.5723	3H-1,2-Dithiole-3-thione	M+CH3OH+H	1+	-2.19321	133.932	HMDB0035702	68296	0	0	619500	619125	620458	619417	1.23883e+06	618625	620042	1.23783e+06	619542	618917	619167	1.23879e+06	618875	619125	619167	0	619208	620000	0	619500	619875	0	623833	618917	619292	6.75125e+06	1.00859e+07	7.47613e+06	3.84258e+06	5.79858e+06	1.27215e+07	9.12958e+06	7.958e+06	2.04867e+07
561.72	48.1922	8-Isoprostane	2M+H	1+	-0.141354	280.313	HMDB0004659	107873	0	619458	0	0	619500	0	0	618917	619792	0	0	0	0	0	0	0	0	0	618958	619917	0	0	0	615292	0	0	0	1.78225e+06	2.049e+06	1.17233e+06	1.84025e+06	1.85412e+06	621125	3.03167e+06	1.84204e+06	1.82183e+06
283.8	47.4304	Cer(d18:0/18:1(11Z))	M+2H	2+	0.975737	565.543	HMDB0011762	53481047	0	0	0	1.23767e+06	1.23792e+06	0	0	0	0	0	619000	0	619083	619125	0	0	615333	0	0	619375	619208	0	619625	0	619042	0	619000	5.14171e+06	4.12558e+06	5.51763e+06	2.47117e+06	3.00967e+06	1.07806e+07	5.37846e+06	4.65083e+06	2.42996e+06
356.04	51.2002	Clorazepate	M+ACN+H	1+	-0.258052	314.046	HMDB0014766	2809	0	1.23654e+06	0	0	619042	0	619792	619208	0	619042	0	619000	617875	0	1.85842e+06	0	0	619500	0	619667	0	0	619083	0	617750	0	0	1.20145e+07	3.71671e+06	3.94271e+06	4.58617e+06	4.35192e+06	3.63575e+06	5.97204e+06	1.05208e+07	2.16088e+06
406.08	58.4829	Glucose isomerase from streptomyces rubiginosus	M+ACN+H	1+	2.20683	364.065	HMDB0032295	1151718	0	1.79475e+06	4.64129e+06	6.576e+06	5.87013e+06	2.28221e+06	3.43683e+06	6.49542e+06	2.91175e+06	3.11796e+07	3.93877e+07	3.26761e+07	2.76792e+07	0	3.27466e+07	3.66163e+07	1.89137e+07	3.27875e+07	3.90196e+06	3.02488e+06	5.39608e+06	4.20233e+06	1.00471e+07	3.44729e+06	4.50675e+06	2.86367e+06	9.99233e+06	1.14192e+08	2.71933e+07	2.4328e+07	6.58158e+07	4.1815e+07	2.98683e+07	3.46712e+07	2.982e+07	7.43647e+07
339	4.01033	Cysteic acid	2M+H	1+	3.38487	169.004	HMDB0002757	25701	4.98202e+08	6.64155e+08	4.59608e+08	1.41344e+08	1.42791e+08	8.01354e+07	5.66601e+07	9.40129e+07	1.08835e+08	3.54778e+07	2.9918e+07	2.35747e+07	1.65783e+08	4.75242e+07	9.63031e+07	1.59876e+08	1.53619e+08	1.21746e+08	2.66533e+08	2.29309e+08	0	5.4474e+08	2.53392e+08	2.45389e+08	2.57867e+08	3.02769e+08	2.81488e+08	1.888e+09	1.10618e+09	1.69712e+09	1.34618e+09	1.64799e+09	9.70677e+08	1.69132e+09	2.04329e+09	3.8521e+09
760.68	4.46972	CE(DiMe(11,5))	M+ACN+H	1+	-2.0476	718.626	HMDB0061668	0	2.40497e+08	0	2.83047e+08	2.72906e+08	2.34678e+08	2.83521e+08	3.36697e+08	3.71869e+08	4.55587e+08	1.77257e+08	1.28272e+08	1.69948e+08	1.67001e+08	1.69562e+08	2.35501e+08	1.30276e+08	1.2509e+08	1.35947e+08	2.83052e+08	0	2.9437e+08	1.05453e+09	1.06132e+09	1.06503e+09	8.53353e+08	7.82019e+08	5.66734e+08	6.37228e+09	5.17616e+09	5.51753e+09	1.13006e+10	1.14935e+10	1.22382e+10	2.71429e+06	4.38458e+06	3.67175e+06
760.56	4.48918	PC(16:0/18:1(9Z))	M+H	1+	0.381187	759.578	HMDB0007972	5497103	3.08238e+08	3.42263e+08	2.99123e+08	3.60384e+08	0	3.08836e+08	3.93694e+08	0	5.12121e+08	1.93269e+08	1.68421e+08	1.91604e+08	1.95933e+08	2.03956e+08	2.34107e+08	1.35811e+08	1.56109e+08	1.4615e+08	3.44885e+08	3.33135e+08	3.05418e+08	1.03934e+09	1.00259e+09	1.06925e+09	8.35285e+08	7.21311e+08	0	6.34538e+09	5.55241e+09	4.62372e+09	1.21864e+10	1.19332e+10	1.27052e+10	2.43096e+06	3.96488e+06	3.33417e+06
379.92	3.96131	Captafol	M+CH3OH+H	1+	2.42421	346.911	HMDB0031669	17038	2.4867e+08	0	2.35603e+08	2.28862e+08	2.24405e+08	2.32523e+08	2.92433e+08	2.97191e+08	3.05586e+08	9.45857e+07	1.03959e+08	1.12627e+08	1.76453e+08	9.74048e+07	1.30971e+08	1.16916e+08	1.41937e+08	1.17481e+08	3.17911e+08	3.1923e+08	3.63802e+08	3.15632e+08	3.85122e+08	3.1684e+08	2.75216e+08	3.2084e+08	3.35655e+08	2.43582e+09	2.58272e+09	2.58814e+09	3.19769e+09	4.18347e+09	3.86122e+09	2.9931e+09	3.29201e+09	2.44509e+09
410.88	3.66284	(Â±)-Leptophos	M+H	1+	1.9106	409.87	HMDB0031798	30709	1.48453e+08	1.20037e+08	1.23259e+08	1.33925e+08	1.51255e+08	1.4653e+08	2.12262e+08	1.89175e+08	2.18665e+08	7.89515e+07	6.08179e+07	6.78374e+07	6.59872e+07	6.96551e+07	8.97944e+07	9.19597e+07	6.421e+07	4.27822e+07	8.88823e+07	8.4328e+07	1.08939e+08	1.43175e+08	2.1336e+08	1.22276e+08	1.04819e+08	1.31908e+08	1.19752e+08	1.95214e+09	1.99452e+09	1.53518e+09	1.32322e+09	2.11306e+09	1.24264e+09	9.07005e+08	1.30608e+09	9.28195e+08
552.96	3.68652	6-Phosphogluconic acid	2M+H	1+	1.85736	276.025	HMDB0001316	91493	1.16135e+08	1.17413e+08	1.1258e+08	1.19794e+08	9.00847e+07	1.01129e+08	1.07301e+08	8.00135e+07	9.61828e+07	7.42171e+07	6.03322e+07	4.74133e+07	3.94395e+07	3.75211e+07	4.67681e+07	4.31337e+07	4.20008e+07	3.97859e+07	6.91805e+07	4.83013e+07	6.64975e+07	4.04073e+07	5.2078e+07	4.66422e+07	2.74491e+07	4.17098e+07	2.94315e+07	1.52007e+09	1.7663e+09	9.8704e+08	5.36621e+08	5.53158e+08	4.81221e+08	6.27559e+08	5.4712e+08	4.77568e+08
299.16	3.67836	Venoterpine	2M+H	1+	2.48374	149.084	HMDB0030175	5315179	7.71949e+07	0	6.33436e+07	1.04943e+08	2.03029e+08	1.744e+08	1.95327e+08	1.58464e+08	1.4449e+08	1.14769e+08	1.13652e+08	9.66799e+07	1.06953e+08	1.61832e+08	1.53614e+08	1.43313e+08	1.15898e+08	1.14922e+08	2.37723e+08	2.9553e+08	3.93144e+08	3.3992e+08	4.4379e+08	3.43693e+08	2.42333e+08	2.4954e+08	2.14831e+08	3.89164e+09	2.28111e+09	2.56074e+09	2.79687e+09	2.60887e+09	2.62344e+09	2.33235e+09	3.82258e+09	2.26185e+09
286.2	3.93698	Hydroxyprolyl-Isoleucine	M+ACN+H	1+	3.20812	244.142	HMDB0028866	61157357	8.2822e+07	1.65144e+08	1.47422e+08	8.32919e+07	6.33213e+07	1.30976e+08	1.02782e+08	1.56892e+08	1.78298e+08	6.8709e+07	7.95455e+07	8.63854e+07	6.34222e+07	1.10019e+08	4.44929e+07	1.93565e+08	3.82295e+07	1.63385e+08	1.50658e+08	2.45245e+08	2.89023e+08	1.19598e+08	2.23616e+08	1.38985e+08	7.71617e+07	1.56294e+08	1.73269e+08	2.11449e+09	2.15617e+09	2.20852e+09	4.38655e+09	3.85781e+09	3.58818e+09	5.64964e+09	4.00132e+09	4.12839e+09
410.4	3.65707	TG(16:0/o-18:0/16:1(9Z))	M+2H	2+	-1.46973	818.773	HMDB0044647	0	1.32815e+08	1.75989e+08	1.21272e+08	1.30139e+08	1.74908e+08	1.38255e+08	0	1.66279e+08	3.78936e+08	6.61188e+07	7.48107e+07	6.46347e+07	6.83727e+07	6.64312e+07	1.02474e+08	8.51674e+07	6.46245e+07	4.4429e+07	7.30326e+07	8.03348e+07	3.03259e+08	1.50813e+08	1.83728e+08	1.47164e+08	1.06118e+08	8.43357e+07	1.26213e+08	1.99667e+09	1.85602e+09	1.42536e+09	6.45533e+08	3.11709e+09	0	4.97745e+08	1.44122e+09	1.26028e+09
410.28	3.65254	(R)-3,4-Dihydro-2-(4,8,12-trimethyl-3,7,11-tridecatrienyl)-2H-1-benzopyran-6-ol	M+ACN+H	1+	2.96515	368.272	HMDB0036013	9842235	1.22473e+08	3.20904e+08	3.12262e+08	1.24952e+08	1.29536e+08	1.48136e+08	2.15468e+08	1.67549e+08	1.86647e+08	6.0531e+07	5.63188e+07	5.28408e+07	8.6579e+07	5.80255e+07	8.17351e+07	8.69191e+07	6.3294e+07	4.76716e+07	8.15826e+07	3.75485e+08	7.00658e+07	2.67452e+08	1.32943e+08	1.60536e+08	9.92721e+07	7.94716e+07	1.34034e+08	5.94963e+08	1.70233e+09	1.36943e+09	6.83489e+08	1.70457e+09	1.72629e+09	8.16449e+08	6.32151e+08	1.04321e+09
228.84	4.08063	Hydroxidodioxidosulfidosulfate	2M+H	1+	0.289906	113.945	HMDB0060293	1085	9.1102e+07	1.03607e+08	1.24841e+08	1.23298e+08	1.10128e+08	1.13391e+08	1.3075e+08	1.30816e+08	1.41737e+08	7.05666e+07	6.00123e+07	7.38595e+07	6.63394e+07	5.0521e+07	5.48143e+07	7.49726e+07	7.25443e+07	6.50585e+07	1.54517e+08	1.53629e+08	1.74016e+08	1.21133e+08	1.57197e+08	1.21927e+08	1.12524e+08	1.20559e+08	1.21593e+08	1.08611e+09	1.11437e+09	1.08168e+09	1.3182e+09	1.31784e+09	6.06432e+08	1.49412e+09	1.11734e+09	1.19678e+09
745.8	4.29864	5alpha-Cholestane	2M+H	1+	-0.0371394	372.376	HMDB0041632	2723895	8.3293e+07	8.64404e+07	8.60985e+07	9.44473e+07	8.36264e+07	9.22622e+07	9.11267e+07	9.91767e+07	9.60112e+07	3.43792e+07	2.89858e+07	2.91168e+07	5.3896e+07	3.6457e+07	4.78805e+07	2.88678e+07	0	3.30055e+07	8.42005e+07	8.83542e+07	1.0323e+08	2.38857e+08	1.40251e+08	1.10454e+08	2.29014e+08	2.05947e+08	1.61616e+08	9.67181e+08	5.49188e+06	3.801e+06	5.80644e+08	3.56148e+07	7.31e+06	1.44854e+06	3.25007e+07	7.41904e+06
409.2	3.66912	1-(2,4-Dihydroxyphenyl)-3-[8-hydroxy-2-methyl-2-(4-methyl-3-pentenyl)-2H-1-benzopyran-5-yl]-1-propanone	M+H	1+	3.49029	408.194	HMDB0031922	21637213	5.70699e+07	2.15818e+08	5.81909e+07	9.47973e+07	7.38227e+07	2.86148e+08	1.2341e+08	8.03382e+07	8.76574e+07	3.42572e+07	2.20023e+07	3.46975e+07	4.17779e+07	1.62527e+07	4.10113e+07	2.94366e+07	3.23525e+07	3.58318e+07	3.834e+07	4.0685e+07	4.0278e+07	7.32664e+07	7.85336e+07	7.49733e+07	6.0006e+07	6.19848e+07	6.65902e+07	9.29888e+08	9.51886e+08	7.01861e+08	7.95623e+08	9.9686e+08	8.86764e+08	4.81102e+08	3.9012e+08	0
648.12	3.69632	Peonidin 3-sophoroside	M+Na	1+	0.958991	625.177	HMDB0041766	0	5.09213e+07	5.26213e+07	5.75626e+07	4.16009e+07	4.96462e+07	5.48677e+07	4.07617e+07	3.62911e+07	3.20088e+07	2.67906e+07	0	1.73e+07	1.30831e+07	1.25462e+07	7.15142e+06	1.99456e+07	1.68071e+07	1.01257e+07	2.67603e+07	1.94874e+07	1.85167e+07	1.33079e+07	1.09292e+07	7.96196e+06	6.53158e+06	7.17104e+06	1.97888e+06	3.90926e+08	3.37473e+08	3.55589e+08	2.68082e+08	2.32473e+08	1.94106e+08	2.79613e+08	2.03435e+08	1.67549e+08
784.44	4.3318	Alliosterol 1-rhamnoside 16-galactoside	M+ACN+H	1+	-0.678846	742.45	HMDB0038345	0	8.55458e+07	8.93187e+07	9.62268e+07	8.73625e+07	8.22331e+07	9.37371e+07	7.70211e+07	7.08853e+07	8.45045e+07	3.15705e+07	4.08532e+07	4.80667e+07	3.52759e+07	5.28276e+07	6.53122e+07	6.12062e+07	6.1625e+07	3.55555e+07	9.68196e+07	8.10134e+07	1.09842e+08	2.25373e+08	2.1838e+08	2.33222e+08	2.53669e+08	2.25285e+08	1.88101e+08	1.58313e+09	1.16761e+07	7.08121e+06	1.40695e+07	1.16492e+07	2.14728e+07	1.1381e+07	5.16675e+06	6.53017e+06
441	3.67196	Imidazole acetol-phosphate	2M+H	1+	3.04356	220.025	HMDB0012236	792	5.30478e+07	0	5.04714e+07	5.64185e+07	5.11216e+07	5.29868e+07	5.17272e+07	4.78962e+07	4.29295e+07	2.99044e+07	3.55235e+07	1.9038e+07	0	1.86435e+07	2.79499e+07	2.41278e+07	3.1208e+07	2.26465e+07	4.97392e+07	4.90811e+07	5.70888e+07	6.06575e+07	5.78357e+07	4.55921e+07	5.32425e+07	5.5188e+07	4.68974e+07	9.4994e+08	7.77137e+08	6.70105e+08	4.98362e+08	9.23843e+08	3.40827e+08	8.23005e+08	4.06821e+08	4.47851e+08
212.04	32.12	Phosphocreatine	M+H	1+	2.55392	211.036	HMDB0001511	587	3.12313e+07	0	1.74822e+08	1.60401e+08	1.02427e+08	3.93298e+07	1.60268e+08	1.39119e+08	8.29008e+07	5.33244e+07	7.91677e+07	4.05815e+07	6.3704e+07	1.06312e+08	5.62771e+07	6.69183e+07	0	6.01767e+07	9.2835e+07	1.21144e+08	2.56688e+07	1.06759e+08	8.86601e+07	2.75237e+08	6.48398e+07	6.44859e+07	3.64891e+07	3.98453e+09	2.0092e+09	1.64903e+09	3.20624e+09	1.99734e+09	3.77324e+09	1.01257e+09	9.73664e+08	5.58196e+09
522.12	22.2141	Halofantrine	M+Na	1+	-1.75574	499.166	HMDB0015349	37393	4.73494e+07	2.00875e+08	4.40345e+07	6.58862e+07	4.41267e+07	5.17737e+07	2.12714e+08	3.7612e+07	2.985e+07	3.35983e+06	5.13096e+06	3.088e+06	5.48167e+06	7.64142e+06	4.60463e+06	4.02967e+06	5.57892e+06	9.11529e+06	3.34009e+08	1.6969e+08	2.82937e+08	1.03823e+08	1.95132e+08	2.89136e+07	3.11871e+07	6.26617e+07	1.70966e+07	1.14355e+09	3.90888e+08	3.28175e+08	1.40204e+08	2.40469e+07	6.66887e+07	8.8845e+07	4.21508e+07	1.03327e+08
383.4	3.68516	Lepidiumsesterterpenol	M+H	1+	1.61617	382.381	HMDB0036843	10643653	6.83119e+07	3.08071e+08	9.05577e+07	2.8262e+08	3.26905e+08	3.44958e+08	9.43682e+07	8.75668e+07	6.14818e+07	2.0247e+08	5.112e+07	5.5719e+07	5.2238e+07	2.79465e+07	5.55945e+07	4.51394e+07	4.22339e+07	1.4629e+07	8.47846e+07	7.59284e+07	2.83986e+08	9.57485e+07	4.74293e+07	6.26452e+07	5.90353e+07	4.19955e+07	6.03274e+07	8.78463e+08	5.35981e+08	8.54395e+08	8.12029e+08	2.50322e+08	2.61338e+08	8.64195e+08	3.2035e+08	6.36805e+08
747.48	4.40519	N-Jasmonoyltyrosine	2M+H	1+	1.14351	373.189	HMDB0039503	0	5.41613e+07	6.67376e+07	2.87227e+07	7.9577e+07	5.18999e+07	5.94352e+07	5.46516e+07	5.46835e+07	6.20223e+07	2.19745e+07	1.50585e+07	1.71085e+07	2.00724e+07	2.73167e+07	3.07132e+07	2.09303e+07	1.61293e+07	2.11309e+07	4.67324e+07	2.8232e+07	4.08089e+07	1.25314e+08	7.79635e+07	4.32649e+07	5.07563e+07	5.79052e+07	7.57282e+07	6.94929e+08	1.43962e+07	1.88377e+08	1.32544e+08	1.05309e+09	4.08091e+08	5.40383e+06	7.89917e+06	4.10858e+06
212.04	37.2056	2,4-Dihydroxy-7-methoxy-2H-1,4-benzoxazin-3(4H)-one	M+H	1+	2.66845	211.048	HMDB0034864	2358	3.2883e+07	0	0	8.55053e+07	6.67515e+07	2.85315e+07	0	4.27776e+07	5.3343e+07	4.17915e+07	1.54663e+08	4.73622e+07	3.28317e+07	1.12983e+08	1.13973e+08	7.06585e+07	6.35623e+07	2.23153e+07	8.00047e+07	1.38115e+08	3.52714e+07	5.66419e+07	6.63117e+07	9.94174e+07	1.09931e+08	2.59298e+07	4.83738e+07	4.40314e+09	1.78836e+09	1.42509e+09	0	3.1573e+09	2.84982e+09	1.52734e+09	1.74524e+09	6.29825e+09
322.2	3.94821	Atropine	M+CH3OH+H	1+	3.60172	289.168	HMDB0014712	0	4.5032e+07	5.4436e+07	4.88106e+07	1.6581e+07	1.5289e+07	2.36903e+07	1.97704e+07	8.12354e+06	6.67442e+06	5.04225e+06	2.58929e+06	1.63029e+06	9.74529e+06	5.45662e+06	9.92267e+06	6.74567e+06	2.07332e+07	1.05791e+07	1.5939e+07	2.22797e+07	2.37751e+07	3.43486e+07	3.52532e+07	1.66881e+07	1.63399e+07	1.59422e+07	1.47843e+07	1.62364e+08	1.39656e+08	2.26189e+08	2.71133e+08	1.69085e+08	1.92582e+08	1.39903e+08	3.02242e+08	1.59255e+08
653.4	4.08749	1-(4-Hydroxy-3-methoxyphenyl)-7-phenyl-3,5-heptanedione	2M+H	1+	2.52699	326.152	HMDB0033710	13337758	1.06503e+07	2.24451e+07	1.283e+07	5.54833e+06	2.79319e+07	2.25729e+07	5.57679e+06	7.63654e+06	1.0035e+07	788333	3.61158e+06	2.1045e+06	2.86238e+06	1.84767e+06	3.38592e+06	4.33583e+06	3.41733e+06	3.26325e+06	1.48277e+07	5.2525e+06	1.90146e+07	5.15317e+06	1.38913e+07	2.84642e+06	9.45579e+06	1.43255e+07	6.93158e+06	1.36406e+08	1.87929e+08	2.62553e+08	2.84994e+08	6.65057e+08	0	5.73943e+08	5.73877e+08	1.81032e+08
466.44	25.6528	Anhydrosophoradiol	M+ACN+H	1+	-1.77581	424.371	HMDB0035265	0	4.21588e+07	2.18288e+08	1.92143e+07	2.01565e+07	2.11313e+08	1.48933e+07	6.38606e+07	7.22056e+07	6.22512e+07	3.40688e+06	4.33258e+06	5.25263e+06	1.22758e+06	1.23975e+06	2.47858e+06	1.86029e+06	3.72125e+06	4.34046e+06	9.33918e+07	1.00668e+08	1.17518e+08	1.89001e+08	8.72536e+07	1.40622e+08	3.38161e+07	5.81465e+07	2.30286e+07	1.68425e+09	0	0	0	1.703e+09	0	1.90761e+09	0	7.47702e+08
495.24	23.6406	1-Isobutanol	M+ACN+H	1+	-0.874594	453.163	HMDB0031948	0	6.34095e+07	1.85797e+08	3.47864e+07	3.07262e+07	6.50427e+07	2.99126e+07	8.20077e+07	7.85733e+07	7.18744e+07	7.68529e+06	3.39292e+06	3.71208e+06	4.64121e+06	5.25379e+06	2.79012e+06	3.40304e+06	4.02775e+06	1.83575e+06	1.06982e+08	7.71713e+07	9.77536e+07	8.51346e+07	2.06125e+08	9.38674e+07	4.39328e+07	4.48418e+07	1.24693e+07	1.94465e+09	6.17027e+08	1.61284e+09	0	3.02345e+09	1.18328e+09	5.39772e+08	6.05724e+08	1.08876e+09
774.6	4.56555	PC(20:1(11Z)/15:0)	M+H	1+	-0.212335	773.593	HMDB0008297	52923097	2.11122e+07	3.51594e+07	3.18734e+07	2.90639e+07	2.7986e+07	3.8021e+07	2.5169e+07	1.98006e+07	2.33936e+07	1.86235e+07	2.17234e+07	1.01991e+07	1.62219e+07	1.9325e+07	2.52549e+07	6.2205e+06	6.8545e+06	1.77875e+07	3.04395e+07	2.3636e+07	2.17834e+07	5.53311e+07	3.44375e+07	6.18205e+07	5.30003e+07	4.28033e+07	2.92634e+07	2.55127e+08	3.10779e+08	2.59323e+08	6.52912e+08	2.74564e+08	1.0197e+09	4.40575e+08	3.24662e+08	2.01455e+08
388.92	4.10174	Captafol	M+ACN+H	1+	0.920605	346.911	HMDB0031669	17038	2.95555e+07	2.55104e+07	2.41211e+07	1.06697e+07	1.50407e+07	1.48473e+07	2.0602e+07	2.55008e+07	1.20633e+07	7.98621e+06	1.54877e+07	9.73208e+06	1.90817e+07	1.50215e+07	1.03321e+07	5.65633e+06	1.66603e+07	1.47827e+07	2.37227e+07	3.1184e+07	2.40835e+07	3.38944e+07	3.81022e+07	1.67491e+07	2.83655e+07	1.91604e+07	2.26742e+07	5.05853e+08	4.05965e+08	5.08058e+08	7.9247e+08	4.38948e+08	7.81177e+08	7.91014e+08	7.41167e+08	4.11926e+08
733.2	4.58948	Phosphoribosyl formamidocarboxamide	2M+H	1+	0.79233	366.058	HMDB0001439	166760	2.86388e+07	5.04495e+07	3.82688e+07	4.15078e+07	4.36915e+07	6.09779e+07	3.91368e+07	4.87591e+07	5.38826e+07	1.30441e+07	1.89846e+07	2.6522e+07	2.30381e+07	2.31556e+07	2.98085e+07	1.4199e+07	1.6613e+07	1.17289e+07	4.80962e+07	4.53662e+07	3.98388e+07	9.76897e+07	8.95808e+07	9.81895e+07	9.09862e+07	6.49199e+07	6.63437e+07	5.39554e+08	4.09964e+08	5.47334e+08	3.349e+06	1.18183e+09	1.13221e+09	1.08128e+07	1.16852e+07	5.10087e+08
707.28	4.64638	6''-O-Acetylholocalin	2M+H	1+	0.544348	353.111	HMDB0036331	0	2.54688e+07	5.29679e+07	3.22034e+07	5.85793e+07	5.19643e+07	5.57988e+07	4.17895e+07	1.83449e+07	6.74913e+07	2.61883e+07	2.99959e+07	3.33634e+07	2.37898e+07	2.06413e+07	2.68915e+07	2.08272e+07	1.6292e+07	3.32195e+07	3.31314e+07	2.14585e+07	4.17769e+07	9.87541e+07	6.6929e+07	7.05825e+07	5.3056e+07	8.1734e+07	5.50974e+07	6.59382e+08	5.6732e+08	6.9436e+08	1.04464e+07	3.19508e+06	1.03018e+09	7.82467e+06	3.22657e+08	2.40217e+06
125.52	56.5422	Alendronic acid	M+2H	2+	-0.200161	249.017	HMDB0001915	2088	2.07175e+07	1.17664e+08	5.57204e+06	3.71654e+06	8.66263e+06	2.26059e+07	1.23738e+07	8.35975e+06	7.43475e+06	1.54283e+06	2.477e+06	1.548e+06	4.0255e+06	4.02683e+06	1.85762e+06	5.57317e+06	6.19096e+06	6.19388e+06	6.51267e+06	1.17694e+07	1.2688e+07	1.17538e+07	8.35446e+06	3.00358e+07	4.02717e+06	4.33025e+06	4.33517e+06	4.82545e+07	8.33627e+07	5.45856e+07	8.3928e+07	1.1671e+08	7.93542e+07	2.69873e+07	4.0693e+07	4.88209e+07
533.16	20.1924	Kaempferol 3-neohesperidoside-7-(2''-p-coumaryllaminaribioside)	M+2H	2+	-0.534094	1064.3	HMDB0041458	0	4.40099e+07	1.11175e+08	3.61583e+07	1.18422e+08	9.44762e+07	9.282e+07	4.00995e+07	3.94942e+07	0	2.933e+06	2.47967e+06	1.83662e+06	7.02575e+06	2.65429e+06	3.3615e+06	1.06235e+07	7.11225e+06	8.43183e+06	8.08539e+07	8.67335e+07	1.09053e+07	4.83767e+07	1.689e+07	1.83827e+07	4.29642e+06	1.39628e+07	1.54983e+06	8.7188e+07	1.96118e+07	5.96263e+06	3.87379e+06	3.11371e+06	4.31458e+06	5.03492e+06	1.01415e+07	3.93867e+06
201	4.11803	Gluconolactone	M+Na	1+	2.70737	178.048	HMDB0000150	7027	2.59736e+07	2.34038e+07	2.71977e+07	2.37352e+07	1.9231e+07	0	3.4349e+07	2.915e+07	3.24483e+07	8.88063e+06	9.09658e+06	1.17826e+07	1.21082e+07	1.39586e+07	1.3771e+07	1.00646e+07	1.48495e+07	1.89895e+07	4.05298e+07	5.2495e+07	5.02146e+07	2.9599e+07	4.09611e+07	3.46406e+07	3.62885e+07	3.34502e+07	4.64847e+07	2.58335e+08	1.59881e+08	2.78929e+08	2.24167e+08	2.35765e+08	4.9115e+08	3.80143e+08	3.21642e+08	2.56265e+08
689.76	5.1765	MG(18:0e/0:0/0:0)	2M+H	1+	-0.485242	344.329	HMDB0011143	10860876	2.52634e+07	2.6645e+07	2.07361e+07	2.10724e+07	9.3575e+06	2.54943e+07	2.66211e+07	3.30676e+07	1.73858e+07	2.64685e+07	7.93754e+06	1.18401e+07	1.4436e+07	1.59585e+07	1.23053e+07	0	7.14662e+06	1.36292e+07	1.48497e+07	7.1555e+06	1.76788e+07	6.54604e+07	5.90613e+07	6.73868e+07	9.66227e+07	0	6.78745e+07	2.78527e+08	3.00587e+07	2.94452e+07	5.2549e+07	5.29625e+07	3.95588e+07	2.64644e+07	1.7507e+07	2.43945e+07
627.24	2.84278	Isorhamnetin 3-O-a-L-arabinopyranoside 7-O-a-L-rhamnopyranoside	M+CH3OH+H	1+	2.39701	594.158	HMDB0037747	0	1.40378e+07	2.74355e+07	2.1749e+07	1.29686e+07	2.14262e+07	1.73395e+07	3.33374e+07	2.66735e+07	3.73673e+07	9.81621e+06	8.28292e+06	9.622e+06	1.03717e+07	4.33783e+06	1.18572e+07	1.18404e+07	7.06679e+06	1.09044e+07	1.30578e+07	4.40025e+06	1.04573e+07	2.8298e+07	2.77891e+07	2.73673e+07	0	9.3771e+07	7.14976e+07	4.08762e+08	4.24045e+08	4.36515e+08	5.10447e+08	1.08013e+09	6.75417e+08	6.27183e+08	4.47499e+08	4.49181e+08
466.44	25.3758	Mangiferoleanone	M+ACN+H	1+	-2.06315	424.371	HMDB0036016	0	4.21588e+07	2.1216e+08	3.41393e+07	3.10881e+07	2.16558e+07	4.56959e+07	2.63189e+08	8.14619e+07	6.6489e+07	3.40688e+06	1.85908e+06	5.25263e+06	2.46317e+06	2.46425e+06	3.09133e+06	1.85775e+06	6.81554e+06	4.34046e+06	4.68207e+08	9.68018e+07	0	2.33345e+08	1.99765e+08	6.5342e+08	7.82159e+07	1.1593e+08	3.25725e+07	1.54531e+09	1.28098e+09	1.27554e+09	4.62551e+09	2.18991e+09	0	1.56568e+09	5.89102e+09	9.1671e+08
258.96	4.00902	Triphosphate	M+H	1+	1.24721	257.91	HMDB0003379	983	4.38064e+07	5.62901e+07	3.24152e+07	2.97957e+07	3.16809e+07	5.73963e+07	2.79748e+07	6.99922e+07	7.84395e+07	2.12163e+07	3.71968e+07	1.84521e+07	3.91202e+07	2.93835e+07	2.99561e+07	3.59564e+07	3.53443e+07	4.396e+07	7.17629e+07	4.63298e+07	1.03616e+08	5.449e+07	6.75976e+07	1.65486e+07	2.34224e+07	5.26035e+07	3.40797e+07	6.8836e+08	3.67158e+08	4.19482e+08	8.25562e+08	8.60261e+08	7.64165e+08	1.43805e+09	9.35807e+08	1.02563e+09
576	3.64882	Cefotetan	M+H	1+	0.169411	575.002	HMDB0015425	0	3.07014e+07	4.80347e+07	1.99807e+07	3.00282e+07	2.26991e+07	3.29228e+07	2.66523e+07	2.22213e+07	1.30063e+07	1.20295e+07	1.42413e+07	9.22121e+06	7.63979e+06	1.5188e+07	1.86846e+07	1.07214e+07	1.12698e+07	8.64237e+06	3.05415e+07	1.42641e+07	4.54413e+06	1.6445e+07	1.75413e+07	1.43528e+07	4.99646e+06	1.64982e+07	1.12973e+07	2.06868e+08	3.65289e+08	2.90049e+08	1.2977e+08	1.24263e+08	1.32738e+08	1.57092e+08	1.19156e+08	1.05453e+08
466.32	24.4693	Alpha-Tocotrienol	M+ACN+H	1+	-1.18772	424.334	HMDB0006327	5282347	3.45725e+07	0	6.51417e+07	9.35083e+07	9.45596e+07	9.29897e+07	1.33587e+08	1.49913e+08	1.04051e+08	1.57151e+07	1.5127e+07	1.20742e+07	1.39273e+07	1.11425e+07	1.44577e+07	9.84583e+06	1.1289e+07	2.47566e+07	0	6.50695e+08	4.18869e+08	3.23233e+08	1.27539e+08	5.25181e+08	0	5.57862e+08	9.67801e+07	9.98788e+07	0	7.06229e+06	6.04392e+06	2.00109e+08	7.85263e+07	0	7.6555e+07	4.55238e+06
211.92	2.64704	1,2,4,6-Tetrathiepane	M+ACN+H	1+	0.409028	169.935	HMDB0031719	520423	3.63852e+07	1.34559e+08	0	3.72751e+07	2.62769e+08	6.77508e+07	2.40782e+07	1.51386e+08	9.40317e+06	1.8231e+07	9.82246e+06	8.96429e+06	8.93642e+06	1.41756e+07	6.80833e+06	1.0508e+07	4.89067e+06	1.60261e+07	3.54975e+07	3.29282e+07	2.23725e+07	3.17781e+07	1.23298e+07	3.35538e+07	2.08222e+07	3.11149e+07	3.04791e+07	5.14376e+08	9.52227e+08	8.25049e+08	7.27929e+08	7.33195e+08	3.45832e+08	4.25067e+08	1.03333e+09	3.85236e+08
171	2.45279	Gallic acid	M+H	1+	2.87794	170.022	HMDB0005807	370	3.07007e+07	1.17479e+08	9.06996e+06	5.27425e+06	8.37167e+06	6.81433e+06	3.94703e+07	5.89017e+07	8.04289e+07	1.64057e+07	3.69508e+06	4.02438e+06	6.80233e+06	1.26088e+07	6.79954e+06	1.53887e+07	4.95229e+06	1.07292e+07	1.42594e+07	1.47735e+07	9.52796e+06	9.61433e+06	1.92746e+07	8.10683e+06	1.73715e+07	1.0862e+07	4.962e+06	2.24546e+08	8.5712e+07	2.42535e+08	1.20697e+08	1.38271e+08	5.57223e+07	7.0508e+07	5.73443e+07	1.18785e+08
768.6	4.37603	PC(P-18:0/18:3(9Z,12Z,15Z))	M+H	1+	-0.361105	767.583	HMDB0011246	53480709	4.80008e+06	1.33459e+07	1.34247e+07	9.56704e+06	9.54429e+06	9.43692e+06	8.99875e+06	4.03808e+06	1.04342e+07	6.80763e+06	3.274e+06	6.20092e+06	3.82021e+06	3.28967e+06	5.48158e+06	1.31788e+06	495833	4.61004e+06	3.72525e+06	3.36554e+06	2.85454e+06	4.92933e+06	7.30675e+06	6.92829e+06	6.52908e+06	7.89583e+06	8.48783e+06	1.48145e+08	4.40916e+07	9.81473e+07	7.2434e+07	7.7858e+07	1.63441e+08	9.88741e+07	5.61676e+07	477250
577.2	5.99722	2,4',5,7-Tetrahydroxyflavanone	2M+H	1+	2.6645	288.063	HMDB0040314	21932272	4.32337e+07	1.57168e+08	4.97046e+07	1.57532e+08	2.41199e+07	1.60872e+07	2.02235e+07	1.42355e+07	1.71922e+07	0	2.19575e+07	1.32594e+07	8.05071e+06	1.07968e+07	1.22836e+07	7.92462e+06	4.75927e+07	9.91992e+06	9.02421e+06	1.12461e+07	1.34352e+07	1.67993e+07	1.55245e+07	1.74049e+07	7.23646e+06	7.20308e+06	4.086e+06	3.73761e+08	3.48527e+08	1.41418e+08	2.73023e+08	3.39364e+08	1.84874e+08	1.11737e+08	4.08642e+07	1.01056e+08
719.52	19.1269	PG(16:1(9Z)/16:1(9Z))	M+H	1+	-1.77573	718.478	HMDB0010586	52927230	1.68567e+07	3.42185e+07	3.59232e+07	1.74808e+07	1.25995e+07	2.3201e+07	4.39921e+07	3.61026e+07	9.54196e+06	880542	1.22808e+06	5.81533e+06	1.85963e+06	5.49046e+06	4.32442e+06	6.41933e+06	4.84442e+06	2.4105e+06	7.71665e+07	4.25188e+07	3.79793e+07	1.34848e+07	9.34767e+06	7.32592e+06	3.76904e+06	3.23483e+06	1.21488e+06	1.81113e+06	1.20871e+07	2.77471e+06	1.08742e+06	2.87113e+06	4.48621e+06	1.09246e+06	7.64871e+06	7.80504e+06
719.4	19.1651	Momordicoside E	M+Na	1+	-0.71678	696.408	HMDB0035697	0	1.72664e+07	3.61587e+07	1.92237e+07	5.28908e+06	3.31379e+07	2.19143e+07	3.10903e+07	3.76076e+07	3.03415e+07	3.96829e+06	2.78788e+06	3.35817e+06	3.40788e+06	3.71383e+06	4.31229e+06	8.77208e+06	5.27192e+06	612542	7.19691e+07	1.84255e+07	8.69002e+07	2.29978e+07	1.7301e+07	1.09792e+07	4.03283e+06	3.25963e+06	916833	1.13917e+06	2.78908e+06	3.45867e+06	1.58029e+06	4.93125e+06	3.25158e+06	2.03358e+06	1.24736e+07	4.35883e+06
212.04	55.3473	Thiotepa	M+Na	1+	3.12667	189.049	HMDB0015576	5453	2.29333e+07	0	6.49242e+06	2.41711e+07	4.39796e+07	3.12872e+07	1.76553e+07	1.5807e+07	1.64138e+07	6.19267e+06	6.50417e+06	2.47617e+07	6.50421e+06	1.05282e+07	8.36388e+06	4.0195e+06	7.74888e+06	8.36125e+06	1.54891e+07	1.64192e+07	2.47795e+07	3.19024e+07	1.23882e+07	1.57955e+07	6.50763e+06	1.39425e+07	2.60176e+07	2.63572e+08	2.04209e+08	2.61841e+08	2.60444e+08	0	1.98505e+08	5.11605e+08	5.10112e+08	0
118.08	56.6547	Norvaline	M+H	1+	0.695488	117.079	HMDB0013716	439575	1.42297e+07	5.91788e+07	9.29058e+06	1.02225e+07	7.123e+06	5.88821e+06	1.51757e+07	1.02193e+07	5.88717e+06	2.47654e+06	5.26463e+06	2.16683e+06	7.11896e+06	9.60221e+06	2.7845e+06	4.0235e+06	1.39253e+07	2.47821e+06	1.42627e+07	1.67229e+07	7.13046e+06	1.29936e+07	9.59817e+06	1.08444e+07	9.60275e+06	1.05283e+07	8.04263e+06	1.3561e+08	6.521e+07	6.35586e+07	1.53346e+08	2.02244e+08	1.59859e+08	0	2.44451e+08	1.12576e+08
321.24	58.5604	2-Hydroxyestradiol	M+CH3OH+H	1+	4.16754	288.173	HMDB0000338	247304	9.87367e+06	2.69696e+07	4.68171e+06	1.60117e+07	4.91e+06	9.592e+06	1.07431e+07	9.11442e+06	1.02614e+07	3.41067e+06	7.69425e+06	1.33031e+07	3.70612e+06	4.01529e+06	1.35951e+07	0	4.88475e+06	3.7175e+06	7.75e+06	9.33071e+06	1.14375e+07	1.79553e+07	1.30645e+07	1.48865e+07	7.86092e+06	1.15313e+07	6.6355e+06	3.85717e+07	5.91876e+07	2.81396e+07	8.0909e+07	1.94943e+07	9.21738e+07	5.10722e+07	3.20256e+07	5.10938e+07
379.32	2.39613	Hexadecyl Benzoic acid	M+CH3OH+H	1+	1.36701	346.287	HMDB0094685	0	0	5.82605e+07	1.64852e+07	620167	4.13771e+07	2.40127e+07	601542	2.52738e+07	2.38228e+07	0	4.90133e+06	5.57304e+06	0	9.51425e+06	8.96887e+06	0	2.10679e+07	1.88766e+07	0	1.33559e+08	2.6426e+08	0	4.90311e+07	4.32009e+07	0	1.33172e+07	1.82789e+07	6.05629e+06	5.33043e+08	5.91014e+08	1.34078e+07	0	9.42167e+08	1.55171e+07	0	0
171.238	3.24388	N-Dodecane	M+H	1+	1.12784	170.203	HMDB0031444	8182	2.85822e+07	7.16343e+07	6.98321e+06	6.17563e+06	8.40883e+06	8.03079e+06	1.28999e+07	6.3713e+07	7.24133e+06	3.06138e+06	5.86596e+06	4.02912e+06	2.433e+06	7.08171e+06	1.55017e+06	3.09896e+06	2.79017e+06	3.30121e+06	1.06227e+07	9.21267e+06	1.17988e+07	4.32296e+07	3.97433e+06	4.96e+06	7.24571e+06	5.18058e+06	5.20283e+06	1.60022e+08	2.94887e+08	5.82125e+07	2.69135e+08	1.80623e+08	1.74012e+08	2.32838e+08	2.87336e+08	2.25794e+08
747.24	18.8363	Prochlorperazine	2M+H	1+	-0.525348	373.138	HMDB0014577	4917	1.29666e+07	0	1.60185e+07	2.32869e+07	1.26427e+07	2.90961e+07	1.06417e+07	1.37941e+07	4.16842e+06	3.91646e+06	3.58683e+06	2.46638e+06	1.84037e+06	1.80963e+06	5.23538e+06	3.21033e+06	600792	2.42938e+06	0	3.13431e+07	1.35817e+07	2.91367e+06	8.77267e+06	2.7825e+06	2.42246e+06	0	601625	4.05425e+06	8.21179e+06	5.1465e+06	2.37913e+06	2.35072e+07	8.71125e+06	1.04708e+06	5.14167e+06	8.77017e+06
228.12	58.4693	Diethylpropion	M+Na	1+	3.35909	205.147	HMDB0015072	7029	1.22607e+07	2.24571e+07	2.5395e+07	1.32461e+07	4.66841e+07	3.34363e+07	1.67492e+07	1.2945e+07	1.24719e+07	2.48317e+06	4.599e+06	1.20624e+07	1.171e+07	5.25896e+06	1.02303e+07	8.27779e+06	6.18717e+06	8.35358e+06	0	3.31305e+07	3.4192e+07	3.95678e+07	3.88202e+07	3.2168e+07	2.28065e+07	1.6289e+07	0	4.29424e+08	4.38541e+08	2.4012e+08	4.54513e+08	4.64111e+08	4.53087e+08	2.00764e+08	2.10696e+08	4.21261e+08
629.52	4.14669	Cardoltriene	2M+H	1+	1.26847	314.225	HMDB0038533	6440219	6.73971e+06	1.16805e+07	1.22641e+07	4.27696e+06	1.47481e+07	9.83475e+06	2.32312e+06	5.54988e+06	2.72046e+06	2.20271e+06	2.07504e+06	2.56329e+06	1.65029e+06	507667	1.58713e+06	567042	3.31817e+06	3.26325e+06	5.69017e+06	5.09483e+06	3.52988e+06	2.88875e+06	2.80012e+06	5.03933e+06	8.82825e+06	1.06284e+07	4.97683e+06	2.53858e+08	3.40152e+08	1.60085e+08	1.81882e+08	1.95351e+08	1.69606e+08	4.13453e+08	2.62178e+08	1.94847e+07
756.6	4.59281	PC(18:3(6Z,9Z,12Z)/16:0)	M+H	1+	0.305363	755.547	HMDB0008166	52922771	1.39591e+07	1.44237e+07	4.47271e+06	7.41554e+06	4.64579e+06	1.06336e+07	1.58989e+07	3.04467e+06	1.31e+07	5.24292e+06	1.01813e+07	5.47096e+06	8.4275e+06	8.12583e+06	3.73396e+06	1.15071e+07	0	9.13929e+06	1.60258e+07	8.34296e+06	1.58453e+07	2.05417e+06	6.23163e+06	5.72e+06	9.30808e+06	6.47258e+06	4.10121e+06	6.43394e+07	3.39541e+07	8.29375e+06	1.09209e+08	4.03843e+07	4.31614e+07	2.9391e+07	4.52555e+07	2.41208e+06
815.16	4.86889	Luteolin 7-O-[beta-D-glucuronosyl-(1-&gt;2)-beta-D-glucuronide]-4'-O-beta-D-glucuronide	M+H	1+	0.365111	814.144	HMDB0060296	5280752	2.1065e+07	3.4891e+07	2.6779e+07	2.0137e+07	1.81718e+07	7.12742e+06	6.585e+06	1.10923e+07	6.429e+06	1.71548e+07	7.10608e+06	1.46231e+07	9.53008e+06	2.12788e+06	3.07417e+06	4.96475e+06	3.87396e+06	1.5395e+06	5.4525e+06	1.63933e+07	3.42025e+06	9.95292e+06	8.97517e+06	1.15403e+07	1.25568e+07	4.05288e+06	4.57317e+06	8.83491e+08	5.36795e+08	4.94312e+08	3.843e+08	1.01899e+08	6.38668e+07	1.86285e+08	9.73242e+07	4.2511e+07
717.36	5.09725	Malabaricone C	2M+H	1+	1.09539	358.178	HMDB0005798	100313	1.02215e+07	2.14001e+07	1.05668e+07	8.8555e+06	2.12443e+07	1.1719e+07	1.77796e+07	1.26007e+07	5.1465e+06	1.39048e+07	1.43747e+07	8.1055e+06	5.07267e+06	5.72167e+06	9.32683e+06	6.15063e+06	3.45937e+06	6.81338e+06	1.68207e+07	2.23236e+07	2.4292e+07	1.45768e+07	3.73183e+07	2.31757e+07	4.6691e+07	3.39833e+07	2.24521e+07	1.41915e+08	1.22365e+08	1.02868e+08	2.205e+08	8.05887e+07	1.65586e+08	1.61107e+08	2.53831e+08	1.06747e+08
354.96	8.74862	Brassicanal A	2M+H	1+	2.30794	177.025	HMDB0038591	10910114	1.03353e+07	1.47751e+08	6.1825e+06	1.02349e+07	2.49523e+07	1.7714e+07	7.73621e+06	6.146e+06	1.00764e+07	1.0527e+07	6.70038e+06	6.82371e+06	1.25961e+07	3.33172e+07	2.85031e+07	6.51325e+06	1.32091e+08	1.30225e+07	2.0662e+07	1.10097e+07	1.43358e+07	9.28929e+06	1.20013e+08	2.57571e+07	2.467e+06	9.19529e+06	4.65288e+06	1.43749e+08	8.24655e+07	3.23005e+08	1.39002e+08	5.1183e+07	7.77379e+07	7.40947e+07	7.15631e+07	1.4925e+08
161.16	13.3268	1,1-Diethoxypentane	M+H	1+	1.72457	160.146	HMDB0038393	77223	1.59267e+07	7.33285e+07	7.26983e+06	3.95671e+06	7.11367e+06	5.80521e+06	4.96392e+06	7.71917e+06	4.87383e+06	2.15483e+06	4.64513e+06	3.71333e+06	4.95667e+06	2.7905e+06	3.09971e+06	2.17033e+06	3.40937e+06	4.95875e+06	5.85213e+06	1.45248e+07	2.78704e+06	4.34667e+06	9.275e+06	4.55613e+06	1.06736e+07	8.59221e+06	1.21756e+07	1.415e+08	9.34312e+07	9.09517e+07	2.14511e+08	0	1.52207e+08	1.74331e+08	3.73962e+07	6.96668e+07
536.28	21.8968	Maraviroc	M+Na	1+	-1.12851	513.328	HMDB0015584	3002977	1.10303e+07	4.50205e+07	0	0	1.63022e+07	5.39571e+07	6.67323e+07	1.39385e+07	3.93493e+07	603458	4.283e+06	2.16717e+06	2.15929e+06	1.21008e+06	1.239e+06	2.34671e+06	3.35333e+06	604125	5.60165e+07	5.42007e+07	4.63724e+07	2.3291e+07	1.60912e+07	1.43806e+07	3.79196e+06	5.52742e+06	1.20442e+06	7.15769e+08	1.03071e+08	5.8328e+08	1.1392e+08	8.76295e+08	6.19612e+07	1.70458e+07	7.98043e+08	2.87901e+07
536.52	22.0022	N-[(4E,8E)-1,3-dihydroxyoctadeca-4,8-dien-2-yl]hexadecanamide	M+H	1+	-1.27397	535.496	HMDB0035480	0	5.59488e+06	2.45207e+07	1.45433e+07	1.18644e+07	9.19783e+06	8.62175e+06	1.19826e+07	6.66308e+06	4.07933e+06	1.23271e+06	0	1.22575e+06	0	616375	619750	1.15125e+06	606750	2.42171e+06	5.83446e+06	7.81429e+06	8.06229e+06	2.50554e+06	5.80267e+06	2.939e+06	2.05104e+06	1.20933e+06	601250	5.34418e+08	2.22591e+08	1.25326e+08	4.05322e+07	1.98365e+08	9.15773e+07	1.35384e+08	5.98614e+08	5.61907e+07
466.32	59.1195	Alpha-Tocotrienol	M+ACN+H	1+	-1.12923	424.334	HMDB0006327	5282347	1.89344e+07	0	3.34581e+07	2.58132e+07	2.67995e+07	3.22115e+07	2.61955e+07	6.30102e+07	6.56151e+07	611875	2.4785e+06	1.17375e+06	617042	619583	1.85275e+06	613083	4.01871e+06	1.23675e+06	6.41685e+07	7.01924e+07	7.18335e+07	5.65653e+07	4.47713e+07	8.30185e+07	2.63798e+07	4.41627e+07	2.53234e+07	4.57701e+08	5.40611e+08	4.77071e+08	7.72295e+08	5.71117e+08	6.08478e+08	7.96053e+08	8.61238e+08	4.111e+08
654.96	2.69124	Diloxanide	2M+H	1+	-1.69079	327.007	HMDB0015684	19529	8.90771e+06	4.54333e+06	7.03588e+06	6.67833e+06	6.95629e+06	9.33942e+06	8.8655e+06	1.19749e+07	1.26768e+07	3.06708e+06	1.23292e+06	3.10221e+06	4.96233e+06	9.21321e+06	4.89604e+06	6.68663e+06	3.6295e+06	4.74517e+06	1.66918e+07	1.1205e+07	2.08478e+07	2.02323e+07	0	1.72068e+07	2.74464e+07	2.33363e+07	1.411e+07	3.57895e+08	3.37128e+08	2.00963e+08	6.83359e+08	7.60852e+08	9.46161e+08	7.36145e+08	4.79953e+08	1.42481e+08
352.92	5.28847	Clofenotane	M+H	1+	1.75192	351.915	HMDB0032127	3036	2.65919e+07	2.03867e+07	2.6264e+07	2.14817e+07	9.19829e+06	2.42177e+07	2.72158e+07	2.8881e+07	2.43658e+07	6.63592e+06	6.77196e+06	5.15529e+06	1.37635e+07	5.12296e+06	7.32962e+06	1.84148e+07	1.77193e+07	2.18609e+07	5.4929e+07	5.03688e+07	4.9833e+07	1.72112e+07	1.97697e+07	9.43308e+06	1.59667e+07	2.19762e+07	1.73077e+07	2.18342e+08	2.62225e+08	2.73938e+08	2.71888e+08	2.37034e+08	7.32071e+07	3.69031e+08	6.64434e+07	3.67442e+07
523.32	6.01971	Hexylcaine	2M+H	1+	2.62755	261.173	HMDB0014616	10770	1.13367e+07	6.69264e+07	2.39248e+07	1.6575e+07	4.21368e+07	3.24516e+07	8.03067e+06	7.43767e+06	2.64294e+07	1.45597e+07	1.92066e+07	1.82846e+07	3.90775e+07	6.48492e+06	1.23138e+07	1.06786e+07	6.19879e+06	4.03158e+06	1.12446e+07	2.46268e+07	1.6725e+07	3.9964e+07	4.79715e+07	4.23977e+07	1.09081e+08	2.65977e+07	3.00638e+07	3.48923e+08	1.97672e+08	1.62474e+08	1.44666e+08	8.35957e+07	5.87578e+07	7.88695e+07	9.73264e+07	6.51993e+07
379.08	7.90762	Pioglitazone	M+Na	1+	1.46644	356.119	HMDB0015264	4829	613542	6.31412e+07	8.72996e+06	2.47683e+06	6.15567e+06	2.4745e+07	1.8635e+06	6.79342e+06	8.88839e+07	1.24058e+06	3.09971e+06	8.96758e+06	5.56325e+06	7.75642e+06	0	3.71875e+06	2.78488e+06	7.35675e+06	1.07242e+07	4.93414e+07	6.34906e+07	6.49533e+06	1.36086e+08	1.02488e+07	2.12504e+06	9.90763e+06	2.7324e+07	1.57629e+07	2.15592e+07	7.38136e+07	2.26711e+07	1.6094e+08	4.6353e+07	6.05145e+07	2.15317e+08	7.80597e+08
603	7.26701	Uridine diphosphate glucuronic acid	M+Na	1+	1.41201	580.034	HMDB0000935	17473	3.83737e+06	3.22013e+07	3.30592e+06	1.37896e+07	5.51021e+06	5.46254e+06	6.793e+06	2.78325e+06	1.19823e+07	3.71105e+07	1.86158e+06	1.24017e+06	1.55004e+06	4.31796e+06	1.861e+06	1.24075e+06	3.71433e+06	2.477e+06	2.16846e+06	0	2.46e+06	7.75531e+07	1.96659e+07	2.44406e+07	4.33125e+06	6.49033e+06	9.27975e+06	1.45661e+08	2.71348e+08	1.16017e+08	3.97292e+08	1.09161e+08	3.43104e+08	1.07242e+08	1.34729e+08	6.12927e+07
480.12	24.0709	Se-Adenosylselenomethionine	M+CH3OH+H	1+	0.250076	447.09	HMDB0011118	24892761	8.53279e+06	0	1.47146e+07	5.733e+06	8.28608e+06	1.84928e+07	1.99047e+07	7.66421e+07	1.28927e+07	1.85954e+06	4.63888e+06	617542	1.23917e+06	1.84308e+06	2.48104e+06	1.85912e+06	5.26225e+06	3.68858e+06	1.96482e+07	1.30841e+08	1.03585e+07	1.62653e+08	1.82197e+07	4.21248e+07	1.28968e+07	1.02804e+08	2.0209e+07	1.35241e+08	7.85932e+07	7.33275e+07	4.39377e+07	9.3539e+07	2.14257e+08	3.50879e+08	9.99372e+07	8.15297e+07
131.04	58.3495	4-Hydroxy-5-methyl-3(2H)-thiophenone	M+H	1+	1.82601	130.009	HMDB0033548	22752005	2.47738e+07	0	6.41475e+06	4.22909e+07	2.33667e+07	2.12304e+07	8.44333e+06	7.29433e+06	3.34088e+07	2.79379e+06	8.00325e+06	2.79229e+06	6.76392e+06	1.86288e+06	1.02285e+07	8.96967e+06	5.81363e+06	6.80946e+06	1.54866e+07	1.09e+07	2.08278e+07	9.22879e+06	1.03442e+07	1.47672e+07	8.66821e+06	2.76971e+07	6.05275e+06	1.28845e+08	1.58662e+08	9.06992e+07	1.41648e+08	9.77657e+07	1.15473e+08	3.0716e+07	1.52975e+08	3.40994e+07
224.04	36.6275	Brassicanal C	M+H	1+	2.63891	223.03	HMDB0038589	11954907	1.08328e+07	2.04926e+08	1.11428e+07	9.59321e+06	1.78283e+07	1.64333e+07	2.84696e+07	1.14639e+07	0	1.30013e+07	6.20033e+06	1.02162e+07	4.02637e+06	6.19221e+06	6.18142e+06	3.72021e+06	0	7.42154e+06	7.7485e+06	7.43633e+06	1.61134e+07	6.81725e+06	2.13659e+07	1.92013e+07	8.36725e+06	9.917e+06	6.20313e+06	4.35865e+08	2.73114e+08	2.56749e+08	0	2.73677e+08	3.13507e+08	2.90099e+08	1.38847e+08	2.14888e+08
369.36	5.83957	Methyl citronellate	2M+H	1+	3.04641	184.146	HMDB0037225	61290	9.25792e+06	7.52539e+07	7.32783e+06	8.25301e+07	4.06654e+07	2.38521e+07	9.81917e+06	6.08183e+06	1.19165e+07	7.73154e+06	2.35011e+07	4.33242e+06	1.33179e+07	3.99125e+06	1.72472e+07	8.04717e+06	9.30654e+06	1.92052e+07	1.85858e+07	7.69573e+07	1.2046e+07	1.3742e+07	8.81029e+06	8.22213e+06	4.77717e+06	4.31192e+06	1.03998e+07	4.90208e+07	5.88958e+07	3.92996e+07	3.79084e+07	2.16578e+07	1.78983e+07	3.04606e+07	1.75773e+07	2.46261e+07
625.08	2.82574	3',4,4'-Trihydroxypulvinone	2M+H	1+	3.05003	312.063	HMDB0030563	0	6.58108e+06	8.80392e+06	1.04527e+07	1.10743e+07	1.09882e+07	9.73179e+06	1.96898e+07	1.66761e+07	1.57374e+07	9.801e+06	5.52267e+06	1.02071e+07	6.47696e+06	8.94883e+06	6.92179e+06	4.29825e+06	3.06229e+06	3.591e+06	1.01526e+07	1.31078e+07	9.21829e+06	0	2.60136e+07	2.41135e+07	1.47116e+07	3.71207e+07	3.74115e+07	2.13574e+08	1.73775e+08	2.22066e+08	3.17115e+08	3.77589e+08	4.57215e+08	4.19443e+08	4.62886e+08	1.87691e+08
382.44	6.21646	12-Tricosanol	M+ACN+H	1+	0.256875	340.371	HMDB0034285	3084429	3.084e+06	0	7.42938e+06	1.23875e+06	7.29913e+06	6.63466e+07	1.17775e+06	1.79735e+07	2.79639e+07	2.48079e+06	3.70442e+06	2.47829e+06	2.77975e+06	4.90975e+06	4.9085e+06	618583	2.76213e+06	3.09542e+06	892375	2.61475e+07	2.72319e+07	3.64971e+06	7.70115e+07	1.37609e+07	3.5095e+06	1.10246e+07	6.345e+06	2.91789e+08	9.18719e+07	6.85109e+07	2.90067e+07	7.34357e+07	2.85698e+07	8.3992e+07	1.97512e+08	3.32304e+08
482.16	12.1315	3,5-Dihydroxyphenyl 1-O-(6-O-galloyl-beta-D-glucopyranoside)	M+ACN+H	1+	1.39041	440.095	HMDB0039307	0	3.40071e+06	2.18253e+07	1.76086e+07	8.31608e+06	1.88176e+07	3.93417e+06	0	1.35442e+07	0	1.48594e+07	4.02921e+06	5.25425e+06	3.669e+06	8.04458e+06	1.85638e+06	1860000	7.08517e+06	4.30921e+06	0	8.68133e+06	1.99424e+07	1.64935e+07	1.60103e+07	1.29724e+07	6.406e+06	3.95883e+06	2.47433e+06	1.31071e+07	2.12959e+07	2.76553e+07	2.52073e+07	2.8449e+07	2.11257e+07	1.3547e+07	3.24566e+07	2.31617e+07
704.4	19.2872	Prosapogenin	M+ACN+H	1+	-1.81905	662.367	HMDB0041131	0	3.41421e+06	1.3652e+07	2.60979e+06	6.2295e+06	3.65925e+06	3.65117e+06	0	5.50171e+06	9.55296e+06	0	614042	2.16725e+06	929833	2.45963e+06	1.23208e+06	616208	3.04363e+06	1.54183e+06	6.44442e+06	1.59983e+07	2.05897e+07	9.97158e+06	3.03379e+06	6.00308e+06	6.11517e+06	7.99788e+06	4.27321e+06	2.75203e+08	2.96183e+06	1.91196e+06	2.19179e+06	4.52275e+06	2.29721e+06	2.06017e+06	3.388e+06	1.22642e+06
634.44	19.4238	iso-A2E(9,13-di-cis)	M+ACN+H	1+	-3.11	592.452	HMDB0060195	0	1.80094e+07	1.46929e+07	1.4682e+07	0	2.55809e+07	8.26096e+06	4.30883e+07	0	1.54971e+07	2.41158e+06	4.62642e+06	3.68467e+06	3.40821e+06	5.75146e+06	4.31675e+06	2.78546e+06	4.6525e+06	7.94288e+06	5.61686e+07	7.06656e+07	2.79317e+07	5.77269e+07	6.196e+07	5.72856e+07	4.58813e+07	0	9.72837e+06	1.70375e+06	2.74667e+06	2.3245e+06	2.25917e+06	2.30492e+06	2.83846e+06	3.82925e+06	1.62258e+06	1.11525e+06
171	31.8459	Gallic acid	M+H	1+	2.35918	170.022	HMDB0005807	370	1.99863e+08	4.11794e+07	4.95358e+06	5.57917e+06	2.77436e+07	5.89458e+06	7.43717e+06	8.05204e+06	0	2.78983e+06	2.47925e+06	5.88625e+06	1.45273e+07	7.74838e+06	7.74838e+06	3.40704e+06	3.40542e+06	8.02325e+06	3.09938e+06	1.02119e+07	0	4.65346e+06	3.05308e+06	1.298e+07	7.44558e+06	1.57791e+07	3.71113e+06	3.09085e+08	2.85615e+07	4.5507e+07	7.42446e+07	5.20005e+07	1.0989e+08	5.21005e+07	4.93391e+07	6.44032e+07
194.16	44.2933	4-(Ethoxymethyl)phenol	M+ACN+H	1+	2.07892	152.084	HMDB0039956	93781	3.71817e+06	2.44748e+07	5.58075e+06	6.81654e+06	1.45506e+07	4.95458e+06	9.58142e+06	8.98438e+06	5.57525e+06	1.23675e+06	3.09308e+06	4.64662e+06	1.85875e+06	5.57242e+06	3.40746e+06	4.64446e+06	5.57617e+06	2.47708e+06	8.97942e+06	6.49583e+06	9.28992e+06	1.17008e+07	3.08975e+06	4.63629e+06	7.10904e+06	3.30964e+07	8.35725e+06	1.19912e+08	1.04035e+08	1.03483e+08	8.64039e+07	2.65324e+08	2.30921e+08	1.78843e+08	1.23364e+08	1.54885e+08
178.08	56.2101	2-Aminobenzamide	M+ACN+H	1+	2.79328	136.064	HMDB0033947	6942	5.26892e+06	1.51855e+07	1.14697e+07	0	4.33117e+06	6.50608e+06	7.43508e+06	2.16954e+06	3.09733e+06	0	0	3.09629e+06	619625	1.23792e+06	619167	926792	1.85279e+06	618750	2.47179e+06	1.85863e+06	1.05222e+07	3.40904e+06	3.08917e+06	2.17e+06	2.47417e+06	8.363e+06	1860750	7.12001e+07	2.64414e+08	1.11995e+08	6.22191e+07	4.47937e+07	4.74966e+07	5.12347e+07	1.30253e+08	4.61537e+07
113.04	56.2864	(2E,4E)-2,4-Hexadienoic acid	M+H	1+	0.59796	112.052	HMDB0029581	643460	5.88838e+06	0	0	6.80179e+06	3.71329e+06	8.98217e+06	5.56546e+06	7.42488e+06	2.47833e+06	0	2.47771e+06	3.71513e+06	5.26375e+06	2.78658e+06	5.57267e+06	5.57275e+06	2.47367e+06	1.85813e+06	5.26075e+06	3.71763e+06	3.70975e+06	4.33529e+06	7.12308e+06	9.91067e+06	3.403e+06	6.81113e+06	5.56988e+06	2.47614e+07	1.70771e+08	6.00112e+07	1.72483e+08	3.89375e+07	8.9949e+07	4.51408e+07	2.38206e+08	1.11255e+08
259.08	58.6578	Salsalate	M+H	1+	2.74022	258.053	HMDB0015471	5161	1.9694e+07	2.10835e+07	0	2.38334e+07	2.79822e+07	2.11693e+07	0	1.01134e+07	1.26538e+07	6.79421e+06	5.55713e+06	2.16367e+06	3.07183e+06	3.08508e+06	0	4.32267e+06	4.336e+06	3.71454e+06	1.8516e+07	1.48774e+07	1.29066e+07	1.48916e+07	5.90179e+06	2.45172e+07	1.77598e+07	1.3401e+07	1.59695e+07	1.8335e+08	0	3.73367e+08	2.52139e+08	3.72876e+08	3.3687e+08	4.10257e+08	1.43502e+08	2.74449e+08
171.12	28.4457	Citronellic acid	M+H	1+	2.77854	170.131	HMDB0035837	10402	4.01705e+08	1.41631e+08	9.55361e+07	4.03338e+06	4.037e+06	1.07231e+08	8.05854e+06	1.29677e+07	1.85905e+07	2.16888e+06	2.17092e+06	4.33938e+06	8.98538e+06	2.47054e+06	1.49271e+06	4.342e+06	4.02183e+06	5.58046e+06	1.63825e+07	5.58342e+06	1.67124e+07	5.53017e+06	4.33383e+06	1.29195e+07	1.17643e+07	1.14538e+07	5.26913e+06	1.38051e+08	2.18589e+08	1.01231e+08	1.09698e+08	6.62531e+07	1.33611e+08	1.28903e+08	1.63637e+08	9.15068e+07
438.24	0.360866	Nebivolol	M+CH3OH+H	1+	0.786162	405.175	HMDB0015594	71301	0	2.82499e+07	3.37543e+07	620875	2.74665e+07	8.86975e+06	1.84496e+06	1.9739e+07	4.00978e+07	444333	619958	0	0	591542	858750	618292	1.00825e+06	1.85642e+06	0	3.79152e+07	1.73977e+07	0	3.05463e+07	7.15962e+07	0	3.99003e+07	1.74972e+07	8.35317e+06	5.99361e+07	1.59765e+08	4.15254e+06	5.62942e+08	2.70977e+08	2.36288e+06	1.96951e+08	3.01287e+08
344.88	0.730902	2-Bromophenol	2M+H	1+	-2.04145	171.952	HMDB0032059	7244	9.98121e+06	2.84752e+07	5.43729e+07	4.65417e+06	8.66883e+06	1.34292e+07	4.93004e+06	9.31483e+06	1.62339e+07	0	4.79298e+07	1.5475e+07	2.13439e+07	6.51633e+06	1.65717e+07	6.18267e+06	1.09579e+07	4.22263e+07	5.25537e+06	6.40671e+06	9.42846e+06	8.58196e+06	1.09266e+07	1.10479e+07	8.68142e+06	5.88162e+06	1.35492e+07	1.94246e+08	1.23409e+08	2.47381e+08	2.09789e+08	1.60911e+08	1.70543e+08	7.75338e+08	1.87363e+08	1.72703e+08
264.12	6.10325	(E,E)-Lansamide I	M+H	1+	2.39786	263.131	HMDB0030190	11357517	9.07792e+06	1.11762e+08	1.05969e+07	1.11032e+07	8.16604e+06	3.65237e+06	1.64613e+07	5.98542e+06	8.3425e+06	4.94913e+06	1.23622e+07	3.40629e+06	4.02279e+06	1.855e+06	3.60392e+06	4.26692e+06	1.23767e+06	3.40033e+06	7.28258e+06	3.35942e+06	1.17582e+07	9.67196e+06	7.26621e+06	7.16183e+06	4.06146e+06	7.79975e+06	6.86775e+06	3.44293e+08	1.05105e+09	6.3916e+08	4.75575e+08	1.15322e+09	1.05819e+09	1.02713e+09	8.89979e+08	4.99601e+08
126.12	5.19422	6-Acetyl-1,2,3,4-tetrahydropyridine	M+H	1+	2.37277	125.084	HMDB0030345	520300	1.10038e+07	0	1.00027e+07	1.15995e+07	1.23731e+07	6.2365e+06	8.874e+06	1.11735e+07	8.87004e+06	1.00216e+07	5.553e+06	4.88571e+06	5.30033e+06	2.75608e+06	7.15854e+06	5.44942e+06	3.48079e+06	6.01042e+06	1.28978e+07	7.45554e+06	1.34507e+07	8.55433e+06	1.41579e+07	7.20908e+06	3.78179e+06	7.81521e+06	7.10563e+06	4.58147e+07	5.78734e+08	8.74693e+07	8.49101e+07	8.26769e+07	1.16644e+08	8.24011e+07	9.49614e+07	7.31413e+07
482.28	7.386	LysoPE(18:0/0:0)	M+H	1+	1.93947	481.317	HMDB0011130	9547068	3.07254e+06	5.87171e+06	3.89421e+06	3.36042e+06	3.38946e+06	3.70158e+06	2.75679e+06	2.46163e+06	1.21792e+06	3.41313e+06	619417	0	608167	0	1.21383e+06	620375	0	0	1.23938e+06	1.51192e+06	617417	2.77113e+06	1.86262e+06	3.39288e+06	3.09283e+06	1.85967e+06	2.47079e+06	2.02388e+07	1.58038e+07	2.47145e+07	1.32992e+07	1.33413e+07	1.817e+07	3.16305e+07	3.63762e+07	2.92872e+07
480	7.62538	3,4-Dihydro-3-hydroxy-4-S-glutathionyl bromobenzene	M+H	1+	1.63216	479.036	HMDB0060381	11954066	1.00808e+07	1.80036e+07	9.69912e+06	8.90917e+06	1.86742e+07	1.0067e+07	6.51829e+06	3.32517e+06	1.87417e+06	0	1.86133e+06	1.23171e+06	1.22367e+06	618083	608292	619500	616625	0	931458	1.2415e+06	1.23608e+06	1.39298e+07	1.87182e+07	1.26377e+07	611542	1.85675e+06	1.23541e+07	2.05543e+07	1.25698e+07	1.07394e+07	1.37902e+07	3.5919e+07	4.10701e+07	2.23642e+07	8.86492e+06	1.68857e+07
382.32	6.5817	Polyoxyethylene (600) monoricinoleate	M+ACN+H	1+	0.979839	340.298	HMDB0032476	22321485	5.41825e+06	5.62636e+07	9.97262e+06	4.91246e+06	2.02993e+07	1.1055e+07	2.47629e+06	1.39377e+07	1.2913e+07	1.84746e+06	1.85488e+06	1.22938e+06	2.40254e+06	1.85121e+06	613792	927042	1.24013e+06	1.239e+06	1.82963e+06	3.01625e+07	2.36426e+07	2.48271e+06	5.84942e+06	4.60733e+06	4.24704e+06	5.00846e+06	1.39616e+07	8.15624e+07	7.34093e+07	1.08778e+08	4.82867e+07	2.7446e+08	2.27023e+08	5.64105e+07	2.70821e+08	4.8668e+08
213	9.56065	3-Dehydroquinate	M+Na	1+	3.08448	190.048	HMDB0012710	439351	8.35471e+06	6.14715e+07	1.5284e+07	4.96367e+06	1.04223e+07	1.23192e+07	5.88663e+06	7.1285e+06	1.25588e+07	4.337e+06	1.85725e+06	4.02183e+06	3.06733e+06	6.81313e+06	1.23825e+06	3.72075e+06	2.46771e+06	4.0225e+06	4.58937e+06	8.91342e+06	1.19997e+07	1.14345e+07	5.50062e+06	1.79797e+07	1.0436e+07	5.83438e+06	1.07011e+07	4.99649e+08	5.04726e+07	1.43879e+08	1.52529e+08	2.39041e+08	2.4227e+08	1.60133e+08	1.24451e+08	7.60549e+08
345	14.1368	Chloramphenicol	M+Na	1+	1.44802	322.012	HMDB0014589	5959	8.18287e+06	0	1.7433e+07	7.11708e+06	7.13e+06	5.84708e+06	5.42025e+06	8.31621e+06	8.33571e+06	3.08592e+06	4.65017e+06	0	0	3.40604e+06	4.027e+06	1.02207e+07	7.73354e+06	1.82684e+07	1.17793e+07	6.832e+06	2.48021e+06	3.926e+06	4.60542e+06	3.69483e+06	3.10433e+06	7.32263e+06	8.36621e+06	7.11339e+07	1.26955e+08	1.99393e+08	2.16783e+08	3.82102e+08	9.10094e+07	1.40917e+08	3.6529e+08	4.16386e+08
213	40.4104	3-Dehydroquinate	M+Na	1+	3.27596	190.048	HMDB0012710	439351	1.14636e+07	0	3.71025e+06	3.09488e+06	6.81942e+06	1.1143e+07	1.64135e+07	1.05079e+07	0	4.95742e+06	8.985e+06	5.57425e+06	1.05661e+07	5.88942e+06	5.69465e+07	1.88127e+07	6.195e+06	4.956e+06	8.98583e+06	4.03017e+06	3.41287e+06	4.01979e+06	5.57788e+06	7.43908e+06	8.66658e+06	5.4504e+07	6.81646e+06	0	3.56376e+08	3.49642e+08	2.40429e+08	2.5127e+08	8.71395e+07	1.73153e+08	1.56906e+08	1.97438e+08
316.2	43.9171	1-Phenyl-1,3-dodecanedione	M+ACN+H	1+	2.77404	274.193	HMDB0035579	10039032	620125	0	2.78775e+06	619667	1.23921e+06	5.88e+06	1.85763e+06	1.85917e+06	3.70854e+06	0	0	0	0	619292	619583	0	619292	619458	0	0	4.02258e+06	1.85538e+06	4.02813e+06	4.6405e+06	0	4.94288e+06	4.95704e+06	2.06008e+06	7.46251e+07	3.67181e+08	1.35098e+07	8.36948e+08	8.17942e+08	4.35229e+06	1.22327e+08	1.58884e+08
122.16	56.4609	Dimethylethanolamine	M+CH3OH+H	1+	-0.475035	89.0841	HMDB0032231	7902	6.50567e+06	0	3.71925e+06	4.3375e+06	8.05292e+06	5.57621e+06	1.36348e+07	7.12292e+06	8.98454e+06	619083	1.19708e+06	3.09642e+06	1.23883e+06	4.64483e+06	1.85758e+06	6.192e+06	2.16733e+06	1.239e+06	3.39825e+06	1.859e+06	6.19079e+06	6.19417e+06	1.02129e+07	1.33157e+07	5.26429e+06	2.91054e+07	3.40551e+07	0	4.57102e+08	0	2.66221e+08	3.0772e+08	2.09454e+08	9.84912e+07	4.46731e+08	4.48075e+08
109.08	56.3679	o-Cresol	M+H	1+	1.95694	108.058	HMDB0002055	335	8.058e+06	5.88717e+06	6.19592e+06	3.39208e+06	4.33129e+06	3.40904e+06	4.94488e+06	3.09858e+06	3.71767e+06	3.70492e+06	3.71604e+06	3.71513e+06	3.40642e+06	4.64458e+06	4.64588e+06	2.47696e+06	3.71079e+06	0	1.23533e+06	5.26296e+06	4.02608e+06	9.29479e+06	2.15783e+06	2.47017e+06	3.09733e+06	4.02379e+06	5.565e+06	4.68642e+07	1.2422e+08	1.15535e+08	4.45172e+07	1.08745e+08	5.3213e+07	2.66233e+07	8.74205e+07	5.19395e+07
211.08	58.4364	Cysteic acid	M+ACN+H	1+	3.66906	169.004	HMDB0002757	25701	1.3818e+07	1.67133e+07	5.81137e+06	5.64233e+06	3.37904e+06	6.76567e+06	9.91546e+06	0	6.43858e+06	2.47721e+06	615208	2.14371e+06	5.85067e+06	3.70667e+06	3.09867e+06	620625	1.22546e+06	1.23863e+06	5.75413e+06	5.84721e+06	1.15275e+07	1.35654e+07	6.66229e+06	1.001e+07	5.34025e+06	1.29814e+07	7.04771e+06	3.74223e+07	6.90673e+07	8.28138e+07	5.07242e+07	1.7581e+08	2.08279e+07	3.85082e+07	3.97219e+07	2.37412e+08
217.08	58.3664	(2,2-Diethoxyethyl)benzene	M+Na	1+	2.93635	194.131	HMDB0041610	80584	3.86979e+06	1.3645e+07	6.07571e+06	9.19542e+06	7.07267e+06	4.71496e+06	3.69929e+06	2.65488e+06	9.16408e+06	2.46075e+06	3.68562e+06	5.85725e+06	4.30237e+06	3.10517e+06	6.19888e+06	3.71642e+06	0	3.09771e+06	7.195e+06	4.92921e+06	7.05921e+06	1.40816e+07	1.3851e+07	5.9185e+06	1.19039e+07	1.54089e+07	6.01883e+06	1.23211e+08	1.54047e+08	2.63901e+08	1.87527e+08	4.60223e+07	3.90415e+07	2.82939e+08	1.24121e+08	9.2965e+07
551.28	59.1725	Blumenol C O-[rhamnosyl-(1-&gt;6)-glucoside]	M+CH3OH+H	1+	1.80935	518.273	HMDB0031935	0	1.68075e+06	6.589e+06	5.01992e+06	4.06392e+06	8.97238e+06	4.90067e+06	3.49458e+06	5.80079e+06	8.40321e+06	0	1.24033e+06	580042	1.8535e+06	1.24167e+06	578833	3.00375e+06	619833	1.219e+06	2.0975e+06	1.21025e+06	4.02533e+06	2.70563e+06	3.14067e+06	3.14379e+06	2.9725e+06	8.73354e+06	2.66633e+06	2.39714e+07	6.66782e+07	5.69615e+07	2.47707e+07	4.61549e+07	1.83716e+07	3.71343e+07	4.31521e+07	6.03538e+07
452.4	59.1562	Squalene	M+ACN+H	1+	2.34603	410.391	HMDB0000256	11975273	1.22663e+07	1.82334e+07	5.24775e+06	2.92354e+06	8.14175e+06	6.72704e+06	4.57096e+06	0	1.56312e+07	1.23296e+06	1.24033e+06	580042	604542	617292	0	613083	0	609500	4.72838e+06	1.03453e+07	1.07162e+07	0	7.19079e+06	2.32671e+07	3.91617e+06	4.36837e+06	1.07577e+07	0	1.32981e+08	2.24772e+08	2.60267e+08	2.63816e+08	2.6595e+08	3.21519e+08	3.08805e+08	1.04927e+08
148.08	14.6975	o-Xylene	M+ACN+H	1+	1.40855	106.078	HMDB0059851	7237	7.401e+06	1.27576e+08	4.94644e+07	1.04405e+07	5.57962e+06	0	7.89817e+06	8.97525e+06	7.67542e+06	3.40408e+06	3.40671e+06	2.16896e+06	5.24979e+06	4.32179e+06	4.03033e+06	8.05629e+06	5.51221e+06	8.06167e+06	1.1719e+07	8.83979e+06	7.73792e+06	3.51023e+07	6.19458e+06	4.63625e+06	8.64383e+06	1.76648e+07	3.38283e+06	3.94451e+07	6.83387e+07	6.42349e+07	2.66143e+07	6.36828e+07	2.77233e+07	9.93271e+07	1.35833e+08	8.26667e+07
321	0.67604	(2-Furanylmethyl) methyl disulfide	2M+H	1+	2.8861	160.002	HMDB0036807	62131	1854375	1.01156e+07	1.32595e+07	1.01569e+07	3.96237e+06	3.89808e+06	4.60975e+06	3.58888e+06	1859250	1.23975e+06	1.22117e+06	929875	1.55013e+06	1.85983e+06	577625	1.24e+06	2.4135e+06	2.16517e+06	4.6465e+06	3.721e+06	8.33029e+06	5.51142e+06	3.68571e+06	5.54058e+06	2.40675e+06	1.85892e+06	3.97729e+06	1.48193e+07	1.51614e+07	2.38637e+07	3.25257e+07	3.64146e+07	3.13925e+07	4.48549e+07	1.49512e+07	1.60788e+07
148.08	1.97817	5,6,7,8-Tetrahydro-4-methylquinoline	M+H	1+	0.837737	147.105	HMDB0029709	185667	1.05197e+07	0	6.50658e+06	8.35346e+06	5.89821e+06	3.62575e+06	5.77579e+06	1.2769e+07	5.88196e+06	4.64763e+06	4.01233e+06	2.78413e+06	3.40863e+06	2.16617e+06	2.78158e+06	2.48108e+06	3.09742e+06	1.51554e+06	5.20138e+06	8.91446e+06	5.22458e+06	1.23782e+07	4.96662e+06	1.53912e+07	8.63508e+06	6.3595e+06	4.33971e+06	7.36243e+07	6.71952e+07	1.24416e+08	1.20944e+08	1.29752e+08	1.47206e+08	8.44263e+07	8.78242e+07	3.13411e+07
239.04	1.40346	Chlorohydrin	M+Na	1+	3.4632	216.034	HMDB0035190	0	4.94821e+06	1.8748e+07	6.45821e+06	2.44454e+06	1.86463e+06	2.16158e+06	1.85975e+06	2.13092e+06	2.44683e+06	3.71833e+06	618125	4.94854e+06	619875	1.2075e+06	4.33704e+06	0	2.45738e+06	3.71479e+06	1.855e+06	4.27975e+06	5.81329e+06	3.71517e+06	1855875	7.3805e+06	4.65083e+06	3.95262e+06	1.82121e+06	7.73491e+07	8.53077e+07	4.54497e+07	1.65603e+08	4.92241e+07	7.692e+07	1.2329e+08	1.16021e+08	7.67611e+07
663.24	5.72187	Citbismine A	M+Na	1+	0.171619	640.206	HMDB0041086	0	6.74704e+06	2.29958e+07	4.15458e+06	4.82188e+06	7.86833e+06	1.86069e+07	1.27382e+07	3.8432e+07	2.16163e+07	8.04742e+06	2.47963e+06	3.72025e+06	1.20493e+07	2.55578e+07	7.95813e+06	0	1.48319e+07	1.99192e+07	1.35949e+07	1.81508e+07	8.66904e+06	1.26092e+07	1.21449e+07	4.88483e+06	2.59821e+06	4.10113e+06	1.45513e+06	3.92947e+07	6.90977e+07	6.10972e+07	1.4675e+07	2.81224e+07	1.66741e+07	2.66085e+07	2.22294e+07	6.73827e+07
242.88	6.42926	2,3,5-Trichlorodienelactone	M+H	1+	-0.0907844	241.894	HMDB0060360	14951695	7.89696e+06	5.74838e+06	1.12853e+07	1.42186e+07	1.83975e+06	1.10518e+07	1.07645e+07	1.60628e+07	1.65629e+07	1.24325e+06	1.23583e+06	2.44704e+06	5.76654e+06	4.59079e+06	1.07898e+07	4.3405e+06	7.43683e+06	5.57467e+06	1.32928e+07	1.51454e+07	1.26606e+07	1.1784e+07	2.22026e+07	1.75186e+07	2.82131e+07	2.92478e+07	1.15689e+07	1.10676e+08	1.76218e+08	1.37767e+08	2.26687e+08	1.51421e+08	2.35553e+08	2.16564e+08	1.82631e+08	1.75233e+08
345.12	6.59885	Lathycarpin	M+H	1+	2.00771	344.09	HMDB0034013	44257491	9.39288e+06	4.69088e+07	6.33013e+06	4.02771e+06	3.681e+06	2.92229e+06	4.95067e+06	9.82929e+06	2.48206e+07	0	9.29546e+06	0	5.25925e+06	4.29688e+06	2.68671e+06	4.64596e+06	1.54942e+06	9.603e+06	6.34388e+06	9.52258e+06	2.08988e+06	3.75229e+06	2.48229e+06	2.06571e+06	3.59242e+06	4.26804e+06	3.28771e+06	7.4319e+07	1.18102e+08	3.5781e+07	1.52175e+08	1.90907e+08	8.56118e+07	2.77931e+08	1.00058e+08	1.29362e+08
311.28	8.6673	4,6-Icosanedione	M+H	1+	2.8082	310.287	HMDB0035574	0	4.26558e+06	2.48933e+06	2.44688e+06	620458	1.23725e+06	3.06408e+06	1.2275e+06	1828875	3.35921e+06	1.23642e+06	619958	619708	1.238e+06	1.24e+06	1.86063e+06	2.48108e+06	1.24179e+06	0	1.54654e+06	2.43338e+06	5.17729e+06	5.56792e+06	1.54129e+06	1857375	3.07429e+06	616958	2.75633e+06	1.84467e+08	2.97096e+07	3.76894e+07	2.89207e+07	4.72216e+07	2.14017e+07	4.32511e+07	4.62058e+07	2.55752e+07
148.08	7.57573	(2R,3R,4R)-2-Amino-4-hydroxy-3-methylpentanoic acid	M+H	1+	1.54843	147.09	HMDB0029449	354197	1.00196e+07	8.78344e+07	6.62465e+07	1.07951e+07	1.75446e+07	1.37691e+07	4.96583e+06	1.67005e+08	4.99757e+07	3.70471e+06	3.72175e+06	4.62513e+06	2.13379e+06	0	1.11567e+07	4.65038e+06	8.36196e+06	1.86e+06	9.30292e+06	1.31495e+07	4.57037e+06	6.4524e+07	1.22797e+07	6.48654e+06	6.29507e+07	8.66e+06	9.20913e+06	5.99022e+07	7.47757e+07	3.28066e+07	7.31329e+07	1.03529e+08	5.00563e+07	7.09245e+07	5.93292e+07	1.03777e+08
663	7.4443	Hydroflumethiazide	2M+H	1+	-0.123895	330.991	HMDB0014912	3647	6.03125e+06	8.07964e+07	1.2198e+07	1.46805e+07	5.21892e+06	7.62967e+06	6.20708e+06	7.50735e+07	1.44989e+07	3.07625e+06	5.2695e+06	3.41471e+06	5.24338e+06	8.95133e+06	9.20771e+06	7.441e+06	3.43728e+07	1.16615e+07	1.11379e+07	1.81641e+07	3.82684e+07	6.77279e+06	2.03513e+07	4.922e+06	4.94567e+06	3.71871e+06	8.34133e+06	1.71147e+08	1.46673e+08	1.0327e+08	8.66647e+07	8.34822e+07	2.09892e+08	2.62271e+08	1.89934e+08	3.02364e+07
376.2	9.90906	beta-Casomorphin (1-6)	M+2H	2+	1.77019	750.359	HMDB0060168	0	1.2694e+07	1.40965e+07	4.93975e+06	5.53638e+06	9.80246e+06	6.29454e+06	1.08239e+07	3.96746e+06	1.33588e+07	7.74038e+06	1.23975e+06	3.72163e+06	4.95917e+06	4.65108e+06	4.64713e+06	6.81e+06	6.20042e+06	6.50425e+06	8.91817e+06	1.19202e+07	1.02335e+07	1.82664e+07	1.82322e+07	1.31816e+07	2.31083e+07	9.1465e+06	1.49416e+07	3.41719e+07	4.72021e+07	5.35132e+07	1.14002e+08	9.77224e+07	1.30628e+08	9.56328e+07	1.80006e+08	8.36674e+07
325.2	11.5624	4,4alpha,5,6-Tetrahydro-7-methyl-2(3H)-naphthalenone	2M+H	1+	3.23197	162.104	HMDB0039803	61935	2.78725e+06	2.78925e+06	5.53417e+06	1.86062e+06	4.614e+06	1.83375e+06	1.85913e+06	1.85675e+06	1.24e+06	1.23983e+06	1.545e+06	1.84492e+06	616208	2.47483e+06	608583	0	620542	613542	1.77838e+06	1.22117e+06	2.16392e+06	5.88779e+06	1.23667e+06	1.85613e+06	1.82512e+06	2.47546e+06	1.82954e+06	1.35989e+07	1.72352e+07	2.90774e+07	2.14984e+07	3.32096e+07	2.02475e+07	2.76345e+07	1.20598e+07	2.31145e+07
114.12	12.1676	2-Acetylpyrrolidine	M+H	1+	-0.237345	113.084	HMDB0037293	550747	7.40804e+06	1.91908e+07	5.87033e+06	1.45018e+07	1.14237e+07	7.405e+06	2.9471e+07	7.70496e+06	7.37617e+06	3.40971e+06	1.23617e+06	8.93829e+06	4.28138e+06	3.08675e+06	2.47433e+06	6.49017e+06	9.85483e+06	9.23375e+06	8.06037e+06	7.73321e+06	6.57e+06	1.99228e+07	1.12989e+07	7.65675e+06	5.77829e+06	1.9614e+07	4.336e+06	4.09051e+08	2.68444e+08	4.38959e+08	1.80517e+08	8.59726e+08	3.72748e+08	8.30549e+08	4.94441e+08	5.46171e+08
159.12	19.3329	1-Hydroxymethylnaphthalene	M+H	1+	2.67044	158.073	HMDB0060322	20908	1.11908e+06	0	606458	2.29592e+06	561208	2.47046e+06	4.63917e+06	593917	3.65588e+06	1.22958e+06	614250	0	608583	3.07017e+06	0	1.2345e+06	609042	0	581375	683292	3.73058e+06	2.42008e+06	1.112e+06	553917	560750	4.17658e+06	1.19975e+06	6.393e+06	9.23179e+06	5.83229e+06	1.82708e+07	1.4612e+07	1.85533e+07	1.30733e+07	1.18665e+07	6.9455e+06
78.96	25.1364	Chloroacetaldehyde	M+H	1+	0.0378197	77.9872	HMDB0013860	33	4.19975e+06	2.46215e+07	3.9095e+06	3.35342e+06	7.39383e+06	1.26437e+07	0	1.64639e+07	7.36458e+06	1.24125e+06	619750	926750	615667	1.24058e+06	1.85579e+06	619833	619500	920542	8.72938e+06	8.73742e+06	6.01521e+06	5.58046e+06	2.4755e+06	7.08742e+06	5.56442e+06	8.34258e+06	3.35592e+06	1.64702e+07	7.16392e+06	5.65338e+06	1.1295e+07	1.09599e+07	8.963e+06	9.48308e+06	1.3336e+07	8.21367e+06
102	30.6045	4,5-Dihydro-2-methylthiazole	M+H	1+	-0.309943	101.03	HMDB0029555	16867	5.81325e+06	1.73428e+07	1.61204e+07	3.36567e+06	1.35982e+07	7.74638e+06	8.33421e+06	3.08208e+06	1.30182e+07	7.43483e+06	3.10004e+06	3.09825e+06	1.85875e+06	4.005e+06	5.88879e+06	2.78875e+06	4.01983e+06	8.97229e+06	0	1.2405e+06	1.29825e+07	3.71775e+06	4.64246e+06	1.27087e+07	5.25879e+06	3.40929e+06	1.31026e+07	9.92608e+06	4.5438e+07	3.17602e+07	1.10426e+07	1.05543e+07	4.62685e+07	2.2e+07	6.66188e+06	6.1494e+07
224.04	32.5918	Succimer	M+ACN+H	1+	2.30457	181.971	HMDB0014706	9354	7.429e+06	5.07888e+07	8.68421e+06	1.3633e+07	5.26542e+06	5.88842e+06	1.20833e+07	1.0846e+07	1.3024e+07	1.72685e+07	5.53304e+06	8.97563e+06	3.39867e+06	3.71846e+06	3.39912e+06	4.64896e+06	1.857e+06	1.85375e+06	6.15075e+06	4.64996e+06	8.35817e+06	6.205e+06	1.71575e+07	1.11608e+07	1.01475e+07	0	3.69088e+06	1.29541e+08	2.00191e+08	3.50346e+08	2.92823e+07	2.05351e+08	7.8899e+07	3.17296e+08	3.80231e+08	3.92894e+08
234	39.002	Phosphocreatine	M+Na	1+	1.39415	211.036	HMDB0001511	587	8.98883e+06	0	4.32775e+06	4.56092e+06	8.05525e+06	2.78925e+06	4.25725e+06	7.40954e+06	0	0	1.54858e+06	619542	617292	619625	619083	3.09763e+06	1.85996e+06	619542	4.34142e+06	4.64946e+06	2.16188e+06	1.23967e+06	4.5905e+06	1.1749e+07	2.14592e+06	2.47725e+06	1.217e+06	2.12717e+07	5.69968e+07	4.87937e+07	7.46225e+07	8.13109e+07	5.20047e+07	8.255e+07	5.56613e+07	7.05871e+07
113.998	50.3708	2,4-Dimethylthiazole	M+H	1+	-0.108646	113.03	HMDB0032974	10934	2.16717e+06	3.09992e+06	1.85758e+06	0	1.85825e+06	3.71683e+06	1.8575e+06	5.57558e+06	4.95783e+06	2.78692e+06	1.85688e+06	928083	4.94808e+06	2.47963e+06	1.23875e+06	1.23908e+06	1.85837e+06	1.85946e+06	1.23967e+06	2.4735e+06	1.23783e+06	6.18796e+06	5.8735e+06	5.88575e+06	3.71488e+06	5.58246e+06	5.57821e+06	1.56579e+08	4.43965e+07	7.31616e+07	6.79011e+07	1.33782e+08	4.13897e+07	0	6.23742e+07	5.92637e+07
118.08	52.9483	5-Aminopentanoic acid	M+H	1+	1.48006	117.079	HMDB0003355	138	1.45654e+07	0	1.02153e+07	3.43696e+07	1.82687e+07	7.74408e+06	1.36187e+07	2.38521e+07	6.19388e+06	4.02613e+06	8.65721e+06	3.09296e+06	8.67292e+06	9.29533e+06	4.33562e+06	2.78508e+06	0	4.33675e+06	2.25866e+07	1.17703e+07	0	6.1925e+06	3.28294e+07	9.59958e+06	1.51748e+07	1.14584e+07	5.26475e+06	8.27102e+07	1.34872e+08	1.33098e+08	1.37722e+08	1.53304e+08	1.04034e+08	1.37309e+08	7.90623e+07	5.74597e+07
212.88	56.4331	Dimethyl diselenide	M+Na	1+	0.136481	189.88	HMDB0033208	23496	1.23942e+06	7.75183e+06	1.2405e+06	2.46696e+06	1.85967e+06	3.71529e+06	3.09808e+06	1.85679e+06	619708	1.85725e+06	619083	619083	619625	1.85775e+06	618958	619417	618875	3.71571e+06	2.48088e+06	2.47792e+06	2.47213e+06	1.2365e+06	1.85363e+06	3.09667e+06	619542	618542	1.85983e+06	1.64582e+07	2.86531e+07	3.64466e+07	1.4925e+07	3.02418e+07	2.58652e+07	4.07517e+07	3.69806e+07	4.7058e+07
122.16	56.7487	Dimethylethanolamine	M+CH3OH+H	1+	0.527508	89.0841	HMDB0032231	7902	6.50567e+06	2.78625e+06	2.47754e+06	1.20739e+07	0	5.26804e+06	1.36348e+07	7.12292e+06	1.94974e+07	619083	929042	2.1675e+06	1.23825e+06	3.09925e+06	1.85758e+06	618875	4.64396e+06	3.09658e+06	5.88683e+06	4.02508e+06	6.19538e+06	1.36166e+07	0	4.95812e+06	5.26429e+06	7.42962e+06	8.04792e+06	1.80646e+08	2.51755e+08	9.55568e+07	1.82723e+08	2.5519e+08	1.385e+08	1.1861e+08	2.26926e+08	2.30116e+08
318.24	59.805	Mebhydrolin	M+ACN+H	1+	1.75871	276.163	HMDB0240237	22530	620792	1.85106e+07	1.80185e+07	0	0	9.30438e+06	0	0	2.05846e+07	0	0	620333	0	0	0	576625	0	620458	613250	7.17393e+07	2.25153e+07	620167	2.6857e+07	2.216e+07	0	4.35318e+07	3.87258e+07	3.24829e+06	7.97493e+07	7.89591e+07	4.91129e+06	7.30218e+07	1.50743e+08	4.03733e+06	1.72083e+08	2.63194e+08
282.96	58.6442	Caffeic acid 3-sulfate	M+Na	1+	3.06491	259.999	HMDB0041706	102261219	1.29095e+07	0	1.27765e+07	1.41085e+07	1.95124e+07	6.64263e+06	1.28956e+07	1.13582e+07	1.25375e+07	3.07333e+06	608792	2.47788e+06	4.32225e+06	6.79717e+06	1.85504e+06	2.48342e+06	2.12475e+06	1.85592e+06	5.01821e+06	4.95079e+06	6.09983e+06	6.87871e+06	1.21097e+07	1.32698e+07	5.68463e+06	4.09742e+06	5.70012e+06	1.32891e+08	1.5719e+08	1.83353e+08	5.7328e+07	1.79376e+08	2.11384e+08	1.00468e+08	8.32254e+07	1.45596e+08
264	58.6992	3-Mercaptolactate-cysteine disulfide	M+Na	1+	1.67761	241.008	HMDB0006512	193536	2.07087e+07	0	8.40604e+06	1.10209e+07	2.10652e+07	4.3492e+07	2.41392e+07	0	2.19717e+07	2.44517e+06	2.16663e+06	2.36117e+06	9.21821e+06	1.29908e+07	0	0	2.47933e+06	6.47608e+06	2.1181e+07	9.14329e+06	1.3755e+07	1.92967e+07	1.96885e+07	2.35739e+07	1.8346e+07	1.62564e+07	1.31921e+07	3.42179e+08	6.40979e+08	6.09024e+08	6.65385e+08	6.68912e+08	3.2117e+08	2.10538e+08	6.29705e+08	6.45065e+08
466.2	0.2516	Smyrindioloside	M+ACN+H	1+	1.73475	424.137	HMDB0039037	0	613167	4.33154e+06	4.39717e+06	612792	4.26225e+06	8.19646e+06	616542	1.18952e+07	1.85013e+06	0	165125	266333	0	383208	858750	0	436542	617417	618417	1.2215e+06	5.46896e+06	0	5.04037e+06	5.78308e+06	619083	9.19717e+06	3.60483e+06	5.05937e+06	1.43108e+07	1.64003e+07	7.76325e+06	1.61177e+08	6.80843e+07	8.06537e+06	5.62643e+07	5.0885e+07
143.04	0.351709	Lentialexin	M+Na	1+	1.34618	120.058	HMDB0038997	15503524	2.64267e+06	1.21875e+07	4.27108e+06	2.38825e+06	5.19283e+06	4.83983e+06	2.58221e+06	6.3945e+06	4.49367e+06	4.31417e+06	2.75754e+06	2.47929e+06	1.28058e+06	2.47671e+06	2.188e+06	3.71038e+06	4.02442e+06	1152375	8.36125e+06	3.72083e+06	3.33538e+06	6.43788e+06	4.85629e+06	5.87471e+06	8.25988e+06	2.29771e+06	4.93617e+06	6.5195e+07	3.22665e+07	2.8068e+07	2.22346e+07	5.72245e+07	2.82902e+07	6.20237e+07	7.17702e+07	5.1468e+07
264	3.19865	3-Mercaptolactate-cysteine disulfide	M+Na	1+	1.32278	241.008	HMDB0006512	193536	3.58158e+06	2.71508e+07	1.50957e+07	1.13516e+07	3.68717e+06	4.75071e+06	7.55908e+06	1.04945e+07	4.241e+06	3.37779e+06	3.99508e+06	3.64042e+06	2.479e+06	4.03092e+06	8.6425e+06	2.78879e+06	3.40079e+06	1.85346e+06	1.37534e+07	4.01258e+06	1.3702e+07	1.02138e+07	9.09404e+06	9.00479e+06	7.01467e+06	5.26992e+06	3.38783e+06	3.29904e+08	2.77938e+08	2.61273e+08	1.74848e+08	3.35971e+08	2.95116e+08	2.52098e+08	3.53251e+08	0
701.52	5.13262	3,4-Dimethyl-5-pentyl-2-furanundecanoic acid	2M+H	1+	0.518594	350.282	HMDB0031126	13963867	4.41608e+06	6.21858e+06	2.77958e+06	7.01517e+06	4.50388e+06	4.75546e+06	6.99088e+06	8.38746e+06	1.26903e+07	2.43121e+06	4.35879e+06	3.29558e+06	1.38504e+06	3.09146e+06	1.77379e+06	2.91021e+06	3.00733e+06	4.25758e+06	1.44254e+06	2.60383e+06	2.81675e+06	6.82088e+06	2.10207e+07	1.36123e+07	2.22172e+07	2.49876e+07	1.1531e+07	3.54097e+07	3.01883e+07	2.69345e+07	1.31039e+07	2.94848e+07	3.55781e+07	3.45061e+07	5.14545e+07	2.01848e+07
150.12	8.31522	2,6-Diethylaniline	M+H	1+	2.76356	149.12	HMDB0032782	11369	2.78821e+06	1.28731e+07	3.37283e+06	3.95863e+06	1.86025e+06	3.08033e+06	4.0235e+06	4.49529e+06	4.2565e+06	619125	3.41154e+06	4.65192e+06	1.236e+06	2.48042e+06	3.10104e+06	0	620542	3.99704e+06	8.93108e+06	3.69567e+06	4.31563e+06	1.23758e+06	1.85413e+06	2.4685e+06	2.4415e+06	2.73975e+06	2.74221e+06	2.51835e+07	4.35044e+07	4.1169e+07	4.01224e+07	3.62354e+07	1.84029e+07	6.23339e+07	2.02274e+07	2.95842e+07
524.04	10.4387	Guanosine triphosphate	M+H	1+	2.26944	522.991	HMDB0001273	6830	1855875	0	1.54788e+06	2.4835e+06	3.09779e+06	1.2205e+06	1.54988e+06	1.24096e+06	1.82821e+06	619042	1.23992e+06	1.237e+06	929250	1.24358e+06	619083	1.23942e+06	0	1.24075e+06	2.47829e+06	612250	1.22817e+06	1.225e+06	1.24221e+06	1.8325e+06	2.42208e+06	0	1.86e+06	4.61607e+07	2.84165e+07	8.83728e+07	1.98822e+07	5.7784e+07	2.16283e+07	7.36892e+07	2.16304e+07	1.80807e+07
552.12	10.3521	Palmidin A	M+ACN+H	1+	2.34144	510.131	HMDB0034038	5320384	4.63288e+06	0	2.78542e+06	7.7165e+06	3.08654e+06	8.53625e+06	1.86e+06	1.20783e+06	1.55108e+06	2.78521e+06	1.24021e+06	2.48063e+06	2.46338e+06	1.85613e+06	620750	0	620167	2.48167e+06	3.71721e+06	619667	2.46454e+06	3.06771e+06	621125	618417	4.20508e+06	1.83071e+06	1.23708e+06	2.21575e+08	3.93685e+07	7.89811e+07	3.19528e+07	1.70768e+07	4.28045e+07	1.42024e+07	4.8456e+07	7.05042e+06
193.082	11.5201	6,7-dihydroxy-4-methyl-2H-chromen-2-one	M+H	1+	3.11928	192.042	HMDB0136755	0	4.92975e+06	1.33129e+07	1.67078e+07	2.8e+06	5.49092e+06	3.99154e+06	4.03096e+06	3.99033e+06	1.8585e+06	2.47542e+06	2.15783e+06	1.23904e+06	1863000	1.2405e+06	3.10146e+06	2.78533e+06	4.96204e+06	1.54221e+06	7.62317e+06	3.41075e+06	3.71363e+06	2.47779e+06	2.48125e+06	3.66133e+06	5.86571e+06	5.84838e+06	6.48396e+06	3.26803e+07	7.37207e+07	3.92907e+07	0	7.19116e+07	1.15234e+08	3.50147e+07	1.22801e+08	8.47106e+07
380.04	12.2026	6-Thioguanosine monophosphate	M+H	1+	1.75405	379.035	HMDB0060415	3034646	1.23763e+06	0	5.55458e+06	616083	2.47438e+06	2.73358e+06	618625	2.15525e+06	1.23375e+06	620167	0	3.085e+06	1.23733e+06	1.23646e+06	620792	619708	619167	612542	1.1855e+06	2.47979e+06	4.51171e+06	931208	2.43142e+06	5.22017e+06	907958	607125	1.84404e+06	1.78662e+07	2.37049e+07	5.57604e+07	4.13522e+07	8.76582e+07	7.12022e+07	1.79229e+07	7.62674e+07	9.62192e+07
454.2	13.0459	Cinalukast	M+ACN+H	1+	2.30007	412.182	HMDB0014725	6436135	1.03446e+07	1.01904e+07	2.09292e+06	9.46329e+06	6.12467e+06	1.66568e+07	1.10789e+07	9.22942e+06	3.09729e+06	620000	1.86025e+06	3.0865e+06	1.86013e+06	2.47783e+06	1.52242e+06	2.7885e+06	1.54963e+06	1.55125e+06	1.35455e+07	1.26416e+07	1.13396e+07	7.05112e+06	1.05012e+07	8.87088e+06	3.65046e+06	2.78046e+06	2.43575e+06	3.39016e+07	3.21261e+07	2.58781e+07	1.31312e+07	2.01696e+07	1.89976e+07	1.81304e+07	1.40447e+07	1.35568e+07
160.082	13.7407	Indoleacetaldehyde	M+H	1+	1.74921	159.068	HMDB0001190	800	4.59492e+06	0	1.86075e+06	5.23742e+06	6.50058e+06	5.17992e+06	4.92692e+06	3.12132e+07	8.28925e+06	3.4005e+06	2.78754e+06	2.463e+06	2.47042e+06	2.78687e+06	4.33625e+06	3.68596e+06	3.09921e+06	2.79175e+06	2.33183e+07	5.55692e+06	4.33183e+06	2.48167e+06	6.15467e+06	5.50113e+06	2.418e+06	4.32892e+06	4.959e+06	3.55985e+07	6.61812e+07	5.14077e+07	6.92506e+07	1.25261e+08	6.04693e+07	9.23201e+07	4.46418e+07	1.1383e+08
242.04	16.034	2,4-Dihydroxy-7,8-dimethoxy-2H-1,4-benzoxazin-3(4H)-one	M+H	1+	2.87525	241.059	HMDB0037549	11139254	8.63971e+06	6.44013e+06	6.49783e+06	6.123e+06	5.26483e+06	1.86017e+06	2.48158e+06	2.75521e+06	5.41046e+06	3.40067e+06	2.47425e+06	2.47804e+06	2.48142e+06	2.169e+06	2.1675e+06	3.71979e+06	1.24013e+06	1.24e+06	4.89046e+06	6.06637e+06	4.00983e+06	4.85842e+06	3.40488e+06	8.68158e+06	4.58479e+06	3.04521e+06	3.39679e+06	2.93698e+08	2.32267e+08	1.16598e+08	7.78875e+07	1.3745e+08	1.01899e+08	2.83487e+08	1.41781e+08	1.28737e+08
125.16	16.923	2-Isopropyl-1,4-hexadiene	M+H	1+	0.547766	124.125	HMDB0037777	6429324	0	2.0746e+07	0	0	0	0	0	0	0	0	0	0	0	0	0	0	0	0	0	0	0	0	0	0	0	0	0	0	0	0	0	0	0	0	0	0
561.12	19.7646	Methionyl-Methionine	2M+H	1+	-1.3645	280.092	HMDB0028979	104294	7.74813e+06	2.00197e+07	1.96948e+07	1.0364e+07	2.72833e+06	5.62442e+06	1.85825e+06	2.09204e+06	1.425e+06	1.23242e+06	610917	614875	0	613167	620042	1.55113e+06	1.19425e+06	1.81246e+06	1.19483e+06	2.94225e+06	3.59538e+06	618667	1.22117e+06	1.81517e+06	1.84262e+06	0	620167	2.86896e+06	9.6005e+06	7.90233e+06	3.25263e+06	4.21883e+06	7.32629e+06	4.61108e+06	1.50025e+06	5.04362e+06
452.26	26.1179	2-Geranyl-2',3,4,4'-tetrahydroxydihydrochalcone	M+ACN+H	1+	0.170742	410.209	HMDB0032005	6449829	0	2.08979e+06	0	0	0	0	0	0	3.75429e+07	0	0	0	0	0	0	0	0	0	0	0	0	0	0	0	0	5.64476e+07	0	0	0	0	0	0	0	0	0	0
126.12	26.98	3,4-Dihydro-5-propanoyl-2H-pyrrole	M+H	1+	0.346	125.084	HMDB0034883	529251	4.02746e+06	1.17251e+07	4.32533e+06	9.30946e+06	4.60671e+06	2.792e+06	4.33817e+06	5.25417e+06	4.94508e+06	2.16396e+06	2.78925e+06	620083	1.23975e+06	1.23921e+06	3.10008e+06	2.47992e+06	1.86112e+06	620083	3.32896e+06	7.94454e+06	4.65113e+06	7.74417e+06	4.64196e+06	2.14746e+06	3.39421e+06	3.68283e+06	2.16729e+06	5.41951e+07	5.60887e+07	3.35699e+07	8.88854e+06	8.14709e+07	8.6325e+07	1.12059e+08	7.10585e+07	4.83368e+07
224.04	26.5641	Succimer	M+ACN+H	1+	2.75274	181.971	HMDB0014706	9354	9.126e+06	2.81445e+07	9.26675e+06	7.34488e+06	6.98946e+06	5.558e+06	4.42075e+06	4.64033e+06	2.754e+06	3.09475e+06	5.57967e+06	3.719e+06	2.78921e+06	4.61258e+06	1.85954e+06	5.25246e+06	2.4785e+06	3.72087e+06	5.57075e+06	6.83496e+06	4.61779e+06	4.63779e+06	2.17113e+06	3.09e+06	4.34087e+06	1.20268e+07	8.59087e+06	2.9085e+08	0	1.81778e+08	1.75387e+08	2.26996e+08	2.12721e+08	2.97197e+08	1.99582e+08	1.1727e+08
161.04	29.3928	2-Methyl-4-oxopentanedioic acid	M+H	1+	1.7413	160.037	HMDB0039447	11062673	5.56442e+06	1.39262e+07	4.946e+06	3.72092e+06	3.71975e+06	3.10325e+06	6.13775e+06	8.05788e+06	4.64963e+06	3.71425e+06	1.54913e+06	1.84996e+06	0	4.02833e+06	4.94938e+06	3.706e+06	4.01133e+06	4.33729e+06	3.09708e+06	4.03208e+06	1.11308e+07	6.73621e+06	4.89346e+06	4.31817e+06	7.11208e+06	8.68479e+06	4.653e+06	4.96961e+07	3.857e+07	1.38659e+08	6.73715e+07	1.02168e+08	0	1.16601e+08	5.74733e+07	4.9592e+07
125.16	28.9677	2-Isopropyl-1,4-hexadiene	M+H	1+	0.672472	124.125	HMDB0037777	6429324	5.57008e+06	6.51167e+06	1.23996e+06	618667	1.85875e+06	4.32858e+06	3.71929e+06	4.33767e+06	1.54796e+06	930167	619667	620042	2.789e+06	2.479e+06	620333	1.85971e+06	1.85904e+06	619208	1.8645e+06	1.23592e+06	1.85971e+06	1.85938e+06	1.55179e+06	3.10058e+06	1860750	1.24013e+06	621000	5.07223e+07	2.105e+07	3.2129e+07	2.11978e+07	3.0692e+07	4.03979e+07	9.823e+06	1.66617e+07	3.38222e+07
214.08	30.4548	2-Amino-3,8-dimethyl-3H-imidazo[4,5-f]quinoxaline	M+H	1+	2.9386	213.101	HMDB0029864	62275	6.47275e+06	8.674e+06	4.96267e+06	3.41067e+06	3.09654e+06	2.50567e+06	2.77429e+06	4.32433e+06	1.86038e+06	2.46025e+06	5.24413e+06	619792	620000	5.88408e+06	1.23908e+06	2.17092e+06	1.85879e+06	3.09613e+06	3.38704e+06	6.79508e+06	619792	5.26088e+06	1.85938e+06	1.85925e+06	4.02042e+06	6.49104e+06	2.42292e+06	1.21345e+08	6.6613e+07	6.30634e+07	4.83574e+07	9.06462e+07	8.53779e+07	1.15018e+08	1.37925e+08	8.92541e+07
438.48	29.5768	25-Methyl-1-hexacosanol	M+ACN+H	1+	-0.727342	396.433	HMDB0029994	91033032	2.48054e+06	1.14536e+07	2.16867e+06	3.1e+06	3.38679e+06	3.085e+06	4.89996e+06	5.88942e+06	1.02244e+07	0	0	0	619083	619667	618250	619917	0	620333	1.20836e+07	4.03029e+06	4.61175e+06	3.09917e+06	6.81796e+06	9.27533e+06	1.07876e+07	4.65329e+06	9.07471e+06	1.17314e+08	0	1.45206e+08	1.39557e+08	0	1.643e+08	1.69473e+09	4.07949e+08	5.27516e+07
171	30.8375	Gallic acid	M+H	1+	2.83789	170.022	HMDB0005807	370	1.6448e+08	6.17358e+06	3.56457e+07	6.45546e+06	1.05474e+07	2.54866e+07	8.98229e+06	7.11842e+06	1.18946e+08	6.75908e+06	5.85663e+06	8.04013e+06	3.71842e+06	3.39433e+06	2.17017e+06	5.88679e+06	3.40038e+06	5.87804e+06	8.05171e+06	8.06138e+06	7.42279e+06	3.09167e+06	6.81983e+06	4.3405e+06	6.81246e+06	1.11307e+07	1.239e+06	1.96404e+08	1.52805e+08	8.81037e+07	3.76195e+07	5.69433e+07	1.89796e+08	3.39063e+07	3.66627e+07	8.80212e+07
223.917	31.8666	Cysteine-S-sulfate	M+Na	1+	0.686215	200.977	HMDB0000731	115015	7.73975e+06	2.17e+06	4.34483e+06	7.13025e+06	1.54938e+06	6.20204e+06	5.26279e+06	9.91263e+06	3.41104e+06	2.13905e+07	7.11567e+06	3.40754e+06	3.09933e+06	4.95983e+06	4.64513e+06	2.78779e+06	4.95113e+06	1.54563e+06	4.02971e+06	3.71792e+06	4.33233e+06	4.964e+06	6.20329e+06	3.10283e+06	5.58517e+06	9.60738e+06	2.47488e+06	3.72356e+08	1.66136e+08	2.1664e+08	1.43715e+07	2.4154e+08	6.89491e+07	1.8474e+08	1.28963e+08	2.73836e+08
228.12	31.2173	Detomidine	M+ACN+H	1+	2.83307	186.116	HMDB0041872	56032	1863000	0	3.10425e+06	2.46513e+06	3.06721e+06	2.78279e+06	1.23675e+06	1.23683e+06	2.78542e+06	619917	613083	1.23542e+06	1.23942e+06	620000	2.786e+06	1.23892e+06	619792	2.4715e+06	3.71396e+06	3.40721e+06	1.24033e+06	2.47808e+06	1.82463e+06	2.16529e+06	620042	2.47604e+06	601583	3.74401e+07	2.30355e+07	3.31523e+07	1.34707e+07	2.5619e+07	2.60972e+07	3.33883e+07	7.69272e+07	1.62547e+07
213	35.0075	5-(Methylthio)-2-[(methylthio)methyl]-2-pentenal	M+Na	1+	2.9487	190.049	HMDB0037815	20381861	9.60971e+06	1.98217e+07	3.39017e+06	4.01875e+06	4.63783e+06	5.56488e+06	3.71613e+06	7.11446e+06	8.04967e+06	2.78938e+06	2.85029e+07	2.48054e+06	6.49771e+06	3.71804e+06	3.09896e+06	4.646e+06	4.02596e+06	4.03029e+06	4.62517e+06	4.64179e+06	1.01845e+07	4.94904e+06	2.48254e+06	9.91775e+06	6.50954e+06	2.46567e+06	4.33879e+06	1.41829e+08	3.2907e+08	3.50241e+07	3.9843e+07	4.12027e+07	1.3304e+08	1.26955e+08	5.78407e+07	1.91355e+08
234	35.3266	Cysteine-S-sulfate	M+CH3OH+H	1+	1.55275	200.977	HMDB0000731	115015	3.72079e+06	7.43608e+06	1.82641e+07	5.58046e+06	3.09992e+06	3.09558e+06	9.90938e+06	2.79146e+06	7.11604e+06	618000	1.86004e+06	1.85504e+06	619292	619917	1.23896e+06	1.23883e+06	928875	615708	6.18887e+06	1.33119e+07	1.2642e+07	4.03004e+06	3.36822e+07	2.79179e+06	8.04458e+06	3.41096e+06	3.72275e+06	6.86967e+06	1.09045e+08	1.1154e+08	1.63776e+08	1.61727e+08	1.06352e+08	8.62122e+07	1.55681e+08	1.97862e+08
161.04	37.1011	2-Methyl-4-oxopentanedioic acid	M+H	1+	1.98767	160.037	HMDB0039447	11062673	4.64142e+06	1.35538e+07	5.26325e+06	1.2301e+07	1.85512e+06	4.01175e+06	3.09788e+06	2.15446e+06	1.84013e+06	619458	2.47925e+06	0	2.47763e+06	3.09892e+06	3.09496e+06	1.85954e+06	1.54054e+06	2.16967e+06	4.95475e+06	0	4.02854e+06	1.23825e+06	8.05588e+06	5.57767e+06	3.08983e+06	2.79213e+06	4.96317e+06	9.99217e+07	9.15222e+07	4.93193e+07	5.35447e+07	9.09632e+07	4.40734e+07	2.82167e+07	7.15437e+07	3.6271e+07
111.12	49.1687	3-Methyl-2-cyclohexen-1-one	M+H	1+	-0.290908	110.073	HMDB0031541	14511	3.06483e+06	0	914542	3.09583e+06	618708	619833	619875	2.47783e+06	619625	1.23875e+06	618208	1.234e+06	619042	1.23808e+06	1.23842e+06	619083	1.23858e+06	619208	1.23846e+06	618750	617917	1.54917e+06	1.54779e+06	1.85825e+06	1.23842e+06	1.23833e+06	619292	2.39869e+07	1.01945e+07	1.04759e+07	2.90408e+07	2.43714e+07	1.72171e+07	2.04959e+07	1.34448e+07	1.01914e+07
178.08	52.1346	2,3,6,7-Tetrahydro-6,7-dimethylcyclopent[b]azepin-8(1H)-one	M+H	1+	2.17981	177.115	HMDB0039667	6428978	6.18946e+06	8.06425e+06	2.4725e+06	1.11554e+07	1.23425e+06	2.47938e+06	4.95646e+06	3.09754e+06	6.18438e+06	1.85875e+06	2.78567e+06	2.16717e+06	3.09683e+06	6.19504e+06	3.09808e+06	620167	1.23892e+06	4.64429e+06	5.44325e+06	2.47667e+06	1.02231e+07	4.02233e+06	6.81579e+06	4.64404e+06	1.8565e+06	4.94408e+06	2.17054e+06	2.21665e+08	1.38364e+08	1.13869e+08	6.85839e+07	8.03826e+07	1.73233e+08	8.46501e+07	1.87665e+08	8.4513e+07
130.92	54.5806	Selenite	M+H	1+	0.0183364	129.917	HMDB0011119	1091	7.436e+06	2.04125e+07	4.02925e+06	1.30118e+07	2.47663e+06	3.1276e+07	1.57874e+07	1.05368e+07	5.26475e+06	1.23808e+06	2.47667e+06	5.2715e+06	6.81354e+06	4.332e+06	3.40575e+06	2.47917e+06	0	6.50392e+06	8.98325e+06	5.26533e+06	2.78871e+06	6.50588e+06	4.03154e+06	1.45492e+07	2.1675e+06	7.12e+06	618000	3.17605e+07	7.19831e+07	6.01813e+07	4.68863e+07	2.81793e+07	1.71577e+08	0	0	4.66623e+07
114.96	58.5469	Hydroxidodioxidosulfidosulfate	M+H	1+	-0.516481	113.945	HMDB0060293	1085	7.18658e+06	0	2.6365e+06	0	7.11804e+06	8.79354e+06	2.54367e+06	3.64275e+06	4.119e+06	1.85642e+06	1.23858e+06	614917	613792	3.39029e+06	2.1485e+06	1.24108e+06	2.433e+06	618500	3.59692e+06	5.555e+06	3.60388e+06	2.99229e+06	3.18642e+06	5.48663e+06	2.11021e+06	4.17388e+06	3.85263e+06	6.13056e+07	3.13699e+07	5.20231e+07	4.65037e+07	2.12782e+07	1.62875e+07	2.8237e+07	1.62429e+07	2.8962e+07
183	9.9192	Dipropyl trisulfide	M+H	1+	2.20574	182.026	HMDB0032825	22383	4.94475e+06	3.61573e+07	4.32454e+06	9.00467e+06	7.66221e+06	5.78267e+06	1.23868e+07	6.46958e+06	4.00071e+06	4.02942e+06	3.10333e+06	1.24067e+06	3.40917e+06	4.02925e+06	3.09417e+06	3.6905e+06	4.02933e+06	6.202e+06	6.79679e+06	9.49129e+06	6.51096e+06	4.03112e+06	7.45029e+06	4.62425e+06	1.03573e+07	4.91887e+06	8.54458e+06	3.94046e+07	3.71993e+07	4.72405e+07	3.94007e+07	1.15239e+08	1.99498e+07	1.08678e+08	1.02716e+08	7.44667e+07
224.04	26.2595	1,1'-Thiobis-1-propanethiol	M+ACN+H	1+	2.22138	182.026	HMDB0040235	18185507	4.91992e+06	2.81445e+07	2.47767e+06	0	6.98946e+06	4.34492e+06	7.72096e+06	4.64033e+06	8.89192e+06	0	2.47567e+06	5.88817e+06	1.54783e+06	3.1e+06	3.4085e+06	5.25246e+06	1.8595e+06	3.40808e+06	8.36079e+06	8.06946e+06	6.15967e+06	4.63779e+06	2.76363e+06	3.09e+06	5.58275e+06	9.86117e+06	8.59087e+06	2.69254e+08	3.26259e+08	9.0889e+07	2.43931e+08	2.59087e+08	6.76637e+07	1.59698e+08	1.99582e+08	1.28477e+08
123	41.983	Thiodiglycol	M+H	1+	-0.599358	122.04	HMDB0042033	5447	1.02202e+07	5.97798e+07	7.11742e+06	1.17777e+07	6.51071e+06	1.44912e+07	2.47833e+06	8.05946e+06	5.56425e+06	619958	1.23025e+06	1.239e+06	3.09513e+06	1.54567e+06	1.2355e+06	3.09638e+06	619083	1.54875e+06	8.91467e+06	4.02579e+06	2.16983e+06	2.78754e+06	8.36487e+06	2.78246e+06	4.02771e+06	3.09833e+06	3.70192e+06	2.13642e+07	3.31345e+07	1.76209e+07	1.92153e+07	2.40039e+07	1.33103e+07	1.94556e+07	1.26415e+07	1.28058e+07
125.04	1.77205	Mequinol	M+H	1+	2.14296	124.052	HMDB0029696	9015	5.87658e+06	0	1.6284e+07	7.68275e+06	2.457e+06	6.79733e+06	3.08667e+06	7.09963e+06	2.46575e+06	1.2395e+06	2.48104e+06	619875	1.85913e+06	2.788e+06	2.78804e+06	2.47813e+06	3.09658e+06	4.94908e+06	3.36375e+06	4.52813e+06	7.29446e+06	2.16225e+06	2.37117e+06	6.90858e+06	1.08037e+07	4.87258e+06	4.02988e+06	3.49661e+07	3.79475e+07	1.83362e+07	2.92925e+07	1.95236e+07	4.26741e+07	1.46002e+07	2.65635e+07	3.17202e+07
265.05	1.43186	3-Methoxy-4-Hydroxyphenylglycol sulfate	M+H	1+	3.14388	264.03	HMDB0003332	3035420	0	1.8625e+06	0	0	0	0	0	0	0	0	0	0	0	0	0	0	0	0	0	0	0	0	0	0	0	0	0	0	0	0	0	0	0	0	0	0
438.12	2.43945	3-Phenylpropyl glucosinolate	M+H	1+	1.74394	437.081	HMDB0038422	0	618875	7.8865e+06	3.59808e+06	0	2.77033e+06	1.80188e+06	620833	2.71104e+06	4.87942e+06	1.22646e+06	1.22133e+06	0	620500	2.46008e+06	617917	0	608292	619750	1.75588e+06	5.19392e+06	7.38688e+06	597208	4.943e+06	3.84583e+06	1.20646e+06	5.71908e+06	5.04521e+06	8.96492e+06	2.6053e+07	3.59865e+07	5.14475e+06	6.85222e+07	4.07146e+07	8.282e+06	6.09845e+07	5.47099e+07
405	3.71957	Bergaptol	2M+H	1+	2.75852	202.027	HMDB0013679	5280371	2.32354e+06	4.50679e+06	3.179e+06	1.64575e+06	4.12729e+06	3.8275e+06	2.61417e+06	6.70525e+06	2.98675e+06	2.95871e+06	2.44996e+06	2.72654e+06	2.88583e+06	1.49942e+06	3.05908e+06	3.66854e+06	3.25658e+06	4.33508e+06	2.06225e+06	2.236e+06	2.81158e+06	4.27783e+06	2.35562e+06	3.69796e+06	428125	3.09621e+06	903083	4.20078e+07	3.87176e+07	4.21754e+07	5.96501e+07	3.85988e+07	2.10253e+07	5.72547e+07	1.76019e+07	9.60443e+07
522.84	5.21474	Butter acids	M+Na	1+	-2.3008	499.803	HMDB0039842	85536	2.37567e+06	5.67662e+06	2.50171e+06	7.06867e+06	6.89317e+06	3.20146e+06	5.67092e+06	2.90692e+06	3.08671e+06	1.85842e+06	2.26983e+06	4.43354e+06	2.53633e+06	3.926e+06	1.85825e+06	1.18425e+06	3.03596e+06	1.20717e+06	3.44342e+06	4.80108e+06	5.02258e+06	5.18354e+06	2.46725e+06	2.04767e+06	3.97142e+06	3.67608e+06	3.62358e+06	8.18361e+07	1.02224e+08	1.33524e+08	4.15632e+07	5.0972e+07	2.13392e+07	1.20085e+08	5.59933e+07	9.92521e+06
606.12	6.59571	dTDP-D-glucose	M+ACN+H	1+	0.732595	564.076	HMDB0001328	439324	2.36029e+06	7.55271e+06	5.89838e+06	3.3925e+06	1841625	2.68925e+06	2.11342e+06	1.77692e+06	1.85638e+06	2.79163e+06	2.16921e+06	1.24158e+06	612750	1.23783e+06	620333	1.24013e+06	929708	615500	931000	1.8605e+06	1.18792e+06	1.7385e+06	5.38383e+06	1.50325e+06	4.29242e+06	1.85625e+06	579667	3.23717e+08	1.9984e+07	5.6533e+07	2.33621e+08	2.15529e+08	7.53133e+07	6.58965e+07	5.88131e+07	3.08822e+07
537.24	7.73604	Eugenyl benzoate	2M+H	1+	2.71931	268.11	HMDB0032056	62362	3.41221e+06	9.78346e+06	4.53279e+06	1.24108e+06	6.72867e+06	2.76004e+06	2.17296e+06	2.37804e+06	1808625	0	1.228e+06	3.39054e+06	1.21633e+06	2.48292e+06	608292	0	620208	619000	3.10113e+06	2.47613e+06	618917	2.76817e+06	1.23917e+06	1.23533e+06	3.05829e+06	1.85458e+06	1.83463e+06	2.80446e+08	1.75907e+08	1.93435e+08	1.77141e+07	2.12892e+07	1.43271e+07	9.35052e+07	2.73131e+07	3.09189e+07
468.24	6.84857	Valsartan	M+CH3OH+H	1+	2.26377	435.227	HMDB0014323	60846	3.67063e+06	1.77518e+07	3.59663e+06	2.16842e+06	2.44817e+06	4.79604e+06	3.07967e+06	9.54812e+06	3.61725e+06	2.793e+06	6.19108e+06	3.72329e+06	2.68754e+06	2.1385e+06	1.76738e+06	1.86117e+06	4.96479e+06	1.85171e+06	4641375	1.12458e+07	4.00438e+06	6.76608e+06	1.48101e+07	1.77905e+07	1.11332e+07	1.35394e+07	1.1862e+07	1.18755e+08	9.0973e+07	6.25625e+07	4.22164e+07	1.00644e+08	3.02868e+07	4.63675e+07	2.86458e+07	3.3459e+07
239.16	9.27206	Verimol I	M+CH3OH+H	1+	3.32294	206.094	HMDB0035071	10932638	3.36913e+06	6.62196e+06	2.7415e+06	1.18792e+06	3.26233e+06	6.43233e+06	6.17625e+06	4.63367e+06	3.101e+06	619375	1.85846e+06	1.2405e+06	620375	1.85487e+06	3.69442e+06	618417	1.24058e+06	619833	2.77825e+06	2.07529e+06	2.76088e+06	2.43967e+06	4.89388e+06	3.08e+06	4.28054e+06	4.62442e+06	2.7555e+06	1.30087e+08	3.14555e+08	3.73071e+07	5.23149e+07	4.52127e+07	1.58335e+08	1.40313e+08	1.39162e+08	1.50262e+08
394.08	8.70708	N-(Carbethoxyacetyl)-4-chloro-L-tryptophan	M+ACN+H	1+	2.3198	352.083	HMDB0030399	0	1.22467e+06	2.48567e+06	3.40363e+06	1.84617e+06	1.83313e+06	1.85962e+06	4.93075e+06	4.00779e+06	6.74571e+06	3.71717e+06	1.21633e+06	1.86113e+06	2.47288e+06	1.85537e+06	620208	0	1.23954e+06	1.86208e+06	1.22817e+06	3.38217e+06	4.57629e+06	618500	1.83975e+06	1.84675e+06	2.39333e+06	3.39167e+06	5.87933e+06	3.07566e+07	3.05983e+07	2.94911e+07	3.28115e+07	2.31091e+07	2.14173e+07	3.12604e+07	6.05569e+07	6.06278e+07
283.92	8.98263	2,3,5-Trichlorodienelactone	M+ACN+H	1+	1.49833	241.894	HMDB0060360	14951695	4.88133e+06	3.99313e+06	5.87163e+06	2.73867e+06	3.03292e+06	3.97104e+06	2.17358e+06	2.47908e+06	3.10017e+06	618917	1.82642e+06	3.38725e+06	4.31696e+06	2.16013e+06	5.56558e+06	1.54996e+06	1.53063e+06	3.09958e+06	3.38758e+06	5.46379e+06	9.15971e+06	2.14979e+06	4.95033e+06	1.232e+06	4.90658e+06	5.5125e+06	4.2685e+06	4.58236e+07	1.72183e+08	1.06123e+08	6.33023e+07	7.58035e+07	8.21248e+07	3.33841e+07	6.75996e+07	1.06634e+08
374.88	9.34221	Dicloralurea	M+Na	1+	1.32956	351.851	HMDB0031815	8313	6.49271e+06	5.50246e+06	1.10618e+07	6.49513e+06	9.36863e+06	5.53708e+06	1.3595e+07	9.27758e+06	6.78788e+06	619792	3.09779e+06	2.46396e+06	1.83562e+06	3.07388e+06	3.71113e+06	620125	6.155e+06	1.85883e+06	9.24579e+06	3.96854e+06	3.41458e+06	1.38706e+07	1.47513e+07	2.97611e+07	3.07633e+06	1.16095e+07	9.13413e+06	6.52725e+06	2.15384e+07	5.50342e+06	6.11129e+06	5.52196e+06	3.509e+06	1.94296e+07	1.79886e+07	7.49971e+06
143.16	9.23146	2,6-Dimethyl-4-heptanone	M+H	1+	1.33958	142.136	HMDB0031417	7958	4.01946e+06	4.36565e+07	7.32329e+06	3.71029e+06	2.767e+06	5.46875e+06	3.71946e+06	6.42738e+06	5.80263e+06	3.09954e+06	5.5795e+06	1.84188e+06	1.23938e+06	608583	2.456e+06	2.48038e+06	616000	2.47983e+06	3.69792e+06	2.41958e+06	6.12646e+06	2.46717e+06	0	2.46317e+06	7.68633e+06	6.73863e+06	7.6165e+06	1.18962e+08	6.17673e+07	2.20047e+07	2.16363e+07	3.01285e+07	3.02753e+07	5.49954e+07	3.49946e+07	4.46457e+07
439.08	11.3996	(Z)-4',6-Dihydroxyaurone 6-glucoside	M+Na	1+	2.85196	416.111	HMDB0033162	0	5.88521e+06	6.49604e+06	4.02992e+06	2.48117e+06	1.27441e+07	3.41058e+06	1.1777e+07	4.32033e+06	2.79192e+06	1.85992e+06	1.84588e+06	5.57504e+06	2.44613e+06	5.24908e+06	3.3645e+06	4.33529e+06	4.03488e+06	1.24038e+06	4.14954e+06	5.51663e+06	4.642e+06	4.95533e+06	8.06075e+06	4.65729e+06	8.34717e+06	2.79138e+06	5.55317e+06	9.3419e+07	7.75132e+07	7.76723e+07	8.95104e+07	1.20697e+08	3.1046e+07	1.71917e+07	7.71333e+07	2.79677e+07
314.04	11.0381	norsertraline	M+Na	1+	3.17737	291.058	HMDB0061002	0	1.85692e+06	2.78263e+06	3.08092e+06	3.397e+06	3.66708e+06	1.24008e+06	4.34063e+06	2.17029e+06	3.36108e+06	1.23983e+06	0	620500	930167	1.24046e+06	1.24158e+06	617917	2.48158e+06	0	1.8595e+06	1.23129e+06	1.2345e+06	2.45183e+06	1.241e+06	1.859e+06	3.9955e+06	2.45108e+06	2.78929e+06	9.62827e+07	2.0204e+07	1.42912e+07	2.94106e+07	3.03367e+07	2.33931e+07	2.58752e+07	1.6013e+07	2.05845e+07
160.08	12.19	Indoleacetaldehyde	M+H	1+	0.624827	159.068	HMDB0001190	800	3.09354e+06	1.81918e+07	3.71904e+06	4.93854e+06	5.24829e+06	6.42025e+06	5.53583e+06	8.26038e+06	1.38743e+07	3.0905e+06	3.4005e+06	8.64904e+06	3.36675e+06	3.40229e+06	6.48138e+06	2.16967e+06	3.72158e+06	4.91517e+06	4.34383e+06	4.65054e+06	4.165e+06	4.31112e+06	8.55854e+06	4.18017e+06	1.39453e+07	2.98828e+07	6.3595e+07	3.11521e+07	6.01143e+07	4.93601e+07	1.14899e+08	8.90321e+07	1.74866e+08	7.59315e+07	7.20259e+07	8.43534e+07
578.25	12.089	Aldosterone 18-glucuronide	M+ACN+H	1+	2.25567	536.226	HMDB0010345	160706	0	1.858e+06	0	0	0	0	0	0	0	0	0	0	0	0	0	0	0	0	0	0	0	0	0	0	0	0	0	0	0	0	0	0	0	0	0	0
239.04	12.2255	Diosmetin 7-O-beta-D-glucuronopyranoside	M+2H	2+	1.7002	476.095	HMDB0037452	0	4.02379e+06	0	7.75271e+06	2.72788e+06	7.99867e+06	7.10383e+06	4.866e+06	3.71975e+06	2.89743e+07	4.34046e+06	3.09504e+06	1.86088e+06	1.24058e+06	9.58063e+06	3.10267e+06	2.47933e+06	2.13342e+06	1860375	4.59842e+06	9.91492e+06	2.0825e+06	7.66221e+06	7.64188e+06	1794750	3.05458e+06	4.24967e+06	4.94704e+06	1.40951e+08	6.96434e+07	1.25603e+08	8.58407e+07	1.48823e+08	2.04539e+08	3.64327e+08	1.25066e+08	2.8725e+08
388.08	12.4969	Methyl 6-O-galloyl-beta-D-glucopyranoside	M+ACN+H	1+	2.95989	346.09	HMDB0039354	0	2.45404e+06	1.17353e+07	1.83837e+06	3.66992e+06	616458	605375	3.09825e+06	0	5.27042e+06	1.23683e+06	0	2.45688e+06	618667	613917	618792	619708	615000	620125	620750	1.55029e+06	4.25979e+06	1.23208e+06	1.85579e+06	4.2735e+06	1.2365e+06	1.22533e+06	616333	1.66244e+07	1.13251e+07	1.22265e+07	3.50807e+07	2.17723e+07	2.6741e+07	2.59099e+07	1.28979e+07	2.15784e+07
523.2	13.4295	Methylmalonylcarnitine	2M+H	1+	1.32503	261.121	HMDB0013133	53481699	9.73983e+06	1.17445e+07	1.81875e+06	5.51833e+06	6.17888e+06	5.23896e+06	1.24108e+06	3.08913e+06	2.46675e+06	2.4745e+06	1.24042e+06	4.32258e+06	1.239e+06	4.0275e+06	0	1.85362e+06	3.40938e+06	1.54688e+06	3.40558e+06	4.27004e+06	2.47533e+06	1.53004e+06	3.69042e+06	3.03263e+06	8.52083e+06	1.85479e+06	1.24067e+06	1.62133e+08	1.28795e+08	5.20963e+08	3.92525e+07	5.86372e+07	1.14399e+08	1.37387e+08	6.30979e+07	5.5889e+07
409.08	13.832	7-Ethoxy-4-methyl-2H-1-benzopyran-2-one	2M+H	1+	2.07576	204.079	HMDB0035095	66595	7.3495e+06	0	7.08333e+06	8.028e+06	7.41025e+06	5.20783e+06	5.20729e+06	5.24329e+06	4.92338e+07	1.85871e+06	4.3335e+06	2.15296e+06	3.09546e+06	0	2.78454e+06	6.46446e+06	9.85492e+06	1.5455e+06	0	4.34438e+06	6.19504e+06	1.20358e+07	2.15638e+06	3.5715e+06	0	4.61296e+06	3.08625e+06	4.19229e+07	1.27484e+08	1.57751e+08	1.8856e+08	2.52935e+08	1.09906e+08	1.44263e+08	1.41129e+08	4.79923e+07
326.88	14.4746	2-Thiothiazolidine-4-carboxylic acid	2M+H	1+	1.37454	162.976	HMDB0041805	3035791	1.55054e+06	4.86912e+06	4.61088e+06	6.50646e+06	2.79071e+06	5.57583e+06	1.24017e+06	1.85563e+06	3.10458e+06	1.2385e+06	0	1.85746e+06	614292	1.837e+06	1.85913e+06	1.85913e+06	1.24033e+06	620083	3.096e+06	3.65396e+06	1.85975e+06	5.86317e+06	4.95508e+06	4.64242e+06	2.47667e+06	6.19629e+06	1.84771e+06	4.03448e+07	3.57563e+07	2.97414e+07	3.21812e+07	2.92787e+07	1.56804e+07	9.91225e+06	3.08021e+07	2.67682e+07
443.04	16.6218	S-(1,2-Dichlorovinyl)glutathione	M+ACN+H	1+	-0.311806	401.022	HMDB0060504	6437359	6.79079e+06	0	2.46988e+06	4.95529e+06	4.35183e+06	7.09946e+06	2.46942e+06	9.5755e+06	1.25898e+07	2.17033e+06	3.40763e+06	620167	1.86e+06	1.85475e+06	5.57283e+06	4.33821e+06	619750	1.54983e+06	1.2064e+07	2.59554e+07	1.12338e+07	8.97992e+06	8.21438e+06	8.31213e+06	1.57787e+07	5.52442e+06	2.78829e+06	8.82708e+06	5.86046e+06	6.19854e+06	8.27875e+06	7.68938e+06	1.34601e+07	3.43258e+06	1.84111e+07	1.29095e+07
321.24	16.7071	3-Phenyl-4-pentenal	2M+H	1+	3.23679	160.089	HMDB0038790	61243	2.78217e+06	1.80698e+07	3.39154e+06	2.481e+06	1.2405e+06	2.77517e+06	3.41058e+06	0	6.18163e+06	1860000	930167	1.85971e+06	4.33967e+06	3.09479e+06	1.23825e+06	2.16558e+06	1.85913e+06	1.23983e+06	4.326e+06	4.33846e+06	4.02954e+06	4.95125e+06	1.23575e+06	3.10208e+06	2.79325e+06	1.84883e+06	3.71342e+06	9.14288e+06	1.9794e+07	2.2942e+07	1.05693e+08	3.2078e+07	7.62474e+07	5.29245e+07	5.34095e+07	5.30283e+07
183.24	17.1138	1-Tridecene	M+H	1+	2.02526	182.203	HMDB0030930	17095	4.33592e+06	4.92908e+06	1.54892e+06	2.47708e+06	1.23125e+06	1.21508e+06	3.07779e+06	3.68908e+06	2.44913e+06	619542	620250	1.55029e+06	620125	618083	1.24033e+06	1.23925e+06	1.85813e+06	1.24038e+06	1.84871e+06	597667	1.86083e+06	1.85679e+06	2.15167e+06	1.8565e+06	1.83688e+06	3.06754e+06	0	5.10907e+07	1.84156e+07	3.61532e+07	6.7218e+07	4.85136e+07	2.39184e+07	2.56018e+07	4.27516e+07	5.29795e+07
192.12	18.6632	Indoleacetaldehyde	M+CH3OH+H	1+	2.70717	159.068	HMDB0001190	800	9.67842e+06	1.29789e+07	3.84108e+06	5.059e+06	4.84742e+06	0	8.67992e+06	3.99733e+06	3.66279e+06	3.638e+06	1.24025e+06	1.82762e+06	5.53725e+06	1.22967e+06	606458	1.74567e+06	1.20658e+06	613833	2.78971e+06	3.00921e+06	1.24025e+06	5.53683e+06	3.68825e+06	1.66175e+06	6.06604e+06	5.24388e+06	2.95e+06	3.64225e+07	3.95112e+07	1.9018e+07	9.17854e+06	2.00142e+07	1.23201e+07	1.28558e+07	2.6038e+07	7.29288e+06
376.2	18.9132	1,5-Dibutyl methyl hydroxycitrate	M+ACN+H	1+	1.55381	334.163	HMDB0040461	9974117	3.55446e+06	9.13358e+06	580292	1.13758e+06	574625	2.79325e+06	6.90733e+06	2.83008e+06	1.16267e+06	2.43917e+06	614250	613000	0	1.21804e+06	1.23292e+06	5.2615e+06	603292	3.68067e+06	2.10067e+06	2.85417e+06	1.42929e+06	3.63392e+06	3.27675e+06	3.56838e+06	3.61821e+06	4.14658e+06	3.65708e+06	2.22097e+07	2.43473e+07	2.56164e+07	5.22951e+07	3.98977e+07	0	1.71298e+07	2.16411e+07	9.87704e+06
167.04	20.3069	Homovanillin	M+H	1+	2.46095	166.063	HMDB0005175	151276	2.38708e+06	2.38067e+06	1.45925e+06	619875	1.79808e+06	1.75663e+06	1.54888e+06	1.23992e+06	1782000	616208	0	618083	600083	910625	1.22338e+06	596833	611667	587208	2.39292e+06	3.9115e+06	2.47267e+06	618833	601292	2.43542e+06	1.53808e+06	620000	2.14329e+06	3.65075e+06	6.82958e+06	4.50975e+06	3.123e+06	1.1492e+07	4.75621e+06	1.4488e+07	4.45942e+06	1.92771e+06
183.12	21.3669	Cuminyl alcohol	M+CH3OH+H	1+	2.59958	150.104	HMDB0031817	325	2.32925e+06	1.23301e+07	2.70025e+06	1.85608e+06	1.18558e+06	4.24179e+06	1.80425e+06	4.44254e+06	1.747e+06	1.20567e+06	1.20533e+06	616542	1.21317e+06	1.22783e+06	3.08779e+06	1.77529e+06	1.79546e+06	1.74563e+06	4.60308e+06	4.31271e+06	2.01383e+06	5.42338e+06	5.94179e+06	2.41071e+06	4.16708e+06	4.89225e+06	1.85158e+06	2.60282e+07	4.25616e+07	1.97616e+07	2.09067e+07	9.20225e+06	21193125	2.7174e+07	2.8234e+07	4.28814e+07
719.4	21.4419	Momordicoside E	M+Na	1+	-1.45564	696.408	HMDB0035697	0	1.172e+06	6.534e+06	2.10229e+06	1.64738e+06	1.76475e+06	4.76979e+06	1.20283e+06	1.8085e+06	4.01633e+06	0	605958	618583	1.23096e+06	594833	1.50763e+06	3.82433e+06	2.75088e+06	604125	1.35942e+06	7.98917e+06	562250	3.57475e+06	592833	1.84575e+06	2.10933e+06	0	0	2.23879e+08	1.85343e+08	7.01038e+07	2.38862e+08	1.39054e+08	2.48383e+08	3.77472e+08	3.81582e+08	3.57065e+07
345	21.7988	5-Thymidylic acid	M+Na	1+	1.86602	322.057	HMDB0001227	9700	4.4705e+06	6.21263e+06	4.779e+06	1.1525e+06	1.43808e+06	1.23933e+06	1.79275e+06	3.80246e+06	1.73479e+06	1.24017e+06	2.13008e+06	6.19e+06	4.24558e+06	2.44392e+06	2.76017e+06	4.93133e+06	8.87525e+06	1.66742e+06	3.80925e+06	1.14658e+06	2.26779e+06	2.07788e+06	5.11008e+06	590083	3.52588e+06	2.40721e+06	1.82379e+06	5.56957e+07	3.88661e+07	6.77073e+07	7.90108e+07	4.76755e+07	3.96579e+07	3.95085e+07	3.52435e+07	6.46025e+07
719.28	21.4805	Verteporfin	M+H	1+	-0.463868	718.3	HMDB0014603	0	1.20396e+06	7.12538e+06	2.38921e+06	1.17467e+06	4.44175e+06	1.77629e+06	1.49413e+06	2.51783e+06	4.63571e+06	1.811e+06	605958	1.23542e+06	611792	594458	1.85688e+06	580125	601292	1.16279e+06	7.07742e+06	8.27204e+06	3.99458e+06	6.30321e+06	2.99883e+06	1.20333e+06	1.20167e+06	1.81642e+06	602208	1.73441e+08	1.24793e+08	7.98932e+07	2.96297e+08	3.00599e+08	3.27381e+08	5.45936e+08	2.82871e+08	1.4453e+08
345.24	22.1196	1,3,5-Triphenylcyclohexane	M+CH3OH+H	1+	2.16182	312.188	HMDB0037518	119930	1.21617e+06	3.38425e+06	1.72717e+06	1.81517e+06	2.32429e+06	1.17017e+06	2.10875e+06	2.24904e+06	1.17404e+06	1.24067e+06	1.24017e+06	1.85713e+06	2.71021e+06	2.7295e+06	611375	1.23992e+06	1.85988e+06	603958	1.13954e+06	2.93092e+06	4.61633e+06	3.46425e+06	591167	1.1795e+06	586167	1.20983e+06	892250	9.55671e+07	6.08533e+07	9.11241e+07	4.78283e+07	2.40137e+07	3.01609e+07	4.53408e+07	4.30824e+07	3.94555e+07
186.122	23.0254	4-Hydroxydiphenylamine	M+H	1+	2.84093	185.084	HMDB0032597	31208	1.782e+06	1.32368e+07	2.85896e+06	1.79987e+06	1.18817e+06	3.57129e+06	3.60092e+06	1.16967e+06	4.16442e+06	2.78954e+06	1.55083e+06	930875	0	620208	1.86104e+06	1.23346e+06	1.23733e+06	930042	1.24042e+06	3.01354e+06	3.23729e+06	1.80421e+06	1.21125e+06	1.42429e+06	1.79196e+06	614500	1.18317e+06	6.29541e+07	8.16027e+07	7.61479e+06	1.57418e+07	1.31253e+07	1.80546e+07	2.28632e+07	1.00844e+07	1.50923e+07
238.92	23.4838	Methyl 2-propenyl pentasulfide	M+Na	1+	1.95959	215.923	HMDB0036351	528713	2.43858e+06	3.58475e+06	614333	2.32233e+06	2.59608e+06	1.8605e+06	2.11938e+06	603417	1.15508e+06	618875	620333	620000	619583	597708	620417	1.2385e+06	0	1.23842e+06	1.782e+06	1.22325e+06	1.13642e+06	2.98642e+06	1.1975e+06	3.26396e+06	2.44504e+06	2.93733e+06	2.75071e+06	1.6439e+07	3.12924e+07	3.423e+07	2.52277e+07	5.72637e+07	4.76049e+07	4.08546e+07	3.98347e+07	1.84207e+07
264.12	23.5973	Lansiumamide B	M+H	1+	2.59925	263.131	HMDB0038573	11242495	5.52208e+06	3.27008e+06	1.22325e+06	3.0415e+06	571792	1.86075e+06	3.655e+06	2.43921e+06	5.54233e+06	1.24008e+06	1.231e+06	619875	1.859e+06	2.16192e+06	1.23958e+06	616333	931292	1.23967e+06	1.86025e+06	3.87596e+06	4.17008e+06	1.23825e+06	1.19821e+06	1.81192e+06	5.08754e+06	3.306e+06	2.42658e+06	1.37738e+08	1.82498e+08	7.47518e+07	1.23186e+07	6.78622e+07	3.89351e+07	5.44389e+07	5.90716e+07	6.24546e+07
131.04	25.3124	4-Hydroxy-5-methyl-3(2H)-thiophenone	M+H	1+	1.49791	130.009	HMDB0033548	22752005	2.11654e+06	4.50333e+06	3.97592e+06	1.86062e+06	1.54579e+06	4.30342e+06	3.33492e+06	4.91988e+06	2.48125e+06	929542	620042	1.83917e+06	1.23992e+06	929333	1.85779e+06	1.86275e+06	0	1.24021e+06	3.09475e+06	2.44563e+06	2.12158e+06	4.26283e+06	3.72067e+06	3.70217e+06	3.0825e+06	4.00946e+06	1.84221e+06	1.43443e+07	4.37048e+07	2.24036e+07	2.20308e+07	0	1.91166e+07	3.61241e+07	1.82629e+07	1.84493e+07
452.28	25.4643	PGP(18:0/22:6(4Z,7Z,10Z,13Z,16Z,19Z))	M+2H	2+	-2.56083	902.507	HMDB0013516	53481834	2.43946e+06	6.42583e+06	1.19425e+06	4.6515e+06	6.45713e+06	7.70692e+06	5.77013e+06	3.97554e+06	4.61858e+06	619667	620000	3.37517e+06	1.84754e+06	3.09279e+06	1.23975e+06	2.48108e+06	2.47733e+06	1.84529e+06	2.79686e+07	1.04433e+07	0	9.9134e+07	8.90255e+07	1.71917e+07	8.06283e+06	8.57521e+06	9.2565e+06	3.52798e+07	5.10227e+07	2.10858e+07	3.25965e+07	1.31e+08	1.38498e+07	2.45174e+07	2.19723e+07	3.25684e+07
492.36	24.638	6-Deoxocastasterone	M+ACN+H	1+	-0.618587	450.371	HMDB0033984	13870433	1.78154e+06	0	620167	2.13896e+06	1.78008e+06	1.20125e+06	2.39942e+06	1.84488e+06	3.61417e+06	1.85942e+06	618083	0	0	1.239e+06	929792	1.55029e+06	1.23792e+06	619875	2.59579e+06	3.71375e+06	2.70046e+06	4.0275e+06	4.27533e+06	1.85263e+06	2.13754e+06	2.99088e+06	2.11896e+06	3.32644e+07	1.98316e+07	1.78323e+07	2.59809e+07	3.74156e+07	6.44384e+07	1.21974e+08	5.90442e+07	3.17813e+07
376.2	27.3793	Isopropamide	M+Na	1+	2.17613	353.259	HMDB0015562	3775	1.26183e+06	0	2.77417e+06	1.85871e+06	620417	1.24267e+06	930125	1.84233e+06	2.78954e+06	0	618083	0	619375	620208	0	0	618792	619958	601500	5.13017e+06	1.2295e+06	3.66463e+06	3.70379e+06	3.41025e+06	3.40946e+06	5.20879e+06	4.95325e+06	1.46093e+07	1.22189e+07	0	5.95563e+06	1.81453e+07	2.2915e+07	1.09835e+07	2.05296e+07	5.64667e+06
186.12	27.5931	2-(1-Naphthyl)acetamide	M+H	1+	2.70821	185.084	HMDB0032710	6861	5.90908e+06	4.62008e+06	612875	2.475e+06	2.79204e+06	619917	618167	1.22825e+06	1.83442e+06	2.47729e+06	618083	1.24008e+06	929917	1.54879e+06	3.71913e+06	620250	1.23917e+06	2.48008e+06	2.47338e+06	2.76467e+06	620125	608250	1.85221e+06	619625	620250	2.14696e+06	1.8605e+06	5.56058e+07	5.53813e+07	1.9147e+07	2.62856e+07	1.15852e+07	2.07009e+07	1.91563e+07	1.68683e+07	8.24675e+06
264	28.3605	Acetazolamide	M+ACN+H	1+	2.10301	221.988	HMDB0014957	1986	2.77183e+06	4.02571e+06	4.33913e+06	4.95742e+06	2.78271e+06	6.4905e+06	2.1585e+06	5.26929e+06	6.50271e+06	1.54888e+06	0	0	620250	1.85892e+06	619667	3.10133e+06	1.23708e+06	1.85225e+06	1863000	3.40496e+06	4.02879e+06	3.09942e+06	6.18883e+06	2.78388e+06	4.02717e+06	5.57629e+06	930417	6.73342e+07	7.90178e+07	3.20778e+07	6.06135e+07	1.46424e+08	1.19501e+08	6.8145e+07	6.04759e+07	6.08479e+07
125.16	30.3861	2-Isopropyl-1,4-hexadiene	M+H	1+	0.38951	124.125	HMDB0037777	6429324	1.23092e+06	8.05733e+06	3.401e+06	4.03117e+06	4.96167e+06	1.21015e+07	3.40479e+06	1.23992e+06	2.47654e+06	2.441e+06	620042	2.79113e+06	619500	1.54908e+06	620000	3.09996e+06	619208	618667	3.09421e+06	1.55017e+06	1.23979e+06	1.23954e+06	1.23242e+06	2.16946e+06	3.72188e+06	1855125	1.20958e+06	7.1636e+07	1.25129e+07	1.6156e+07	1.36041e+07	1.26755e+07	8.96758e+06	1.67955e+07	1.95483e+07	1.41499e+07
126.12	30.7362	1-Methylhistamine	M+H	1+	-0.542643	125.095	HMDB0000898	3614	5.48496e+06	3.72533e+06	4.34e+06	1.86063e+06	5.27217e+06	2.48692e+06	2.4805e+06	0	4.95838e+06	0	619958	2.48154e+06	2.482e+06	619958	620000	1.5515e+06	619625	4.64196e+06	2.78975e+06	1.86175e+06	619792	3.09533e+06	1.55004e+06	1.54933e+06	1.85379e+06	3.09963e+06	2.478e+06	6.96611e+07	1.50007e+07	5.89927e+07	1.26846e+07	2.02666e+07	2.18473e+07	1.53212e+07	1.6938e+07	1.70029e+07
338.16	36.1561	Cryptotanshinone	M+ACN+H	1+	3.02857	296.141	HMDB0035220	496348	9.26554e+06	1.33253e+07	5.8835e+06	8.67079e+06	7.44342e+06	4.64688e+06	3.67792e+06	6.76096e+06	7.13637e+06	8.05554e+06	5.56717e+06	1.23842e+06	2.47783e+06	6.50412e+06	4.95042e+06	4.02567e+06	3.71775e+06	3.09938e+06	3.09479e+06	4.64987e+06	3.08896e+06	2.16617e+06	6.19042e+06	4.02067e+06	3.09942e+06	0	5.85717e+06	1.1827e+08	2.81436e+08	1.32875e+08	0	0	2.61734e+08	5.70128e+07	7.10531e+07	3.15422e+08
136.92	36.4377	Thiosulfate	M+Na	1+	0.872089	113.945	HMDB0000257	1085	1.23683e+06	0	1.85462e+06	5.57396e+06	1860750	4.02654e+06	2.77863e+06	3.39633e+06	1.23325e+06	1.85913e+06	929667	2.16779e+06	1.23875e+06	3.09821e+06	4.33446e+06	1.23979e+06	2.16883e+06	5.25671e+06	5.26583e+06	4.65067e+06	3.72e+06	1.86025e+06	1.85487e+06	4.95762e+06	1.54975e+06	1.55004e+06	1.22883e+06	1.13597e+08	8.83321e+07	1.18384e+08	2.35026e+07	4.89892e+07	2.27303e+07	2.96829e+07	4.50217e+07	3.88386e+07
195.12	37.4901	4-Methoxybenzyl propanoate	M+H	1+	2.3689	194.094	HMDB0034990	61417	2.47283e+06	9.60363e+06	3.09246e+06	3.06725e+06	3.71117e+06	5.26046e+06	3.69092e+06	1.214e+06	2.28688e+07	1.23625e+06	1.84763e+06	619167	619750	2.47783e+06	619708	1.85896e+06	4.33654e+06	1.8595e+06	3.07333e+06	4.95983e+06	4.644e+06	3.09388e+06	3.71992e+06	1.54975e+06	4.329e+06	0	1.05377e+07	8.89211e+07	4.07427e+07	1.82652e+08	1.52512e+07	5.02953e+07	1.89494e+07	2.30314e+07	2.06538e+07	1.04951e+08
263.04	37.4628	Cinoxacin	M+H	1+	3.27355	262.059	HMDB0014965	2762	1.86079e+06	3.07558e+06	2.47513e+06	2.7905e+06	3.70996e+06	1.85667e+06	619667	2.44067e+06	1.54671e+06	0	613750	619750	619750	930250	1.23983e+06	0	0	1.23829e+06	914625	1.23975e+06	0	620167	1.8425e+06	618667	619583	619750	3.40638e+06	5.40954e+06	7.77758e+06	1.3222e+07	1.43835e+07	1.83188e+07	1.10568e+07	1.31175e+07	1.5865e+07	9.13708e+06
192.12	38.8545	(E)-5-(3,4,5,6-Tetrahydro-3-pyridylidenemethyl)-2-furanmethanol	M+H	1+	2.3006	191.095	HMDB0033560	0	4.64367e+06	0	4.95496e+06	3.70479e+06	6.8105e+06	4.94358e+06	2.43758e+06	4.61533e+06	3.09483e+06	0	1.8585e+06	4.64496e+06	3.09742e+06	5.91129e+06	0	4.335e+06	2.16946e+06	0	2.77417e+06	1.85996e+06	6.80692e+06	5.8915e+06	5.842e+06	4.01896e+06	3.99804e+06	0	2.13579e+06	4.25222e+07	1.10746e+08	8.25435e+07	8.46496e+07	4.32251e+07	1.14353e+07	1.03183e+07	1.08526e+07	1.32563e+07
204	43.2502	2,4-Dihydroxy-2H-1,4-benzoxazin-3(4H)-one	M+Na	1+	1.41279	181.038	HMDB0033733	28495	926083	1.81324e+07	2.48067e+06	0	6.19675e+06	0	619583	1.54305e+07	5.57887e+06	618708	618833	0	619042	619292	619417	1.239e+06	619208	1.85725e+06	1.85942e+06	6.16696e+06	3.38275e+06	0	9.60154e+06	8.76831e+07	620000	7.43004e+06	4.05595e+07	8.98575e+06	7.89736e+08	3.1056e+08	4.54683e+06	4.47926e+08	8.35031e+08	1.04253e+07	6.41379e+08	7.68645e+08
213.96	45.4736	Selenomethionine se-oxide	M+H	1+	0.302936	212.99	HMDB0060257	440767	2.50946e+06	0	1.85863e+06	4.95842e+06	1.23858e+06	0	3.71837e+06	4.33842e+06	2.47983e+06	618417	1.23867e+06	2.47725e+06	1.85338e+06	3.71692e+06	1.85717e+06	0	929167	1.85842e+06	6.19792e+06	4.02654e+06	3.71467e+06	1.85704e+06	3.10021e+06	4.95142e+06	2.48008e+06	3.70367e+06	4.962e+06	2.3064e+07	3.6515e+07	1.15857e+08	7.59133e+07	9.22922e+07	1.02838e+08	1.18707e+08	8.46208e+07	8.47775e+07
224.04	51.7937	Brassicanal C	M+H	1+	2.49686	223.03	HMDB0038589	11954907	2.78317e+06	3.18828e+07	5.26192e+06	3.09433e+06	2.78813e+06	4.33254e+06	1.20737e+07	5.88625e+06	3.40838e+06	2.16579e+06	1.08358e+07	3.09696e+06	4.64463e+06	3.71654e+06	1.8585e+06	2.48067e+06	2.47871e+06	2.16838e+06	2.18545e+07	1.2073e+07	3.40758e+06	4.95317e+06	2.47746e+06	4.02771e+06	4.02329e+06	3.71475e+06	0	9.0712e+07	2.3125e+07	1.74265e+07	4.5847e+07	2.11043e+07	1.91563e+07	1.16694e+08	2.45953e+07	4.02252e+07
111	52.3932	1,3-Dichloropropene	M+H	1+	1.08736	109.969	HMDB0013592	24726	6.19696e+06	0	1.54458e+06	4.02808e+06	1.84583e+06	2.47783e+06	2.47471e+06	3.71204e+06	1.23883e+06	1.85817e+06	1.23779e+06	618833	6.19575e+06	619333	1.2385e+06	1.85858e+06	2.78788e+06	929208	619583	2.47821e+06	3.71629e+06	1.23825e+06	4.64292e+06	4.33575e+06	2.1675e+06	619125	3.09838e+06	5.59697e+07	1.73881e+07	2.85851e+07	1.86718e+07	2.89464e+07	4.6603e+07	4.86314e+07	2.92243e+07	1.98476e+07
109.078	54.9043	2,3-Dimethylpyrazine	M+H	1+	1.58598	108.069	HMDB0032971	22201	2.47829e+06	0	6.19508e+06	2.47913e+06	4.33229e+06	1.54729e+06	1.23542e+06	1.85988e+06	1.45579e+07	2.47738e+06	619625	1.24013e+06	3.40754e+06	0	2.47842e+06	3.71692e+06	3.40892e+06	1.85779e+06	6.5065e+06	2.4785e+06	5.88721e+06	1.85812e+06	2.478e+06	3.09683e+06	1.85862e+06	4.63417e+06	4.64513e+06	3.01076e+07	5.75432e+07	1.03804e+08	9.62655e+07	5.70203e+07	2.89386e+07	2.38931e+07	8.6465e+07	1.30326e+08
223.922	54.8196	Cysteine-S-sulfate	M+Na	1+	1.61852	200.977	HMDB0000731	115015	5.57517e+06	1.05145e+07	4.64179e+06	1.85875e+07	7.73929e+06	7.12529e+06	1.42416e+07	3.09808e+06	4.33638e+06	1.23863e+06	0	620250	1.2395e+06	4.02338e+06	1.85825e+06	619708	2.79017e+06	1.86e+06	0	4.647e+06	4.33933e+06	1.54875e+06	7.11796e+06	1.08415e+07	8.68108e+06	4.01063e+06	2.78788e+06	4.81063e+07	5.15748e+07	2.62321e+07	3.57792e+07	1.18208e+08	4.59067e+08	2.24823e+07	3.47354e+07	5.01498e+07
113.04	55.1481	3-Ethylthiophene	M+H	1+	0.0205478	112.035	HMDB0035385	74530	4.34004e+06	0	1.8595e+06	1.11558e+07	4.64538e+06	3.097e+06	1.05343e+07	8.36925e+06	3.10021e+06	3.09558e+06	2.47629e+06	618458	6.50583e+06	618792	1.23958e+06	1.85912e+06	0	3.09563e+06	1.70375e+07	7.43454e+06	7.43713e+06	2.16846e+06	5.88754e+06	2.78725e+06	5.55575e+06	4.95975e+06	2.47808e+06	7.09214e+07	4.21673e+07	4.53493e+07	9.16174e+07	1.65532e+08	4.68365e+07	9.74852e+07	7.83575e+07	1.15103e+08
125.04	55.4835	2-Hydroxybenzyl alcohol	M+H	1+	2.74293	124.052	HMDB0059709	5146	4.64742e+06	0	2.47617e+06	2.47654e+06	6.50654e+06	2.16925e+06	4.64721e+06	6.81725e+06	1.858e+06	1.239e+06	1.23825e+06	1.23883e+06	3.40838e+06	2.477e+06	619917	618458	1.54971e+06	1.85813e+06	1.86025e+06	618417	3.40733e+06	3.40496e+06	618208	3.71825e+06	2.15446e+06	3.71821e+06	1.54958e+06	4.15372e+07	4.96111e+07	4.98952e+07	7.08907e+07	2.38778e+07	2.82911e+07	2.64151e+07	3.48702e+08	3.40308e+07
103.08	56.3991	Tetrahydro-2-furanmethanol	M+H	1+	1.44793	102.068	HMDB0031175	7360	619583	0	619375	619417	1.23908e+06	2.47917e+06	619250	929083	619667	0	0	0	619417	619250	0	619417	619417	0	619708	929458	619708	0	619333	1.85792e+06	618417	618542	617875	8.92425e+06	1.51038e+07	4.89588e+06	5.67904e+06	9.06008e+06	6.32983e+06	6.56992e+06	4.55054e+06	4.50329e+06
312.06	57.193	Genistein 4',7-O-diglucuronide	M+2H	2+	-0.392585	622.117	HMDB0041736	101519310	0	1.864e+06	0	0	0	0	0	0	0	0	0	0	0	0	0	0	0	0	0	0	0	0	0	0	0	0	0	0	0	0	0	0	0	0	0	0
129	57.1669	5-Methyl-2-furanmethanethiol	M+H	1+	1.62084	128.03	HMDB0039800	521873	2.47813e+06	1.864e+06	1.23958e+06	2.78579e+06	2.16846e+06	2.78913e+06	2.78833e+06	3.09904e+06	2.78471e+06	619417	1.85708e+06	2.471e+06	0	619375	3.70821e+06	3.09658e+06	2.16717e+06	3.09683e+06	4.33913e+06	4.95521e+06	1.24058e+06	4.95829e+06	4.33375e+06	8.6765e+06	4.0275e+06	3.71875e+06	2.47888e+06	3.70278e+07	2.50805e+07	3.40363e+07	5.96089e+07	2.97051e+07	5.4384e+07	2.55615e+07	3.73432e+07	4.84496e+07
522.36	59.1593	LysoPC(18:1(11Z))	M+H	1+	-0.442201	521.348	HMDB0010385	53480465	4.87746e+06	3.31379e+06	4.39246e+06	5.43254e+06	4.32142e+06	9.00137e+06	1.4327e+07	7.03075e+06	1.28122e+07	2.15921e+06	1.24092e+06	579625	619875	619583	0	1.17171e+06	0	1.856e+06	2.82392e+06	6.36279e+06	5.40992e+06	5.55771e+06	4.58592e+06	2.28767e+06	1.03864e+07	1.789e+06	8.20558e+06	1.76126e+08	1.75801e+08	7.16037e+07	1.58666e+08	1.01946e+08	3.1477e+07	1.94325e+08	1.84112e+08	4.27149e+07
551.04	0.883173	Lorcaserin sulfamate	2M+H	1+	0.56453	275.038	HMDB0061153	0	1.85075e+06	8.24313e+06	7.7185e+06	4.96392e+06	3.09975e+06	3.58408e+06	1.83375e+06	0	3.72088e+06	619875	2.46213e+06	1.85971e+06	1.24079e+06	1.23767e+06	1.23917e+06	618500	0	1.23129e+06	4.65079e+06	912875	7.30721e+06	3.65029e+06	1829250	1.19438e+07	5.85563e+06	5.58283e+06	2.46038e+06	5.36625e+07	2.84416e+07	3.33522e+07	2.20892e+07	1.26088e+08	3.53075e+07	2.52365e+07	5.70203e+07	1.59853e+07
205.08	0.674477	6-(1-Hydroxyethyl)-2,2-dimethyl-2H-1-benzopyran	M+H	1+	3.16404	204.115	HMDB0031553	156221	3.04092e+06	8.55746e+06	3.9605e+06	2.75442e+06	3.08779e+06	3.025e+06	6.76292e+06	3.62421e+06	2.40238e+06	4.95546e+06	3.72017e+06	3.09638e+06	6.49725e+06	999250	1.23638e+06	619875	1.23783e+06	3.09263e+06	5.25767e+06	5.84879e+06	2.78292e+06	3.39608e+06	1.82e+06	2.13208e+06	3.98242e+06	4.33488e+06	3.69704e+06	3.14698e+07	4.03594e+07	1.20607e+07	3.30787e+07	1.38767e+07	4.22766e+07	5.44848e+07	4.40631e+07	3.87803e+07
319.08	2.45384	1,2',5-Tri-O-galloylhamamelofuranose	M+2H	2+	2.47333	636.096	HMDB0039368	0	1.79596e+06	1.80525e+06	5.11863e+06	1.21692e+06	1.83321e+06	4.02404e+06	620542	4.26354e+06	3.34783e+06	1.83988e+06	620250	1.24108e+06	0	1.22796e+06	1.84567e+06	618417	1.22517e+06	620292	1.55063e+06	4.02713e+06	6.01525e+06	1.81817e+06	619833	2.60233e+06	0	619542	3.55413e+06	5.56846e+06	1.29061e+07	4.2353e+07	3.59798e+07	1.03706e+07	6.25411e+07	1.18935e+07	7.66912e+06	2.63123e+07
156.96	7.40049	Phosphoglycolic acid	M+H	1+	0.0175261	155.982	HMDB0000816	529	616292	0	2.08925e+06	1.84221e+06	2.47458e+06	620167	2.48117e+06	3.09254e+06	1.512e+06	1.23458e+06	619417	620792	1.21633e+06	620417	617792	1.23904e+06	0	620042	1.23667e+06	608958	2.47525e+06	1.24067e+06	1.24108e+06	620083	1.19388e+06	1.85038e+06	3.38125e+06	9.19121e+06	4.64733e+06	1.26041e+07	4.80921e+06	1.35217e+07	4.41908e+06	1.46596e+07	7.167e+06	1.15387e+07
298.2	7.51286	2-(3-Carboxy-3-aminopropyl)-L-histidine	M+ACN+H	1+	3.00936	256.117	HMDB0011655	440342	1.24058e+06	0	1.21342e+06	1.22788e+06	925792	619792	620667	603792	1.46113e+06	0	0	620125	0	620958	0	0	616292	619833	1.2395e+06	619417	609208	1.22025e+06	0	1.2305e+06	596083	620625	1.24e+06	7.27492e+06	1.03516e+07	1.55547e+07	2.29162e+07	2.11443e+07	1.61535e+07	2.83871e+07	5.63733e+06	7.12942e+06
521.04	7.69839	5-Methylthioribulose 1-phosphate	2M+H	1+	2.9784	260.012	HMDB0001299	174549	3.6355e+06	4.00554e+06	928125	0	3.34688e+06	5.77638e+06	3.714e+06	6.75675e+06	2.12671e+06	616500	1.549e+06	2.47196e+06	2.476e+06	1.23783e+06	4.59113e+06	1.55017e+06	1.53871e+06	1.21863e+06	2.48433e+06	4.33367e+06	5.57025e+06	1.23708e+06	1.83971e+06	4.02038e+06	3.68421e+06	1.22e+06	1.23967e+06	8.38464e+07	3.2944e+07	6.63574e+07	2.49067e+08	5.04313e+08	4.89724e+08	7.38599e+07	1.56419e+08	1.40727e+07
256.08	8.85431	1,6-Dimethoxy-9H-carbazole-3-carboxaldehyde	M+H	1+	2.45005	255.09	HMDB0038640	14804150	3.04388e+06	0	4.28421e+06	2.99588e+06	2.41213e+06	1.52383e+06	6.18963e+06	2.7555e+06	5.48463e+06	2.47675e+06	2.15479e+06	1.84188e+06	1.85713e+06	0	3.40733e+06	1.85983e+06	4.01175e+06	2.45733e+06	8.33038e+06	6.17904e+06	1.77785e+07	5.54588e+06	7.39808e+06	4.00587e+06	5.102e+06	1.54229e+06	5.83017e+06	1.0273e+08	4.56665e+07	1.26098e+08	9.16017e+07	6.84302e+07	6.66157e+07	1.0258e+08	9.52614e+07	9.24157e+07
467.4	9.13667	Schleichol 1	M+Na	1+	2.4456	444.397	HMDB0036253	75048827	1.85508e+06	5.75529e+06	1.83517e+06	1.85454e+06	2.99888e+06	2.75329e+06	2.16858e+06	2.45633e+06	2.45142e+06	0	3.09846e+06	613958	619125	1.23742e+06	1.23817e+06	2.47525e+06	2.48088e+06	931292	1.84075e+06	1857750	4.26458e+06	1.54133e+06	3.09754e+06	3.02317e+06	8.32e+06	1.23783e+06	1.82804e+06	2.22823e+08	5.88065e+08	5.34066e+08	9.64235e+07	2.69395e+08	1.71132e+08	1.25669e+08	1.65096e+08	2.85757e+07
324	9.1288	N-Acetylglucosamine 6-sulfate	M+Na	1+	1.2776	301.047	HMDB0000814	440235	2.47296e+06	0	1.2165e+06	2.48158e+06	2.41608e+06	2.448e+06	3.71992e+06	4.01546e+06	2.45113e+06	619667	618458	619708	1.23942e+06	1.21717e+06	1.23904e+06	620125	615833	617792	613583	932000	1.86238e+06	1.54133e+06	1.22338e+06	1.53946e+06	3.05692e+06	1.524e+06	1.23017e+06	1.05524e+07	4.56629e+07	1.91821e+07	9.4395e+06	1.33827e+07	8.1125e+06	3.28848e+07	8.802e+06	2.56601e+07
221.16	9.33959	Trigoforin	M+CH3OH+H	1+	3.5175	188.084	HMDB0029495	12267346	2.45242e+06	3.41533e+06	2.43608e+06	3.3855e+06	1.21133e+06	2.45283e+06	2.47279e+06	620042	930042	0	1.86079e+06	620750	1.23938e+06	2.47879e+06	1.23825e+06	619750	620292	3.09375e+06	2.15813e+06	906583	1.82962e+06	1.22267e+06	1.23283e+06	1.20888e+06	3.06917e+06	0	2.47963e+06	4.3247e+07	5.22217e+07	3.85513e+07	1.86707e+07	3.23144e+07	6.14434e+07	1.08498e+08	3.09867e+07	2.23285e+07
222.96	11.3252	Acetazolamide	M+H	1+	1.87607	221.988	HMDB0014957	1986	1.55008e+06	2.76825e+06	7.41975e+06	3.09708e+06	2.68263e+06	2.46263e+06	1.54979e+06	2.76954e+06	2.48042e+06	1.24e+06	1.55125e+06	1.85887e+06	1.8345e+06	2.47233e+06	2.48129e+06	1.85992e+06	0	619875	1.54946e+06	2.48046e+06	4.81338e+06	3.38208e+06	2.78913e+06	4.29779e+06	2.16908e+06	605250	3.07788e+06	1.29207e+07	3.17057e+07	3.82289e+07	5.83624e+07	4.8358e+07	2.0943e+07	3.46359e+07	5.20083e+07	2.28279e+07
370.08	11.2855	Americanin A	M+ACN+H	1+	3.33209	328.095	HMDB0030834	0	3.09321e+06	4.64367e+06	2.46208e+06	4.02696e+06	3.67825e+06	4.94175e+06	617500	2.46529e+06	1.23383e+06	1.85975e+06	1.84813e+06	619000	1.85542e+06	1.86021e+06	3.68738e+06	2.16971e+06	1.85875e+06	612250	1.54929e+06	1.85925e+06	2.47933e+06	1855125	3.72175e+06	3.07242e+06	621333	1.86238e+06	616042	2.2278e+08	9.90506e+07	3.23919e+07	2.3278e+07	2.07502e+07	7.04721e+07	2.03676e+07	3.3213e+07	4.18382e+07
246.12	11.973	Glimepiride	M+2H	2+	1.6059	490.225	HMDB0014367	3476	4.01846e+06	0	4.00758e+06	2.14317e+06	3.70588e+06	2.45129e+06	5.52679e+06	1.84654e+06	2.46704e+06	1.85525e+06	2.47758e+06	620292	0	0	615875	0	610833	619958	1.20213e+06	1.86008e+06	616958	1.241e+06	1.84429e+06	599208	2.43917e+06	2.15146e+06	1.22908e+06	2.46128e+07	3.47614e+07	5.84199e+07	7.0022e+07	5.46806e+07	4.15019e+07	5.10583e+07	2.48399e+07	1.55511e+07
360	11.6224	Nicotinic acid mononucleotide	M+Na	1+	1.83035	337.056	HMDB0001132	53477721	615208	0	612292	930125	612458	0	1.23942e+06	1.224e+06	616917	0	620333	618542	0	617792	0	0	0	612583	1.24183e+06	610958	1.19908e+06	620500	0	1.23863e+06	0	1.23942e+06	0	8.18683e+06	1.00902e+07	1.79013e+07	2.25622e+07	5.76442e+06	4.29883e+06	1.00355e+07	1.67265e+07	8.34438e+06
244.08	12.2243	5-Hydroxylorcaserin	M+CH3OH+H	1+	2.94356	211.076	HMDB0060778	0	2.45808e+06	3.36917e+06	6.44558e+06	4.27796e+06	1.23367e+06	3.95863e+06	3.97646e+06	3.68321e+06	4.01192e+06	1.23692e+06	930167	0	3.09717e+06	2.47117e+06	3.10071e+06	1.84913e+06	1.23e+06	1.53096e+06	3.30175e+06	3.09804e+06	0	3.34213e+06	3.67979e+06	1.54775e+06	4.59392e+06	3.36388e+06	1.85871e+06	7.47062e+07	1.02287e+08	8.47073e+07	2.1436e+08	1.05154e+08	3.08806e+07	3.99063e+07	1.10114e+08	4.31481e+07
397.08	13.2471	3-(3,4-Dihydroxyphenyl)lactic acid	2M+H	1+	2.30605	198.053	HMDB0003503	439435	1.23175e+06	0	4.53013e+06	3.04771e+06	4.30017e+06	1.85587e+06	7.365e+06	0	619917	1.24013e+06	618708	4.31142e+06	5.88442e+06	1.227e+06	0	1.23575e+06	618667	620375	1.80525e+06	3.3365e+06	3.09613e+06	3.39579e+06	1.85975e+06	621042	1.23683e+06	614958	1.22067e+06	1.70915e+07	1.19147e+07	4.2159e+07	2.68907e+07	4.53572e+07	3.80466e+07	1.4241e+07	1.73756e+07	3.09092e+07
524.04	13.0186	Deoxyadenosine triphosphate	M+CH3OH+H	1+	3.49744	491.001	HMDB0001532	15993	3.04217e+06	6.47029e+06	4.52967e+06	1.86233e+06	2.4665e+06	4.92963e+06	3.03521e+06	1849875	1.85204e+06	620000	1.24042e+06	1.24017e+06	2.48063e+06	3.08117e+06	620208	1.23967e+06	2.47742e+06	1.23667e+06	618208	2.47875e+06	2.44804e+06	618417	3.37238e+06	604333	3.28829e+06	1.22458e+06	1.19967e+06	6.97811e+07	4.77336e+07	9.71479e+07	2.44161e+07	3.56261e+07	2.09402e+07	4.78011e+07	5.39574e+07	3.33479e+08
326.16	15.2196	(S)-5,7-Dihydroxy-6,8-dimethylflavanone	M+ACN+H	1+	2.95054	284.105	HMDB0030694	625031	2.15888e+06	0	1.22942e+06	1.22767e+06	919000	1.24083e+06	1.21658e+06	1.23775e+06	618250	1.23908e+06	618000	0	619833	1.86063e+06	1.86058e+06	2.47317e+06	1.23863e+06	1.24146e+06	0	4.30688e+06	1.85913e+06	1.82383e+06	608375	4.94592e+06	3.68696e+06	3.37667e+06	3.69783e+06	1.27897e+07	7.21717e+06	7.65358e+06	8.654e+06	1.64879e+07	1.00933e+07	2.04827e+07	5.78767e+06	6.76592e+06
397.08	14.1069	3-(3,4-Dihydroxyphenyl)lactic acid	2M+H	1+	1.9019	198.053	HMDB0003503	439435	4.24321e+06	0	1.844e+06	1.23988e+06	2.47333e+06	3.09488e+06	2.40525e+06	1.85913e+06	1838625	616667	620458	2.47383e+06	613542	0	929750	0	620292	618375	1.55254e+06	4.00971e+06	1.226e+06	2.45629e+06	621125	609542	4.93496e+06	1.23942e+06	1.85883e+06	2.25461e+07	2.42702e+07	2.05492e+07	1.61296e+07	2.04098e+07	1.9913e+07	1.77853e+07	3.78602e+07	1.94583e+07
279	14.5907	(2R,3S)-Piscidic acid	M+Na	1+	2.01712	256.058	HMDB0030809	120693	2.46125e+06	4.24238e+06	3.08725e+06	1.22033e+06	1.86046e+06	1.23725e+06	8.27446e+06	1.86275e+06	1.24183e+06	621125	619458	1.23808e+06	614292	618833	0	620250	607458	1.86196e+06	2.46196e+06	1.22983e+06	613125	1.2395e+06	2.47667e+06	2.47892e+06	0	6.81738e+06	2.75354e+06	2.38929e+07	5.11715e+07	3.62729e+07	3.2945e+07	4.07946e+07	3.9442e+07	1.13134e+08	3.82432e+07	3.88332e+07
395.16	14.7734	Acenocoumarol	M+ACN+H	1+	2.81952	353.09	HMDB0015487	54676537	2.45183e+06	0	2.15479e+06	1.23733e+06	619500	617333	607667	613000	2.16475e+06	618750	1.23625e+06	1.2395e+06	0	0	620083	618333	618667	0	0	1.86225e+06	620208	616625	0	0	1.85675e+06	3.67092e+06	1.82375e+06	1.5529e+07	3.51056e+07	4.38804e+07	3.10746e+07	2.4322e+07	1.83779e+07	1.43691e+07	4.22643e+07	1.03975e+07
195.12	15.4157	Ramiprilat	M+2H	2+	2.69867	388.2	HMDB0060579	0	2.17138e+06	4.03104e+06	4.64988e+06	3.37442e+06	9.593e+06	1.86125e+06	5.23942e+06	1.53933e+06	7.66321e+06	3.403e+06	1.54746e+06	1.23917e+06	3.09879e+06	2.4795e+06	3.10071e+06	2.78254e+06	3.72113e+06	3.09746e+06	1.86313e+06	5.85096e+06	2.4815e+06	2.75446e+06	2.44513e+06	3.701e+06	3.71342e+06	5.86804e+06	1.85258e+06	1.12112e+08	3.74969e+07	5.9073e+07	3.31766e+07	2.47819e+07	7.06175e+07	9.67545e+07	2.8907e+07	3.41127e+07
411.12	15.5143	Lipoamide	2M+H	1+	3.29873	205.06	HMDB0000962	863	3.72217e+06	0	4.95229e+06	4.31567e+06	5.26492e+06	5.51646e+06	2.75563e+06	2.78504e+06	2.46967e+06	927417	1.85471e+06	1.85938e+06	3.41133e+06	2.47746e+06	0	2.48117e+06	618500	1.23992e+06	3.08633e+06	3.39567e+06	4.33688e+06	9.17196e+06	8.35575e+06	8.29188e+06	4.03042e+06	1.53163e+06	3.07617e+06	3.89696e+07	1.51721e+08	2.42155e+08	1.39594e+08	2.16011e+08	1.53489e+08	9.52116e+07	2.45667e+08	5.15887e+07
183.12	17.5205	3,4-Dimethylbenzoic acid	M+CH3OH+H	1+	1.97469	150.068	HMDB0002237	12073	6.50817e+06	0	4.29513e+06	3.09638e+06	2.75154e+06	3.70975e+06	931458	4.45667e+06	3.03804e+06	1.19933e+06	0	619792	1.835e+06	2.00796e+06	620167	2.47704e+06	2.44396e+06	1.85196e+06	3.99679e+06	3.09967e+06	3.26029e+06	4.94767e+06	2.79179e+06	1.85717e+06	1.53292e+06	7.03279e+06	3.69567e+06	1.85417e+07	6.46414e+07	3.97661e+07	3.30178e+07	1.098e+08	2.50747e+07	4.77692e+07	3.79988e+07	1.3899e+07
182.04	17.331	(R)-2,7-Dihydroxy-2H-1,4-benzoxazin-3(4H)-one	M+H	1+	2.64376	181.038	HMDB0038054	11074014	4.32146e+06	0	3.04025e+06	8.64438e+06	6.76054e+06	4.96587e+06	8.91337e+06	1.34126e+07	1.16817e+07	1.23971e+06	620333	609667	619792	0	0	620333	0	929958	6.75767e+06	7.41912e+06	5.23467e+06	2.01139e+07	1.45747e+07	1.67102e+07	1.13594e+07	9.25425e+06	1.10837e+07	1.5943e+07	7.04371e+06	5.03879e+06	8.14063e+06	1.12368e+07	1.0041e+07	5.62979e+06	4.50904e+06	5.24421e+06
239.16	17.954	Germacrenone	M+H	1+	3.10465	238.193	HMDB0035887	90477896	2.16979e+06	0	1.8575e+06	1.23508e+06	1.85733e+06	1.85458e+06	1.52354e+06	1.23583e+06	1.23342e+06	609708	605083	0	917375	570208	613875	0	616083	542083	619542	1.811e+06	1.85858e+06	4.24946e+06	1.86033e+06	1.8565e+06	2.48288e+06	2.14204e+06	1.2375e+06	3.973e+07	3.01237e+07	2.44659e+07	3.56768e+07	4.37901e+07	4.20687e+07	1.81615e+07	1.4209e+07	1.23983e+07
204.96	18.2095	(Z)-Methyl 3-(methylsulfinyl)-1-propenyl disulfide	M+Na	1+	1.92104	181.989	HMDB0032124	10214435	1.54588e+06	2.13892e+06	598750	2.16025e+06	620333	3.40175e+06	1.24067e+06	1.23583e+06	1.85671e+06	614917	588208	580000	1.12375e+06	1.735e+06	569625	1.78883e+06	1.241e+06	596333	1.17542e+06	619917	1.23842e+06	3.09129e+06	1.19708e+06	1.81013e+06	2.46596e+06	4.94908e+06	1.54888e+06	3.62004e+06	1.03322e+07	1.33389e+07	1.23993e+07	1.68754e+07	1.23742e+07	7.22371e+06	7.71042e+06	8.47483e+06
408.96	17.4121	Sulfentrazone	M+Na	1+	0.747056	385.982	HMDB0034852	86369	0	3.68229e+06	4.91429e+06	4.31071e+06	2.45742e+06	4.31104e+06	614292	1.21258e+06	1.53663e+06	0	0	619792	1.84775e+06	619625	620250	619958	1.23929e+06	0	1.22842e+06	1.50183e+06	2.38204e+06	1.23679e+06	0	620042	1.83688e+06	610167	1.23888e+06	3.78692e+07	3.28974e+07	1.60037e+07	4.041e+07	3.16368e+07	3.14524e+07	3.33822e+07	3.10722e+07	1.45268e+07
747.24	21.2129	Scleroglucan	M+CH3OH+H	1+	-2.69528	714.19	HMDB0029948	0	602292	6.36179e+06	605000	4.11638e+06	1.17275e+06	597417	1.84371e+06	2.92658e+06	1.16467e+06	602833	0	904125	606250	594458	0	0	600583	1.20292e+06	1.2135e+06	1.68737e+06	2.3045e+06	616000	0	605708	1.81421e+06	0	0	7.86846e+07	1.08358e+08	6.74198e+07	1.33891e+08	1.52901e+08	9.56576e+07	1.60284e+08	1.69577e+08	4.33105e+07
551.28	21.3539	4,5-Dihydropiperlonguminine	2M+H	1+	0.279632	275.152	HMDB0041488	12682184	4.168e+06	8.08933e+06	4.19625e+06	0	3.77408e+06	6.55458e+06	2.71137e+06	2.96117e+06	4.0295e+06	602833	2.07463e+06	0	1.23967e+06	616583	1.85346e+06	0	908583	0	3.40896e+06	3.51533e+06	4.7055e+06	1.22092e+06	4.37792e+06	3.39742e+06	2.45167e+06	2.71567e+06	1.19633e+06	8.97574e+07	7.56474e+07	7.40368e+07	2.62462e+07	2.4081e+07	1.87327e+07	1.47327e+07	1.16356e+08	2.31631e+07
145.08	21.4425	Ethchlorvynol	M+H	1+	1.8837	144.034	HMDB0014335	5281077	1.20458e+06	1.53063e+06	1.19442e+06	0	607625	597417	597583	2.26533e+06	0	602833	1.23983e+06	3.71954e+06	2.44242e+06	1.859e+06	3.69508e+06	886958	1.23983e+06	1.1805e+06	1.692e+06	603833	1.15975e+06	2.36588e+06	2.43996e+06	1.83671e+06	875417	3.05275e+06	4.77367e+06	1.50063e+07	1.6486e+07	7.60987e+06	1.76127e+07	1.63685e+07	1.12846e+07	6.91167e+06	1.54894e+07	1.40373e+07
230.16	22.5149	2-Hydroxy-3-methyl-9H-carbazole	M+CH3OH+H	1+	1.96223	197.084	HMDB0033455	3459141	2.99475e+06	0	4.0535e+06	3.52992e+06	5.3445e+06	3.95479e+06	8.244e+06	2.5925e+06	5.84346e+06	0	617917	3.07679e+06	868500	1.24058e+06	619500	619958	620167	1.22208e+06	5.07871e+06	3.19383e+06	2.05338e+06	1.85987e+06	5.85488e+06	7.13383e+06	5.40242e+06	3.02333e+06	2.13783e+06	1.8349e+07	3.57699e+07	2.21591e+07	8.21242e+06	1.37921e+07	2.83205e+07	1.30254e+07	5.64542e+06	5.74296e+06
438.24	27.2077	Nebivolol	M+CH3OH+H	1+	-0.189306	405.175	HMDB0015594	71301	3.40667e+06	0	4.01104e+06	6.51417e+06	4.28983e+06	2.47967e+06	3.15587e+07	3.37083e+06	7.09075e+06	4.32558e+06	3.41133e+06	5.87371e+06	5.58e+06	7.43492e+06	0	1.08374e+07	9.60896e+06	1.7363e+07	1.3385e+07	1.77007e+07	1.30024e+07	6.64058e+07	3.02832e+07	5.75289e+07	2.01114e+07	0	1.389e+07	9.90985e+07	9.23567e+06	1.66893e+07	4.85476e+07	4.81658e+07	5.8828e+07	4.40451e+07	3.19679e+07	3.34401e+07
145.2	28.6705	(Â±)-3,5,5-Trimethyl-1-hexanol	M+H	1+	1.23017	144.151	HMDB0031198	18938	1.23708e+06	1.54104e+06	917167	919583	1.24608e+06	616000	3.09896e+06	0	1.23958e+06	620000	0	620042	619458	620083	1.24067e+06	0	0	619208	620083	616167	0	0	1.24117e+06	620208	1.86021e+06	1.23717e+06	0	7.94863e+06	1.0221e+07	8.00617e+06	1.47174e+07	1.14051e+07	7.54858e+06	1.02564e+07	1.35365e+07	1.20322e+07
192.96	30.2512	Diethylthiophosphate	M+Na	1+	1.13097	170.017	HMDB0001460	655	0	3.10375e+06	0	0	0	0	0	0	0	0	0	0	0	0	0	0	0	0	0	0	0	0	0	0	0	0	0	0	0	0	0	0	0	0	0	0
137.04	30.0517	3-(5-Methyl-2-furyl)prop-2-enal	M+H	1+	1.49467	136.052	HMDB0032400	11434978	1.86013e+06	6.81629e+06	0	1.86063e+06	3.4095e+06	2.78308e+06	1.24075e+06	618625	1.84912e+06	1.23975e+06	1.23467e+06	3.718e+06	620000	619625	1.86063e+06	619292	619625	617917	1.85538e+06	1.86017e+06	0	2.47496e+06	1.8585e+06	1.23942e+06	3.40104e+06	620000	2.43446e+06	1.3392e+07	2.13191e+07	1.71549e+07	1.33874e+07	2.18967e+07	1.95019e+07	3.21932e+07	2.16308e+07	1.3817e+07
467.16	30.2932	Kaempferol 3-neohesperidoside-7-(2''-ferulylglucoside)	M+2H	2+	-0.769692	932.259	HMDB0041457	0	3.99229e+06	3.09608e+06	1.23633e+06	1.232e+06	2.46371e+06	2.48013e+06	6.18921e+06	1.85675e+06	2.77546e+06	0	0	621250	0	619500	619917	620375	0	619250	4.95413e+06	3.04742e+06	3.41263e+06	3.71308e+06	4.02846e+06	4.33875e+06	1.23967e+06	1.85925e+06	3.33813e+06	2.15961e+07	4.46404e+07	3.90418e+07	1.03705e+08	1.6114e+08	8.9604e+07	3.14513e+07	7.30989e+07	3.47352e+07
131.04	30.6243	S-2-Propenyl propanethioate	M+H	1+	1.78713	130.045	HMDB0037493	61995	2.44529e+06	7.11842e+06	2.47183e+06	4.61329e+06	2.48067e+06	3.71946e+06	8.05238e+06	2.77638e+06	3.41096e+06	3.06158e+06	620125	1.23913e+06	1.86025e+06	2.16925e+06	3.71746e+06	619250	1.23908e+06	0	3.10225e+06	6.15921e+06	1.85971e+06	2.17204e+06	4.93796e+06	4.33908e+06	1.23983e+06	4.96154e+06	9.91508e+06	8.9384e+07	7.2848e+07	1.83146e+07	1.91626e+07	2.77052e+07	3.65823e+07	2.24371e+07	4.65523e+07	2.64402e+07
148.2	30.6271	Isobutylpropylamine	M+CH3OH+H	1+	-0.472027	115.136	HMDB0031244	520943	3.38071e+06	3.39767e+06	1.24125e+06	1.83788e+06	2.79325e+06	3.73863e+06	1.85483e+06	3.71413e+06	2.48017e+06	619083	1.24025e+06	619708	1.241e+06	3.09783e+06	0	1.85838e+06	2.47563e+06	620167	2.78975e+06	2.45983e+06	2.78921e+06	3.09621e+06	620500	619750	4.33417e+06	3.71675e+06	619917	2.96971e+07	3.59325e+07	4.42919e+07	5.31946e+06	1.59817e+07	2.47749e+07	1.87223e+07	8.16713e+06	1.57786e+07
438.36	31.5827	d-Tocotrienol	M+ACN+H	1+	0.752714	396.303	HMDB0030008	9854614	2.48079e+06	0	1.36272e+07	1.85683e+06	3.72088e+06	3.40508e+06	6.51017e+06	1.05254e+07	5.57754e+06	619917	0	619417	619708	619792	1.23508e+06	620000	617583	617875	5.57404e+06	1.39535e+07	1.34496e+08	1.17648e+07	1.26208e+07	6.50637e+06	4.94804e+06	8.68304e+06	3.409e+06	1.07966e+08	1.63619e+08	1.20326e+08	2.04433e+08	1.87137e+08	2.57551e+08	3.53992e+08	1.62788e+08	1.30074e+08
111	33.5461	Hydroquinone	M+H	1+	0.33665	110.037	HMDB0002434	785	2.75087e+06	0	4.34108e+06	0	5.26621e+06	2.47758e+06	1.86125e+06	3.08842e+06	3.71521e+06	0	619458	619708	929167	0	2.47988e+06	1.8585e+06	1.85546e+06	1.23983e+06	2.47158e+06	620458	1.85971e+06	1.22804e+06	2.17158e+06	3.09788e+06	0	3.10038e+06	1.55117e+06	1.07439e+07	1.54364e+07	2.75757e+07	2.44297e+07	1.49073e+07	1.50835e+07	9.69079e+06	1.20045e+07	1.45544e+07
192.135	35.1754	Aminochrome o-semiquinone	M+ACN+H	1+	1.8694	150.056	HMDB0060279	0	0	1.55021e+06	0	0	1.64292e+07	0	0	0	0	0	0	0	0	930125	0	0	0	5.26375e+06	0	0	0	0	0	0	0	0	0	0	0	0	0	0	0	0	0	0
239.04	35.7401	(Â±)-6-Chlorotryptophan	M+H	1+	2.73263	238.051	HMDB0033557	65259	0	1.55604e+06	2.78996e+06	1.85571e+06	1.55129e+06	1.54971e+06	2.44783e+06	1.241e+06	619958	1.2365e+06	3.71613e+06	2.47725e+06	2.16783e+06	1.23879e+06	1.23875e+06	619625	1.23983e+06	619000	1.84187e+06	1.232e+06	1.85967e+06	1.24e+06	1.85842e+06	2.48033e+06	2.47383e+06	4.02992e+06	1.54542e+06	3.0903e+08	2.99169e+07	6.95167e+07	2.03064e+07	2.17117e+07	2.23207e+07	2.47819e+07	4.0754e+07	2.63332e+07
222.96	37.7132	Bromobenzene-3,4-dihydrodiol	M+CH3OH+H	1+	1.91716	189.963	HMDB0060447	158239	611208	2.7905e+06	1.85896e+06	3.07663e+06	2.48038e+06	0	2.43804e+06	2.44096e+06	2.47983e+06	619458	1.23983e+06	619625	2.47688e+06	3.7075e+06	1.85983e+06	1.23833e+06	1.23875e+06	1.85313e+06	1.54879e+06	1.23975e+06	618625	930500	1.23958e+06	2.78608e+06	1.21733e+06	3.09942e+06	1.23842e+06	6.98021e+06	4.94374e+07	1.4101e+07	2.12165e+07	2.1879e+07	1.0847e+07	0	2.88983e+07	1.17633e+07
241.078	39.0529	L-Cystine	M+H	1+	1.79852	240.024	HMDB0000192	67678	5.88429e+06	0	1.85975e+06	9.1065e+06	3.40862e+06	4.62558e+06	4.57983e+06	5.26962e+06	4.64396e+06	3.40104e+06	2.16742e+06	4.33508e+06	2.78725e+06	1.55021e+06	2.16546e+06	3.09783e+06	4.02838e+06	2.17087e+06	3.718e+06	0	5.57175e+06	2.19922e+07	9.85342e+06	7.39958e+06	1.08071e+07	5.573e+06	5.88608e+06	1.33536e+08	8.58228e+07	2.27767e+08	4.8074e+07	2.35941e+08	2.22472e+08	1.62619e+08	1.67377e+08	2.06802e+08
126	40	Taurine	M+H	1+	-0.10349	125.015	HMDB0000251	1123	3.71379e+06	0	0	1.86013e+06	1.23975e+06	2.48017e+06	3.409e+06	4.32375e+06	1.86029e+06	1.85779e+06	3.71679e+06	1.23842e+06	619917	619750	619417	1.8525e+06	4.64458e+06	0	3.09917e+06	1.238e+06	1.86038e+06	1.85837e+06	2.47583e+06	929917	2.47017e+06	2.78675e+06	6.19588e+06	2.59862e+07	1.53954e+07	1.94465e+07	2.19851e+07	2.38944e+07	2.66635e+07	2.86843e+07	2.25515e+07	1.25428e+07
114.12	40.0013	Butanone	M+ACN+H	1+	1.65591	72.0575	HMDB0000474	6569	2.16696e+06	0	2.78513e+06	3.09892e+06	2.79008e+06	3.09963e+06	3.41004e+06	4.63121e+06	1.45528e+07	5.88663e+06	1.85788e+06	1.85825e+06	929708	2.17087e+06	2.47242e+06	6.49304e+06	1.54879e+06	1.85904e+06	3.09583e+06	4.33838e+06	2.79004e+06	1.54254e+06	4.02583e+06	6.19642e+06	2.47383e+06	6.80908e+06	2.47775e+06	9.09805e+07	0	9.96345e+07	1.0218e+08	1.58544e+08	1.13713e+08	1.26089e+08	2.19216e+08	1.01503e+08
192	40.3757	Cysteic acid	M+Na	1+	1.86867	169.004	HMDB0002757	25701	3.72037e+06	1.239e+07	3.71854e+06	4.642e+06	3.72029e+06	7.12925e+06	1.85913e+06	2.46688e+06	6.50421e+06	3.09821e+06	4.02663e+06	619500	4.97621e+06	4.95675e+06	1.8515e+06	3.70858e+06	1.85846e+06	2.47796e+06	5.57883e+06	4.33775e+06	4.94683e+06	4.32904e+06	3.40804e+06	2.16933e+06	3.71421e+06	5.57496e+06	3.71842e+06	3.76703e+07	1.54716e+08	5.94761e+07	3.69654e+07	3.38245e+07	1.08318e+07	1.59014e+07	2.16823e+07	3.30096e+07
131.04	40.7995	3-Oxohexanoic acid	M+H	1+	0.913251	130.063	HMDB0010717	439658	6.15583e+06	0	2.79071e+06	3.09217e+06	3.10063e+06	3.09683e+06	6.81288e+06	4.95358e+06	1.85967e+06	619625	1.23917e+06	620000	1.23383e+06	2.4795e+06	1.23733e+06	0	619333	618875	2.16875e+06	2.78663e+06	5.57425e+06	3.08258e+06	4.02592e+06	618292	2.78763e+06	1.54871e+06	2.78338e+06	3.87748e+07	1.07543e+08	5.20848e+07	8.3221e+07	4.31046e+07	1.98743e+07	3.93578e+07	4.59532e+07	1.71451e+07
136.02	41.7188	Dimethyl sulfone	M+ACN+H	1+	0.932935	94.0089	HMDB0004983	6213	0	2.17058e+06	0	0	0	0	0	0	0	0	0	0	0	0	0	0	0	0	0	0	0	0	0	0	0	0	0	0	0	0	0	0	0	0	0	0
234.117	42.1854	Methyl trans-p-methoxycinnamate	M+ACN+H	1+	2.38855	192.079	HMDB0030752	641297	1.85987e+06	1.54875e+06	0	620083	0	0	1.2395e+06	0	1.24008e+06	617875	0	619167	0	0	0	0	0	0	0	921792	3.09588e+06	929250	2.48013e+06	929833	0	1.24075e+06	619750	1.15749e+07	2.74235e+07	2.239e+07	7.96662e+06	1.23794e+07	1.78186e+07	1.278e+07	1.07126e+07	1.56785e+07
222	43.6548	1-(Methylthio)ethyl 2-propenyl disulfide	M+ACN+H	1+	2.02989	180.01	HMDB0032115	6429018	2.47879e+06	1.54938e+06	1.84967e+06	3.71358e+06	1.24008e+06	2.78871e+06	8.98346e+06	8.05146e+06	1.83713e+06	2.47525e+06	1.23808e+06	0	618958	1.23933e+06	619083	1.86e+06	929625	1.23867e+06	5.21846e+06	1.85875e+06	3.38042e+06	1.8585e+06	1.8585e+06	3.08863e+06	2.48021e+06	4.64842e+06	4.33754e+06	5.90231e+07	0	1.9637e+07	7.952e+07	4.46366e+07	6.01504e+07	4.23143e+07	1.10292e+08	1.06343e+08
327.24	43.8464	Myrsinone	M+CH3OH+H	1+	2.63111	294.183	HMDB0040646	0	0	0	619583	618333	0	618375	619083	619833	619583	0	618875	0	0	0	0	619083	619583	0	619375	0	0	0	0	927625	0	0	0	3.03604e+06	2.10521e+06	581167	1.16217e+06	2.14425e+06	4.78425e+06	1.80138e+06	1.16225e+06	577333
126	49.059	2-Pyridinemethanethiol	M+H	1+	1.45976	125.03	HMDB0041346	256071	1.85858e+06	0	1.23675e+06	2.47646e+06	2.16638e+06	1.23917e+06	3.39633e+06	7.43183e+06	1.859e+06	3.09671e+06	3.09204e+06	2.47992e+06	3.71513e+06	1.54754e+06	0	1.23817e+06	619167	3.09517e+06	3.4055e+06	3.09613e+06	2.16796e+06	2.47767e+06	4.335e+06	1.5485e+06	1.85612e+06	6.19538e+06	3.09738e+06	7.91269e+07	5.82178e+07	4.17011e+07	6.65973e+07	4.37567e+07	6.81627e+07	5.75983e+07	4.55294e+07	5.7746e+07
149.04	53.3617	(R) 2,3-Dihydroxy-3-methylvalerate	M+H	1+	2.14887	148.074	HMDB0012140	448154	1.23975e+06	0	2.47613e+06	2.78708e+06	1.23842e+06	4.64592e+06	2.47675e+06	5.26838e+06	3.71592e+06	1.85783e+06	619417	2.47833e+06	619333	2.47513e+06	2.15763e+06	1.23767e+06	1.23842e+06	929333	2.16417e+06	1.54892e+06	0	1.23967e+06	3.40808e+06	4.027e+06	5.57533e+06	1.85613e+06	1.2395e+06	3.89962e+07	2.72025e+07	2.51153e+07	1.6854e+07	3.51328e+07	2.78029e+07	1.24409e+07	4.18736e+07	2.8752e+07
192.12	52.7615	2-Methoxy-4-vinylphenol	M+ACN+H	1+	2.64285	150.068	HMDB0013744	332	2.47975e+06	0	3.71625e+06	2.47642e+06	7.72342e+06	3.09758e+06	4.33342e+06	1.85467e+06	1.85717e+06	619042	0	1.85692e+06	1.85846e+06	619958	619625	619417	0	1.23896e+06	1.54867e+06	1.85871e+06	619292	1.02202e+07	1.23542e+06	4.64508e+06	619250	2.47696e+06	0	0	3.91818e+07	1.58369e+07	7.34358e+06	1.683e+07	1.2661e+07	9.06342e+06	1.28757e+07	9.51379e+06
149.04	54.7471	Dihydro-4-mercapto-5-methyl-3(2H)-thiophenone	M+H	1+	2.65143	148.002	HMDB0039797	0	4.64571e+06	0	1.86058e+06	5.88029e+06	1.85883e+06	619208	2.47092e+06	3.41063e+06	4.33883e+06	0	1.23808e+06	1.23875e+06	619208	4.33388e+06	618833	1.23925e+06	1.23983e+06	1.23917e+06	619208	6.50117e+06	619500	1.54896e+06	4.02096e+06	3.71188e+06	3.72071e+06	1.54879e+06	1.23817e+06	4.84407e+07	1.89672e+07	2.92307e+07	2.05927e+07	1.45565e+07	2.89866e+07	2.84943e+07	2.32972e+07	2.81728e+07
155.16	58.652	p-Menth-1-en-9-ol	M+H	1+	1.75457	154.136	HMDB0037007	86753	3.256e+06	5.32775e+06	2.93271e+06	1.10768e+07	6.77267e+06	2.1485e+06	2.95004e+06	6.39742e+06	8.78333e+06	611292	1.86075e+06	614875	1.24133e+06	616292	1.84658e+06	1.83925e+06	1.84308e+06	2.47546e+06	6.67554e+06	2.87875e+06	3.89021e+06	7.69171e+06	2.16058e+06	6.19533e+06	4.74538e+06	8.16071e+06	3.29463e+06	1.74013e+07	2.81935e+07	3.72193e+07	5.40211e+07	2.2439e+07	1.9395e+07	1.64101e+07	3.0803e+07	1.05735e+08
257.04	58.79	Isoliquiritigenin	M+H	1+	3.75179	256.074	HMDB0037316	638278	3.76354e+06	8.34004e+06	2.27433e+06	1.14113e+07	4.96133e+06	2.95971e+06	2.33533e+06	3.55358e+06	3.22579e+06	2.44575e+06	4.34013e+06	2.79608e+06	1.23646e+06	6.18537e+06	3.37517e+06	1.84421e+06	1.85367e+06	1.82675e+06	2.06158e+06	1.00762e+07	5.09029e+06	3.26663e+06	3.86325e+06	3.72371e+06	4.80446e+06	4.685e+06	5.68721e+06	8.02151e+07	7.16713e+07	1.01935e+08	9.21347e+07	1.026e+08	1.21941e+08	1.03908e+08	8.96556e+07	8.39548e+07
419.16	59.7359	Melleolide E	M+H	1+	1.8664	418.199	HMDB0038785	0	2.17271e+06	4.34179e+06	931125	913792	620042	1.241e+06	1.862e+06	594417	2.16396e+06	620375	619792	619667	614500	0	619292	1.23192e+06	619917	1.84038e+06	0	1.503e+06	2.15879e+06	0	922583	1.20992e+06	3.07854e+06	1.85483e+06	2.20125e+06	9.335e+06	1.68713e+07	1.87945e+07	1.7097e+07	1.35339e+07	9.14012e+06	0	9.57363e+06	1.20855e+07
349.92	0.487571	Chlorpyrifos	M+H	1+	1.56431	348.926	HMDB0041856	2730	1.23129e+06	0	1.22008e+06	1.84813e+06	1.223e+06	0	611250	1.76533e+06	594708	1.24033e+06	267583	1.23625e+06	1.68313e+06	266375	325333	620167	557333	0	0	611917	0	1.84829e+06	609750	0	605417	614292	608375	1.84838e+07	5.11442e+06	8.49504e+06	1.40494e+07	4.47458e+06	8.55425e+06	4.931e+06	7.12517e+06	5.39975e+06
107.07	2.11847	o-Xylene	M+H	1+	0.869364	106.078	HMDB0059851	7237	0	1.54938e+06	0	0	0	0	0	0	0	0	0	0	0	0	0	0	0	0	4.64971e+06	0	0	0	0	0	0	0	0	0	0	0	0	0	0	0	0	0
390.96	1.24456	Phosphoribosyl pyrophosphate	M+H	1+	1.83339	389.952	HMDB0000280	7339	616917	0	1.84379e+06	611042	1.24017e+06	1.2405e+06	0	1.85912e+06	1.24108e+06	0	0	620292	614708	1.85808e+06	618833	0	0	0	618167	1.83883e+06	600500	1.85496e+06	606667	604042	620125	1.215e+06	615875	6.709e+06	4.66613e+06	6.98942e+06	2.0185e+07	7.40063e+06	8.02175e+06	7.11271e+06	1.69579e+07	1.6149e+07
256.2	0.678841	alpha-Carboxy-delta-decalactone	M+ACN+H	1+	1.66544	214.121	HMDB0030985	0	1.8395e+06	0	616167	2.75775e+06	1.20925e+06	1.2365e+06	615958	3.05883e+06	1.85775e+06	0	0	1.23917e+06	2.46783e+06	618667	887417	1.24004e+06	1.23683e+06	1.85642e+06	1.24038e+06	1.22013e+06	1.21292e+06	616250	1.84808e+06	610750	1.83729e+06	1.23842e+06	1.22733e+06	2.87108e+07	2.56208e+07	2.7247e+07	1.41571e+07	1.54786e+07	1.40527e+07	2.62561e+07	1.75481e+07	2.23878e+07
547.08	1.8349	alpha-D-Galactopyranuronosyl-(1-&gt;4)-alpha-D-galactopyranuronosyl-(1-&gt;4)-D-galacturonic acid	M+H	1+	2.38446	546.107	HMDB0039751	4472903	1.23529e+06	0	1.24042e+06	919458	2.4805e+06	620667	3.67763e+06	1.23592e+06	607083	2.47421e+06	620292	0	1.24025e+06	0	617958	617708	0	0	927208	2.05083e+06	0	1.23771e+06	609917	613792	1.85388e+06	1.22004e+06	2.17e+06	8.53953e+07	3.13595e+07	1.49697e+07	2.4404e+07	2.35557e+07	1.56115e+07	1.82419e+07	1.17711e+07	1.1517e+07
363.12	6.74701	Isoamericanol A	M+CH3OH+H	1+	3.08112	330.11	HMDB0039740	0	609875	1.23567e+06	2.40208e+06	619375	1.22408e+06	4.45463e+06	615083	917167	1.23758e+06	0	0	620125	594208	1.24375e+06	1.23904e+06	620083	0	931167	1.83425e+06	620875	1.21346e+06	1.65867e+06	544958	582833	1.78975e+06	582333	1.23854e+06	6.36896e+06	5.84354e+06	6.04033e+06	7.27008e+06	1.12805e+07	7.87933e+06	1.72649e+07	8.236e+06	1.2768e+07
237.12	8.64378	Didanosine	M+H	1+	3.77221	236.091	HMDB0015037	50599	2.43846e+06	0	2.47675e+06	4.77796e+06	1.86025e+06	2.44592e+06	3.09225e+06	2.456e+06	5.209e+06	2.47813e+06	1.54675e+06	1.55083e+06	617542	618458	1.23829e+06	1.8605e+06	931417	1.20725e+06	3.71054e+06	1.20842e+06	5.48075e+06	3.09579e+06	1.85183e+06	1.85208e+06	602333	1.21775e+06	1.23471e+06	0	4.01625e+07	3.38049e+07	1.05354e+08	3.08235e+07	2.70103e+07	1.97634e+07	2.22508e+07	6.89902e+07
396	10.6516	Cefdinir	M+H	1+	2.36485	395.036	HMDB0014675	6915944	4.90404e+06	1.23983e+06	5.86417e+06	2.17371e+06	2.48233e+06	1.222e+06	1.23979e+06	613125	618958	620542	1.24004e+06	618750	0	621792	1.24017e+06	619708	621500	0	2.47896e+06	1.24017e+06	3.062e+06	4.30271e+06	1.23783e+06	1.23313e+06	1.23525e+06	607417	3.71592e+06	2.72971e+07	3.13473e+07	2.33261e+07	4.95641e+07	3.07559e+07	3.09058e+07	2.6839e+07	2.13566e+07	2.25193e+07
240.12	10.4354	Dihydrobiopterin	M+H	1+	3.1088	239.102	HMDB0000038	252	927375	1.85958e+06	1.84996e+06	2.47371e+06	2.45733e+06	619417	1.2375e+06	1.86175e+06	3.98046e+06	618667	613833	618500	1.239e+06	0	0	0	0	619958	620333	1.23192e+06	922750	1.835e+06	1.5525e+06	3.67717e+06	599292	607417	0	1.97359e+07	2.48988e+07	5.54706e+07	3.6497e+07	2.55513e+07	1.60832e+07	5.20894e+07	4.60745e+07	3.77982e+07
374.88	10.3448	Dicloralurea	M+Na	1+	0.0265596	351.851	HMDB0031815	8313	618667	7.40038e+06	2.13675e+06	3.70988e+06	2.4365e+06	4.93208e+06	1.23983e+06	1.23392e+06	2.43475e+06	620542	1.23429e+06	0	1.239e+06	1.85733e+06	0	620167	0	619958	1.54933e+06	614417	4.9055e+06	1.80721e+06	3.07717e+06	5.25046e+06	2.43733e+06	1.81513e+06	2.16892e+06	1.39725e+07	3.09535e+07	1.12095e+07	7.49721e+06	6.23033e+06	7.6935e+06	3.7508e+07	1.13366e+07	1.67812e+07
427.98	10.8587	Tioconazole	M+ACN+H	1+	1.6431	385.981	HMDB0015142	5482	0	1.2255e+06	0	0	0	0	0	0	0	0	0	0	0	0	0	0	0	0	0	0	0	0	0	0	0	0	0	0	0	0	0	0	0	0	0	0
204.12	12.3287	Isosalsolidine	M+H	1+	3.28339	203.095	HMDB0041526	20725	611750	0	612750	0	617250	606333	607583	0	609875	618417	620833	0	0	620250	0	0	0	0	1862250	619833	911083	618792	612333	618750	1.82613e+06	0	616333	1.16683e+07	5.49733e+06	4.27425e+06	4.27112e+06	5.54312e+06	1.01403e+07	6.81842e+06	6.76308e+06	7.06713e+06
333.06	12.5866	Mono-trans-p-coumaroylmesotartaric acid	M+Na	1+	3.38918	310.069	HMDB0029783	10108584	0	1.24e+06	0	0	0	0	0	0	0	0	0	0	0	0	0	0	0	0	0	0	0	0	0	0	0	0	0	0	0	0	0	0	0	0	0	0
260.16	13.1688	Blumenol C O-[rhamnosyl-(1-&gt;6)-glucoside]	M+2H	2+	2.06516	518.273	HMDB0031935	0	2.13271e+06	0	606250	612292	618667	0	620542	609000	620042	0	0	619833	618792	620208	619667	0	0	1.86117e+06	601500	1.23967e+06	2.47533e+06	0	609542	603708	1.22546e+06	1.22275e+06	2.13063e+06	1.24613e+07	1.05614e+07	1.17252e+07	1.62828e+07	2.29815e+07	1.67459e+07	1.02355e+07	1.99056e+07	1.85078e+07
210.96	13.1585	p-Cresol sulfate	M+Na	1+	2.60069	188.014	HMDB0011635	4615423	2.43083e+06	0	3.01963e+06	1.21683e+06	1.84037e+06	3.98417e+06	2.45175e+06	616625	3.69988e+06	620000	1.54646e+06	1.24075e+06	1.23992e+06	620042	0	1.85975e+06	0	620583	1.85463e+06	1.24533e+06	1.23842e+06	1.54271e+06	609542	1.21688e+06	604500	612292	599125	6.21532e+07	1.95968e+07	1.23693e+07	7.74087e+06	2.05434e+07	6.5605e+06	1.58311e+07	1.60458e+07	1.0891e+07
249	12.9795	3-Nitrotyrosine	M+Na	1+	3.03143	226.059	HMDB0001904	65124	1.22217e+06	1.24333e+06	618500	1.24125e+06	1.22692e+06	1.2405e+06	1.21875e+06	619958	1.216e+06	620000	620208	617375	620125	620125	620500	0	619917	0	1.203e+06	4.34792e+06	1.23917e+06	620750	1.22079e+06	604333	1.23542e+06	615292	1.20108e+06	1.11255e+07	1.51235e+07	1.87216e+07	2.50119e+07	2.36298e+07	3.78647e+07	1.6471e+07	3.1205e+07	2.62839e+07
224.04	14.457	Brassicanal C	M+H	1+	2.3155	223.03	HMDB0038589	11954907	4.90467e+06	4.87488e+06	3.05075e+06	1.23733e+06	1.1144e+07	3.09208e+06	2.4685e+06	6.78521e+06	4.93942e+06	2.47596e+06	1.23992e+06	620125	2.48033e+06	1.86e+06	1.54538e+06	1.54854e+06	1.23792e+06	1.23558e+06	4.94875e+06	5.25913e+06	1838625	2.15142e+06	3.09525e+06	3.09296e+06	4.31725e+06	3.40688e+06	1.54675e+06	8.4233e+07	5.2486e+07	7.1087e+07	2.12072e+07	2.73452e+07	6.164e+07	3.05722e+07	2.88303e+07	1.67275e+07
375	13.4488	Bromfenac	M+ACN+H	1+	2.39177	333	HMDB0015098	60726	3.67692e+06	0	3.05333e+06	614708	3.08946e+06	620167	620542	620500	1.53508e+06	619875	618583	620083	618792	619792	1.23979e+06	618250	619958	0	1862250	3.37071e+06	0	620792	2.45058e+06	2.45896e+06	1.52942e+06	0	1.19825e+06	7.71725e+06	1.66222e+07	6.801e+06	2.78317e+07	1.08272e+07	4.93967e+07	4.48432e+07	1.32042e+07	2.32649e+07
279.96	15.4182	Nitarsone	M+CH3OH+H	1+	2.1137	246.946	HMDB0031822	66826	1.24183e+06	0	3.37221e+06	1.85425e+06	2.458e+06	1.86021e+06	1.21029e+06	618625	614917	0	0	0	619083	619417	616708	0	620292	618750	616750	620750	1.237e+06	1.21588e+06	2.44529e+06	0	612417	619500	616458	1.35162e+07	1.68845e+07	5.69179e+06	2.74465e+07	1.29121e+07	1.05502e+07	2.97969e+07	2.00246e+07	1.54631e+07
244.95	14.9381	1,2-Ethanediyldicarbamodithioic acid	M+CH3OH+H	1+	2.14109	211.957	HMDB0059917	3000605	0	1.54979e+06	0	0	0	0	0	0	0	0	0	0	0	0	0	0	0	0	0	0	0	0	0	0	0	0	0	0	0	0	0	0	0	0	0	0
352.08	15.8177	Mecarbam	M+Na	1+	2.49182	329.052	HMDB0031800	17434	620917	0	2.46425e+06	3.6845e+06	1.241e+06	2.7905e+06	1.24063e+06	608625	4.15887e+06	0	928750	0	620250	617833	1.23383e+06	1.85954e+06	617458	1.23992e+06	1.813e+06	2.14479e+06	1.24008e+06	607125	1.23717e+06	3.40617e+06	1.23725e+06	613833	3.09329e+06	9.82592e+06	1.79424e+07	2.07435e+07	7.52271e+06	1.5245e+07	1.79989e+07	1.0134e+07	1.77621e+07	2.67896e+07
550.32	16.5076	LysoPE(22:5(7Z,10Z,13Z,16Z,19Z)/0:0)	M+Na	1+	1.55212	527.301	HMDB0011525	53480955	611708	0	1.22833e+06	618375	1.23067e+06	617792	620625	619708	1.22533e+06	0	620125	1.24042e+06	616208	0	1.23892e+06	1.23983e+06	619625	618375	1.21775e+06	618708	0	619708	1.22525e+06	0	3.0755e+06	608750	0	8.49852e+07	4.66839e+07	4.98035e+07	1.02595e+07	9.83775e+06	8.45438e+06	7.57667e+06	1.52088e+07	3.88375e+06
367.2	17.1285	4-Hydroxy-all-trans-retinyl acetate	M+Na	1+	3.20384	344.235	HMDB0060112	0	616583	0	2.45004e+06	618792	0	1.84204e+06	616333	927250	612833	0	620250	1.23979e+06	619958	0	620167	619875	620083	0	618250	2.47892e+06	620583	620458	1.24067e+06	620083	612292	1.24042e+06	619667	4.36594e+07	1.38588e+07	2.458e+07	1.414e+07	4.1435e+07	1.78404e+07	2.18928e+07	8.855e+06	2.54513e+07
394.92	17.2647	Selenomethionine	2M+H	1+	1.59865	196.996	HMDB0003966	15103	1.85333e+06	0	1.21004e+06	620000	1.23183e+06	1.86196e+06	1.84321e+06	0	607542	0	1.23963e+06	0	1.24008e+06	0	617917	0	0	619917	0	1.22117e+06	0	620000	1.23783e+06	1.23429e+06	620333	614167	1.23208e+06	2.1689e+07	8.915e+06	1.3655e+07	5.5695e+06	6.38229e+06	5.58713e+06	8.94617e+06	7.71538e+06	1.11723e+07
312.24	18.6909	(20R)-Ginsenoside Rh2	M+2H	2+	1.76928	622.444	HMDB0039544	14081290	0	5.09817e+06	1.2355e+06	602667	612500	1.0595e+06	619000	1.22458e+06	3.58629e+06	2.41167e+06	0	620042	619875	0	616458	0	600792	602792	1.78788e+06	1.24042e+06	1.47712e+06	617958	2.75954e+06	586292	3.46525e+06	1.85238e+06	1.21e+06	2.00168e+07	2.1459e+07	2.05234e+07	1.92632e+07	3.16722e+07	8.46992e+06	3.32293e+07	3.19057e+07	9.85038e+06
125.04	18.9282	Mequinol	M+H	1+	1.12943	124.052	HMDB0029696	9015	1.77417e+06	9.75946e+06	4.67604e+06	7.67971e+06	4.26471e+06	3.19558e+06	3.91613e+06	1.71392e+06	3.38096e+06	1.21267e+06	2.45971e+06	614208	1.23392e+06	3.08675e+06	3.08433e+06	1.181e+06	620375	1.82687e+06	5.50958e+06	1.39563e+06	3.12154e+06	3.34725e+06	4.01883e+06	1.66275e+06	2.897e+06	1.84942e+06	2.72171e+06	1.6336e+07	2.29614e+07	1.6232e+07	4.00661e+07	1.51005e+07	3.93222e+07	3.44129e+07	2.44806e+07	1.59594e+07
648.36	19.7491	Nummularine A	M+H	1+	-1.33669	647.368	HMDB0029336	0	2.3105e+06	0	3.00313e+06	2.36971e+06	3.57317e+06	579083	4.72483e+06	3.86829e+06	6.64108e+06	0	0	614875	612500	1.18558e+06	620042	0	609042	1.22408e+06	2.78292e+06	3.86071e+06	6.43267e+06	0	3.65925e+06	620167	4.12863e+06	5.72279e+06	0	4.26272e+07	2.11871e+06	6.78367e+06	7.34975e+06	4.61725e+06	2.78979e+06	2.12471e+06	3.82138e+06	3.97738e+06
284.04	20.3168	O-Phosphotyrosine	M+Na	1+	2.36796	261.04	HMDB0006049	30819	6.15154e+06	0	4.4055e+06	1.18225e+06	1.24088e+06	0	1.78542e+06	4.33242e+06	600833	4.17613e+06	1.80325e+06	618083	1.82337e+06	2.41871e+06	2.474e+06	1.86025e+06	1.20767e+06	1.20792e+06	1.79867e+06	1.1535e+06	599250	1.21192e+06	616083	1.21517e+06	1.81642e+06	1.84013e+06	929917	5.26703e+07	4.18582e+07	1.42557e+07	2.78086e+07	6.3625e+06	1.53577e+07	1.42265e+07	1.50949e+07	1.05044e+07
246.12	22.5526	cis-3-Hexenyl benzoate	M+ACN+H	1+	2.74694	204.115	HMDB0033379	5367706	1.79013e+06	1.43604e+06	1.18054e+06	2.372e+06	576708	1.15292e+06	1.18183e+06	1.17008e+06	589375	1.21983e+06	612375	0	0	619917	610375	604958	2.47321e+06	619917	620250	573292	584417	574458	1.24192e+06	573917	578542	578167	602292	9.965e+06	5.73687e+06	1.67567e+07	6.31512e+06	1.06513e+07	5.42804e+06	5.18279e+06	6.00967e+06	1.30441e+07
281.82	23.5599	Tecnazene	M+Na	1+	1.42375	258.876	HMDB0031808	8330	0	1.159e+06	0	0	0	0	0	0	0	0	0	0	0	0	0	0	0	0	0	0	0	0	0	0	0	0	0	0	0	0	0	0	0	0	0	0
354.12	23.7199	Sambubiose	M+ACN+H	1+	2.55308	312.106	HMDB0029883	0	2.395e+06	4.893e+06	609750	600000	1.50017e+06	588125	1.81458e+06	1.83763e+06	1.77563e+06	614167	930833	615958	0	620042	1.23958e+06	1.23942e+06	0	620042	2.03892e+06	611625	1.74513e+06	1.77392e+06	1.23917e+06	1.20975e+06	1.18388e+06	1.73263e+06	1.22492e+06	7.92379e+06	1.94392e+07	2.15201e+07	3.31168e+07	8.94471e+06	2.57602e+07	1.0262e+07	6.38892e+06	5.52701e+07
536.28	23.8739	Gibberellin A20 13-glucoside	M+ACN+H	1+	0.0597378	494.215	HMDB0033412	0	1.18954e+06	2.75817e+06	1.844e+06	3.67408e+06	930458	1.781e+06	2.3675e+06	2.12054e+06	2.44904e+06	620000	0	0	1.23917e+06	0	610292	1.24e+06	1.55171e+06	620042	5.36683e+06	2.941e+06	2.41225e+06	4.16892e+06	619583	620500	1.82517e+06	1.1575e+06	607917	1.57005e+08	1.27167e+08	1.12006e+08	1.12777e+08	1.1658e+08	1.00076e+08	2.85932e+08	1.46948e+08	7.33049e+07
135.12	24.3608	anhydroretinol	M+2H	2+	1.32822	268.219	HMDB0062447	5287678	1805250	4.88246e+06	1.85917e+06	1.24125e+06	2.75763e+06	3.60017e+06	1.83275e+06	2.43013e+06	3.69771e+06	1.22833e+06	2.47246e+06	929333	1.85496e+06	1.85717e+06	619583	930208	1.236e+06	1.23792e+06	2.17079e+06	1.80358e+06	602958	599792	1.41854e+06	906500	3.0815e+06	1.74712e+06	2.14188e+06	1.99736e+07	5.34105e+07	4.45484e+07	1.69316e+07	1.65286e+07	8.89525e+06	2.12151e+07	6.87825e+06	1.91582e+07
165	25.3508	2,3-Dihydro-5-methyl-3-thiophenethiol	M+CH3OH+H	1+	1.27844	132.007	HMDB0039791	20362516	893125	0	1.20158e+06	1.86042e+06	1.86025e+06	1.85975e+06	1.225e+06	913792	1.84733e+06	620542	0	1.23371e+06	615917	620042	618833	2.48104e+06	0	1.53221e+06	618625	0	595125	930042	1.23708e+06	1.18992e+06	2.48004e+06	1.85113e+06	3.09175e+06	1.38119e+07	2.16066e+07	4.18996e+06	5.94143e+07	2.39171e+07	1.09429e+07	1.53372e+07	7.76717e+06	9.80221e+06
321.12	26.1356	5-Hydroxy-7-(4-hydroxyphenyl)-1-phenyl-3-heptanone	M+Na	1+	3.18389	298.157	HMDB0033711	10040339	2.15746e+06	4.33125e+06	3.09971e+06	4.60629e+06	1.22246e+06	1.24075e+06	1.19667e+06	1.23917e+06	3.082e+06	1.24033e+06	930167	930292	2.48083e+06	618500	1.85838e+06	620667	619000	1.24029e+06	1.85867e+06	1.82471e+06	2.481e+06	1.85704e+06	1.23708e+06	4.24175e+06	1.55063e+06	3.69092e+06	2.41767e+06	1.66879e+07	8.45362e+06	1.47952e+07	1.82718e+07	7.6285e+06	9.96683e+06	1.32128e+07	1.016e+07	2.3441e+07
226.92	27.2203	2,5-Dichloro-4-oxohex-2-enedioate	M+H	1+	0.333621	225.944	HMDB0060363	5282172	619083	2.75554e+06	1.23242e+06	1.54967e+06	607667	621333	1.8475e+06	2.48029e+06	1.22783e+06	0	618000	1.24e+06	620000	0	1.85779e+06	620208	1.239e+06	620042	1.20279e+06	2.43933e+06	1.23292e+06	1.24038e+06	0	1.24046e+06	620083	2.44783e+06	619042	2.41849e+07	1.73147e+07	5.3195e+06	1.25776e+07	5.93363e+06	1.65205e+07	1.7599e+07	2.03825e+07	1.61844e+07
468.12	27.2284	Quercetin 3-[p-coumaroyl-(-&gt;6)-glucosyl-(1-&gt;2)-glucosyl-(1-&gt;2)-glucoside]	M+2H	2+	1.69478	934.238	HMDB0037938	0	1.86058e+06	1.85592e+06	1.84821e+06	3.411e+06	1.24142e+06	1.24e+06	1.84767e+06	4.02663e+06	1.85625e+06	1.23975e+06	0	0	0	1.239e+06	0	0	0	0	2.40517e+06	2.473e+06	4.94492e+06	4.02642e+06	1.846e+06	6.78258e+06	3.40013e+06	1.21283e+06	4.33554e+06	2.04318e+07	1.97303e+07	1.68213e+07	4.41086e+07	3.78783e+07	3.38803e+07	7.63079e+07	1.9517e+07	1.1699e+07
227.998	27.7761	4,6-Dihydroxy-2-quinolinecarboxylic acid	M+Na	1+	0.365834	205.038	HMDB0033528	440752	4.30629e+06	0	1.23958e+06	3.40571e+06	2.17146e+06	3.10021e+06	3.09196e+06	1.85029e+06	1.24008e+06	3.71308e+06	3.40367e+06	620083	1.23754e+06	1.86013e+06	2.47979e+06	2.15788e+06	618792	1.224e+06	1.23242e+06	0	2.16329e+06	1.86137e+06	1.24042e+06	7.40371e+06	6.19808e+06	7.41963e+06	3.71758e+06	4.44497e+07	0	8.55263e+07	3.63723e+07	3.40522e+07	2.13988e+07	3.35788e+07	6.96842e+07	3.42504e+07
318.96	27.1195	Mitotane	M+H	1+	3.00135	317.954	HMDB0014786	4211	2.51267e+06	0	0	618708	608000	1.8595e+06	1.23929e+06	611292	1.232e+06	1.23808e+06	2.47946e+06	1.85996e+06	619750	1.85879e+06	4.34058e+06	1.85783e+06	2.16983e+06	4.64288e+06	1.81763e+06	608292	1.54638e+06	0	3.078e+06	614500	0	1.21283e+06	1.22829e+06	7.85554e+06	4.76592e+06	1.86213e+06	4.82458e+06	7.37717e+06	4.01696e+06	2.92837e+06	4.837e+06	7.98067e+06
132	28.1498	4-Aminophenol	M+Na	1+	-0.768963	109.053	HMDB0001169	403	607542	1.24067e+06	3.09842e+06	1.24008e+06	3.72329e+06	3.0965e+06	616292	920333	3.08304e+06	0	3.09733e+06	1.23946e+06	1.23625e+06	617958	619667	905208	1.85921e+06	617583	1.84737e+06	620542	8.01921e+06	1.24e+06	1.238e+06	5.56304e+06	2.48092e+06	1.2385e+06	2.1685e+06	1.55972e+07	6.5975e+06	3.6315e+07	5.89573e+07	1.40922e+07	6.3222e+07	2.02578e+07	1.31093e+07	5.20338e+07
465	27.6553	4,7-Dihydro-5-(4-methyl-3-pentenyl)-1,2,3-trithiepin	2M+H	1+	3.15963	232.041	HMDB0038182	0	3.06683e+06	0	612875	0	0	0	620250	620208	613917	619292	0	619958	619208	617958	619917	0	0	929875	605875	606708	0	620250	1.23067e+06	0	0	0	0	3.31432e+07	8.71092e+06	3.07471e+06	3.87567e+06	5.38958e+06	1.90515e+07	1.13193e+07	5.77571e+06	6.95871e+06
228	28.1619	Diethyldithiophosphate	M+ACN+H	1+	2.23327	185.994	HMDB0061736	0	4.30629e+06	0	1.23958e+06	1.23351e+07	1.23708e+06	3.10021e+06	2.46483e+06	619833	1.24008e+06	3.40329e+06	620708	620083	619667	1.23608e+06	5.54521e+06	620250	619708	1.8545e+06	1.23242e+06	1.86138e+06	2.16329e+06	1.86137e+06	3.08446e+06	3.68825e+06	2.16913e+06	4.95963e+06	3.40929e+06	4.44497e+07	2.37551e+07	6.8915e+07	1.69207e+07	2.00348e+07	5.58813e+07	5.89845e+07	3.5648e+07	3.42504e+07
162.12	27.892	5,6,7,8-Tetrahydro-2,4-dimethylquinoline	M+H	1+	2.22952	161.12	HMDB0029708	5321849	1.83675e+06	1.2345e+06	1.8535e+06	620375	618542	1.24017e+06	618167	616250	1.84929e+06	1.23458e+06	619917	619750	0	620208	620208	0	620125	1.232e+06	1.24117e+06	1.24067e+06	1.23217e+06	608250	1.23138e+06	0	1.23975e+06	0	1.23917e+06	7.22725e+06	2.17564e+07	1.5098e+07	1.1922e+07	1.25395e+07	8.74962e+06	8.41892e+06	2.10773e+07	8.10975e+06
207	27.6387	2-Hydroxy-4-trifluoromethyl benzoic acid	M+H	1+	2.80696	206.019	HMDB0060715	164578	619792	1.233e+06	616125	1.8585e+06	620708	612583	1.85008e+06	1.54971e+06	0	1.23513e+06	1.23617e+06	0	620083	619958	619833	1.23925e+06	1.85954e+06	0	1848750	1.23558e+06	3.08538e+06	0	0	619625	619917	1.24e+06	1.23671e+06	8.29279e+06	1.21954e+07	7.93567e+06	2.28454e+07	1.63415e+07	2.16562e+07	1.29069e+07	2.20104e+07	2.25084e+07
439.32	28.7478	beta-Carotinal	M+Na	1+	-1.35824	416.308	HMDB0036886	0	2.47121e+06	2.79183e+06	2.79e+06	2.17063e+06	2.475e+06	2.47588e+06	1842375	1.30027e+07	2.78904e+06	620000	0	1.23917e+06	1.24004e+06	619583	918042	930625	2.46783e+06	620208	5.58233e+06	3.41054e+06	4.64867e+06	1.01877e+07	4.03146e+06	2.41694e+07	5.26958e+06	2.53031e+07	3.40946e+06	5.01051e+07	7.87886e+07	1.88823e+07	8.8785e+07	8.412e+07	5.17816e+07	1.7718e+08	1.65393e+08	3.24038e+07
186.122	29.2491	2-(1-Naphthyl)acetamide	M+H	1+	1.63391	185.084	HMDB0032710	6861	8.63792e+06	0	1.54963e+06	0	3.08317e+06	2.47679e+06	1.22792e+06	616292	1.85838e+06	619917	1860000	0	619083	0	5.88729e+06	1.23504e+06	1.23833e+06	618875	2.48e+06	4.01646e+06	0	2.44971e+06	1.23821e+06	1.24e+06	3.69762e+06	0	1.55208e+06	4.1007e+07	3.19505e+07	1.03278e+07	5.72171e+06	2.10203e+07	1.08491e+07	2.40862e+07	1.523e+07	6.659e+06
281.88	28.7878	Tecnazene	M+Na	1+	-0.33273	258.876	HMDB0031808	8330	1.21204e+06	3.71783e+06	1.54638e+06	1.24029e+06	930750	1.23517e+06	620083	1.23258e+06	1.23896e+06	620000	618125	0	3.09917e+06	1.24017e+06	608542	619708	620167	619500	1.86038e+06	619958	1.83458e+06	610417	1.23946e+06	0	1.23938e+06	0	1.85362e+06	1.81006e+07	1.59987e+07	1.54142e+07	1.29739e+07	8.26129e+06	2.66847e+07	7.08554e+06	1.06616e+07	1.23156e+07
183	29.5866	Dipropyl trisulfide	M+H	1+	2.63531	182.026	HMDB0032825	22383	1.2395e+06	0	5.58004e+06	1.23208e+06	3.07654e+06	1.85625e+06	3.386e+06	3.09675e+06	3.09558e+06	619833	619750	0	1.85892e+06	1.23958e+06	1.24017e+06	1.23925e+06	2.47833e+06	620333	4.33538e+06	1.54929e+06	7.11492e+06	1.54971e+06	1.54988e+06	0	1.86013e+06	3.10167e+06	620667	9.03173e+07	3.45877e+07	1.1763e+07	2.27103e+07	1.8646e+07	2.62972e+07	2.99165e+07	2.3923e+07	2.59423e+07
183.118	30.9164	Allyl cyclohexylacetate	M+H	1+	2.71475	182.131	HMDB0040595	22034852	3.65658e+06	0	1.23617e+06	0	1.24142e+06	8.09783e+06	3.10054e+06	1.23633e+06	1.24e+06	1.84913e+06	0	1.86208e+06	1.2395e+06	1.23117e+06	620000	2.47767e+06	1.54771e+06	1.23575e+06	1.53471e+06	3.40204e+06	2.779e+06	1.24067e+06	3.09842e+06	2.47575e+06	925375	2.47683e+06	619917	4.81214e+07	6.08962e+07	4.78245e+07	1.96586e+07	4.83785e+07	1.42574e+07	2.25129e+07	1.60241e+07	1.01064e+07
122.052	30.7362	5-Ethyl-2-methylpyridine	M+H	1+	2.27843	121.089	HMDB0029729	7728	0	1.24267e+06	0	0	0	3.41254e+06	0	5.26746e+06	0	0	0	0	0	0	1.85092e+06	0	0	0	0	0	0	0	0	0	0	1.45603e+07	0	0	0	0	0	0	0	0	0	0
355.08	30.7819	Licoflavonol	M+H	1+	3.05324	354.11	HMDB0038479	5481964	2.17117e+06	0	930333	1.23958e+06	620792	1.24567e+06	619958	619208	3.09596e+06	619208	619875	1.23946e+06	619500	619958	2.78983e+06	1.86112e+06	1.238e+06	1.23825e+06	1.84458e+06	619833	3.70438e+06	1.24067e+06	620042	1.85779e+06	2.16554e+06	616625	619500	1.44087e+07	3.4505e+07	2.11345e+07	1.19687e+07	2.54513e+07	3.08397e+07	1.75591e+07	1.32167e+07	6.34776e+07
383.16	31.1305	3-Feruloyl-1,5-quinolactone	M+CH3OH+H	1+	2.72969	350.1	HMDB0029289	102210470	1.84667e+06	0	619750	0	0	942375	0	617625	620167	0	1.22617e+06	0	619583	0	1.23529e+06	0	619375	0	0	0	617500	930042	0	0	620042	616625	1.20317e+06	1.53388e+07	1.19464e+07	8.99288e+06	4.19958e+06	5.64417e+06	1.41002e+07	4.29282e+07	1.13313e+07	3.59587e+06
300.84	31.5125	Trifluoromethanesulfonic acid	2M+H	1+	-0.0860978	149.96	HMDB0036577	62406	1.86063e+06	0	1.86287e+06	1.24017e+06	2.17188e+06	0	619375	1.23525e+06	1.23571e+06	0	0	1.23883e+06	1.23963e+06	619833	619708	619583	1.23517e+06	1.23642e+06	619042	0	617500	1.23817e+06	615958	619833	620208	1.23613e+06	618208	8.599e+06	2.09343e+07	1.97416e+07	5.64832e+07	2.45862e+07	9.7425e+06	1.48399e+07	8.775e+06	2.63338e+07
153	32.1736	3-Methyl-1,2,4-trithiane	M+H	1+	1.75638	151.979	HMDB0037290	65290	2.47096e+06	1.54354e+06	1.85692e+06	1.238e+06	618208	932042	1.86354e+06	1.54767e+06	619875	620042	0	1.85846e+06	1.85654e+06	1.23992e+06	617542	2.47925e+06	0	618208	1.24e+06	1.86021e+06	618667	1.23538e+06	2.47946e+06	1.23208e+06	0	3.70433e+06	0	8.48525e+06	2.09145e+07	5.09254e+06	1.0727e+07	6.62188e+06	1.12109e+07	1.1859e+07	4.15617e+06	6.20463e+06
230.16	33.1082	(1R,2R,4S)-p-Menthane-1,2,8-triol	M+ACN+H	1+	2.44158	188.141	HMDB0039893	186702	1.24017e+06	6.18467e+06	3.10104e+06	3.41133e+06	1.54979e+06	3.09833e+06	5.274e+06	8.36179e+06	5.26388e+06	617958	619458	619625	0	0	620125	620208	1.23908e+06	619625	4.94308e+06	1.55067e+06	4.96025e+06	4.62058e+06	1.85838e+06	5.58346e+06	1.54488e+06	0	3.02408e+06	9.18929e+06	7.32158e+06	1.00717e+07	7.09383e+06	1.56403e+07	2.71432e+07	4.81004e+06	1.07267e+07	9.27658e+06
324.96	33.0808	Trichloroethanol glucuronide	M+H	1+	1.38446	323.957	HMDB0042049	3036914	2.47946e+06	1.55292e+06	618417	616167	619167	618042	621250	929750	620500	0	0	1.2395e+06	619042	0	929583	0	615875	1.85612e+06	619875	2.48113e+06	930333	3.09067e+06	619458	1.23975e+06	3.09675e+06	620208	3.72633e+06	7.62833e+06	1.26388e+07	1.01797e+07	1.01553e+07	4.98879e+06	9.00738e+06	1.04635e+07	4.39975e+06	7.56046e+06
327	34.1398	Niclosamide	M+H	1+	1.84114	325.986	HMDB0015679	4477	1.84358e+06	1.85883e+06	620083	624167	1.23633e+06	930875	3.72058e+06	615000	2.17138e+06	1.85888e+06	1.23996e+06	0	619583	1.23933e+06	619583	1.239e+06	0	619500	2.48063e+06	618375	1.85633e+06	619208	1.5505e+06	3.40971e+06	0	1.23563e+06	620000	1.20018e+07	1.32161e+07	1.67705e+07	4.16633e+06	8.18162e+06	2.23137e+07	1.53746e+07	1.96142e+07	2.34959e+07
128.04	34.4742	L-Phosphoarginine	M+2H	2+	0.834195	254.078	HMDB0029438	440551	1.23846e+06	1.24e+06	930125	4.02296e+06	1.86162e+06	2.16558e+06	2.171e+06	3.09733e+06	3.09538e+06	930333	0	620167	619125	1.23125e+06	1.24017e+06	1.85825e+06	1.85854e+06	929042	1.86021e+06	1.84633e+06	2.17154e+06	1.86063e+06	1.54921e+06	1.54996e+06	620042	1.84775e+06	2.79133e+06	2.96101e+07	7.91513e+06	1.25313e+07	9.81388e+06	1.64737e+07	1.47948e+07	1.67482e+07	1.97827e+07	2.67049e+07
153.12	35.2691	2-Propenyl 2,4-hexadienoate	M+H	1+	2.02507	152.084	HMDB0036227	6435833	2.47942e+06	1.24217e+06	1.23521e+06	2.46629e+06	1.23667e+06	619750	618708	1.23617e+06	1.24013e+06	0	0	617042	618542	0	1.85887e+06	0	0	1.24025e+06	618292	1.23942e+06	0	0	1.2405e+06	0	2.47733e+06	616542	619708	3.02741e+07	9.68771e+06	6.36617e+06	6.75758e+06	5.32633e+06	5.39238e+06	3.562e+06	1.48348e+07	4.30933e+06
202.08	35.021	4-Aminobiphenyl	M+CH3OH+H	1+	2.62217	169.089	HMDB0013195	7102	2.16133e+06	0	1.85038e+06	1.23958e+06	2.48042e+06	1.23975e+06	925750	0	1.23917e+06	619792	620458	1.23983e+06	0	620292	619792	0	1.85808e+06	615708	3.71729e+06	1.85588e+06	620000	1.85267e+06	618333	2.48083e+06	620625	1.23283e+06	620542	1.49884e+07	2.09975e+07	1.08705e+07	1.03166e+07	1.13511e+07	1.70752e+07	1.46819e+07	7.68775e+06	2.64335e+07
219	36.4692	Diethyldithiophosphate	M+CH3OH+H	1+	2.78838	185.994	HMDB0061736	0	2.47517e+06	2.789e+06	2.47446e+06	620042	0	1.24113e+06	617500	609792	1.23313e+06	2.478e+06	618250	619167	929250	1.54892e+06	619417	619833	619667	614583	1.23933e+06	1.23888e+06	1.24e+06	612000	1.23967e+06	1.23875e+06	0	2.47892e+06	1.24088e+06	3.13594e+07	2.20175e+07	1.05132e+07	2.11063e+07	1.79959e+07	7.63412e+06	1.48889e+07	2.56051e+07	3.21612e+07
129	37.4485	5-Methyl-2-furanmethanethiol	M+H	1+	0.459274	128.03	HMDB0039800	521873	3.1e+06	0	929375	2.46125e+06	0	0	2.46363e+06	606708	1.241e+06	928167	1.23388e+06	1.23671e+06	1.85783e+06	619250	619833	1.24e+06	619000	1.85842e+06	620167	620125	1.24e+06	1.23992e+06	0	1.23233e+06	1.54054e+06	1.86021e+06	619833	1.95995e+07	1.24396e+07	1.17325e+07	2.15468e+07	7.34067e+06	8.27171e+06	3.19025e+07	2.19113e+07	1.03368e+07
376.8	37.8396	Lenthionine	2M+H	1+	0.172136	187.892	HMDB0031258	67521	1.83362e+06	0	928542	613708	1.24013e+06	620250	1.23579e+06	606708	619708	0	0	0	0	0	0	0	619208	0	1.239e+06	2.164e+06	0	620667	1.22758e+06	619833	1.23917e+06	1.23963e+06	619667	4.26417e+06	1.31576e+07	9.10042e+06	7.52e+06	5.98025e+06	7.24146e+06	4.12817e+06	8.86792e+06	4.38629e+06
160.035	38.9078	Indoleacetaldehyde	M+H	1+	0.919257	159.068	HMDB0001190	800	0	1.24033e+06	0	0	0	0	0	0	0	0	0	0	0	0	0	0	0	0	0	0	0	0	0	0	0	0	0	0	3.72678e+08	0	0	0	0	0	0	0
799.68	38.1495	Thyroxine	M+Na	1+	-0.601709	776.687	HMDB0000248	5819	0	0	0	0	0	0	0	0	0	619417	0	0	0	0	0	0	0	0	0	617958	0	615958	0	0	0	0	0	1.038e+06	609958	1.74087e+06	1.17375e+06	1.186e+06	1.15008e+06	591042	0	582042
384.9	38.2495	Dicloralurea	M+CH3OH+H	1+	0.600173	351.851	HMDB0031815	8313	0	1.23933e+06	0	0	0	0	0	0	0	0	0	0	0	0	0	0	0	0	0	0	0	0	0	0	0	0	0	0	0	0	0	0	0	0	0	0
133.05	38.7785	(Z)-3-Phenyl-2-propenal	M+H	1+	1.89628	132.058	HMDB0032072	637511	0	1.23033e+06	0	0	0	0	0	0	0	0	0	0	0	0	0	0	0	0	0	0	0	0	0	0	0	0	0	0	0	0	0	0	0	0	0	0
167.04	38.6565	3,4-Dihydroxyphenylacetone	M+H	1+	2.11572	166.063	HMDB0031132	2762430	619375	1.2405e+06	1.23967e+06	607292	1.23583e+06	1.23988e+06	1.21225e+06	619583	1.23979e+06	0	0	0	0	0	1.23892e+06	619792	1.23671e+06	616083	1.2405e+06	617708	2.47283e+06	1.85833e+06	1.86013e+06	1.23554e+06	1.23196e+06	2.77721e+06	3.08917e+06	5.53663e+06	8.889e+06	8.44413e+06	1.11489e+07	1.49094e+07	1.59346e+07	9.95208e+06	1.02558e+07	7.02721e+06
222	38.6785	1-(Methylthio)ethyl 2-propenyl disulfide	M+ACN+H	1+	1.61489	180.01	HMDB0032115	6429018	4.02671e+06	2.77842e+06	3.10025e+06	7.32392e+06	3.0995e+06	4.64975e+06	1.07493e+07	7.38704e+06	9.91171e+06	1.85837e+06	2.47496e+06	1.23858e+06	5.25633e+06	929375	2.78567e+06	3.09671e+06	1.54867e+06	3.70875e+06	1.24025e+06	3.41163e+06	617625	2.47875e+06	5.27292e+06	0	9.24338e+06	0	4.93617e+06	4.46752e+07	3.14804e+07	3.3216e+07	1.11906e+08	1.47164e+08	1.03042e+08	7.85472e+07	4.5484e+07	5.96466e+07
160.08	39.8109	Tryptophyl-Asparagine	M+2H	2+	1.00242	318.133	HMDB0029078	18218248	3.09333e+06	0	1.85512e+06	3.40708e+06	3.09154e+06	3.09913e+06	1.85912e+06	929875	2.15525e+06	1.55058e+06	4.33667e+06	4.33425e+06	2.47963e+06	2.16946e+06	1.2375e+06	2.47883e+06	5.57654e+06	3.718e+06	2.47825e+06	619875	1.23992e+06	2.17204e+06	1.85988e+06	0	1.84146e+06	2.78358e+06	1.23608e+06	1.60479e+07	1.76937e+07	4.93587e+07	5.82933e+07	8.61126e+07	3.27665e+07	7.16607e+07	3.38398e+07	4.06636e+07
160.08	40.3212	Calystegin A3	M+H	1+	2.00412	159.09	HMDB0038593	4486820	3.71967e+06	5.26275e+06	1.85512e+06	2.78742e+06	620167	2.16917e+06	1.85912e+06	3.09592e+06	2.16621e+06	1.23925e+06	4.33667e+06	3.40554e+06	2.47963e+06	619750	1.2375e+06	2.47883e+06	5.57654e+06	1.86025e+06	1.54604e+06	1.859e+06	620500	1.23242e+06	2.47733e+06	3.71646e+06	2.476e+06	619792	2.78838e+06	1.05894e+07	1.44967e+07	7.89267e+07	5.18797e+07	6.62939e+07	1.6975e+07	1.53434e+07	6.37275e+07	2.84525e+07
384.96	40.0364	(Z)-5-[(5-Methyl-2-thienyl)methylene]-2(5H)-furanone	2M+H	1+	1.44981	192.025	HMDB0033845	11469583	927000	0	928625	1.24013e+06	0	0	619958	0	619958	0	1.23883e+06	0	0	619625	619625	0	619750	619083	620000	0	606167	0	619667	620083	1.23742e+06	0	619500	1.26792e+07	7.70121e+06	7.09325e+06	1.11662e+07	4.98187e+06	5.76279e+06	7.53533e+06	3.57717e+06	1.63006e+07
219.12	40.3777	Mephedrone	M+ACN+H	1+	2.82923	177.115	HMDB0041923	45266826	1.23121e+06	1.86092e+06	3.71629e+06	1.86021e+06	1.23983e+06	2.48158e+06	620125	619042	2.47854e+06	929500	1.23917e+06	1.23908e+06	620208	1.23971e+06	0	617667	619500	1.859e+06	618000	1.23892e+06	618042	3.09308e+06	3.09654e+06	620083	1.23875e+06	2.16896e+06	1.85938e+06	0	5.35263e+07	2.23023e+07	2.74113e+07	9.73342e+06	1.58428e+07	1.62226e+07	1.27002e+07	1.46656e+07
192.96	39.5479	Dihydroxyacetone phosphate	M+Na	1+	1.32636	169.998	HMDB0001473	668	619875	0	619042	617292	1.54938e+06	1.85963e+06	1.85833e+06	1.24e+06	1.543e+06	619875	619792	1.85775e+06	1.85933e+06	2.47938e+06	1.23925e+06	929750	619542	1.23817e+06	929458	1.85792e+06	2.16958e+06	1.86075e+06	1.85725e+06	1.8495e+06	1.54979e+06	0	619500	2.548e+07	3.79828e+07	2.53218e+07	1.74248e+07	5.64028e+07	2.49128e+07	5.25638e+07	1.10123e+07	1.10885e+07
651.36	40.9744	(3S,5R,6R,6'S)-6,7-Didehydro-5,6-dihydro-3,5,6'-trihydroxy-13,14,20-trinor-3'-oxo-beta,epsilon-caroten-19',11'-olide 3-acetate	M+Na	1+	0.415522	628.34	HMDB0037793	0	0	0	0	618250	0	1.85929e+06	0	0	619458	0	0	0	0	0	0	0	0	0	0	0	0	0	0	0	0	0	0	621542	587083	1.861e+06	2.44e+06	2.27567e+06	606250	2.94937e+06	601000	1.75225e+06
188.04	41.586	Gentiatibetine	M+Na	1+	1.51147	165.079	HMDB0033485	5317559	3.09833e+06	2.48113e+06	1.55088e+06	927125	1.54638e+06	1.24008e+06	0	617708	620042	0	930000	619208	1.23858e+06	618500	0	619458	618500	0	1.55042e+06	619000	3.40692e+06	619500	1.8595e+06	1.23975e+06	621500	4.34029e+06	619750	1.10066e+07	1.02213e+07	4.15597e+07	1.9656e+07	1.03218e+07	3.2919e+07	3.35127e+07	1.58581e+07	1.6192e+07
159.12	41.9968	trans-4-Hydroxycyclohexylacetic acid	M+H	1+	1.27307	158.094	HMDB0000909	0	620083	0	618750	620083	0	2.45858e+06	1.85892e+06	620250	1.85971e+06	0	615125	1.23413e+06	619167	619667	1.2355e+06	617083	1.23825e+06	0	609458	616583	619958	618375	0	0	2.16888e+06	2.16929e+06	1.20665e+07	2.2183e+07	6.33688e+06	2.4153e+07	1.62085e+07	1.3813e+07	8.38729e+06	1.53482e+07	9.82387e+06	6.69338e+06
158.16	42.4162	(S)-Homostachydrine	M+H	1+	1.475	157.11	HMDB0033433	441447	1.86e+06	0	1.23625e+06	1.23879e+06	619583	920958	1.8595e+06	0	1.23908e+06	1.23575e+06	619000	0	619208	0	1.23817e+06	619083	618708	619125	620000	619792	620250	1.23858e+06	3.08729e+06	619625	1.84908e+06	620375	616333	9.57117e+06	1.05075e+07	1.57098e+07	3.61159e+07	8.33204e+06	9.89425e+06	2.75186e+07	1.81354e+07	1.39293e+07
354.96	42.6102	Idoxuridine	M+H	1+	1.29836	353.971	HMDB0014394	5905	1.23675e+06	0	927542	0	0	1.23992e+06	619417	1.23988e+06	619583	1.23717e+06	0	614958	3.09608e+06	619500	1.85708e+06	3.09588e+06	617417	619417	0	0	1.239e+06	619375	619750	617792	610667	1.23779e+06	619750	1.6265e+07	1.54693e+07	9.92433e+06	7.16567e+06	1.80976e+07	1.84815e+07	2.03145e+07	2.18016e+07	8.27408e+06
192	42.9354	Cysteic acid	M+Na	1+	1.62676	169.004	HMDB0002757	25701	2.4735e+06	0	4.94029e+06	2.16963e+06	1.85513e+06	2.78971e+06	4.30054e+06	9.52725e+06	5.57833e+06	1.85592e+06	1.2365e+06	2.476e+06	5.26467e+06	1.54813e+06	2.47733e+06	1.54813e+06	5.23683e+06	1.2385e+06	2.7825e+06	4.32325e+06	3.10146e+06	8.04883e+06	1.85942e+06	3.70913e+06	1.1392e+07	3.70583e+06	1.85992e+06	3.31061e+07	1.14735e+08	2.81596e+07	1.1286e+07	9.59729e+06	2.51797e+07	1.65455e+07	1.29857e+07	1.53471e+07
423.24	44.1016	2-Methoxy-3-methyl-9H-carbazole	2M+H	1+	0.8972	211.1	HMDB0033456	11052947	620125	0	1.85842e+06	1.23713e+06	619250	619583	619333	0	610500	0	617333	619250	618958	619042	0	1.23917e+06	0	928458	0	619792	619500	619625	0	0	3.72129e+06	617458	619292	8.68033e+06	4.7715e+06	6.18038e+06	2.05794e+07	3.99131e+07	2.40708e+07	2.32209e+07	1.16796e+07	7.85933e+06
131.04	43.8883	(alpha-D-mannosyl)7-beta-D-mannosyl-diacetylchitobiosyl-L-asparagine, isoform A (protein)	M+ACN+H	1+	1.07297	89.0477	HMDB0062251	602	3.40837e+06	8.67325e+06	2.47892e+06	2.47454e+06	929750	620000	2.16796e+06	3.71921e+06	1.85675e+06	1.85512e+06	618875	1.23875e+06	928583	1.23788e+06	0	619250	1.23833e+06	618917	1.23892e+06	3.0985e+06	2.47671e+06	2.47733e+06	3.09304e+06	619125	2.16842e+06	617625	1.23792e+06	5.09459e+07	2.87211e+07	2.41342e+07	2.33016e+07	4.07378e+07	3.59647e+07	3.06892e+07	0	4.95893e+07
143.16	44.2494	(Â±)-2,6-Dimethyl-6-hepten-1-ol	M+H	1+	1.95376	142.136	HMDB0037304	169818	619583	2.47933e+06	619500	1.23933e+06	618917	1.23892e+06	1.23617e+06	620000	610708	619000	617083	0	0	619292	619792	619167	2.478e+06	619458	2.16742e+06	3.09975e+06	619500	1.23167e+06	1.23892e+06	0	1.24083e+06	619333	1.2395e+06	7.80954e+06	7.34312e+06	1.06783e+07	4.43525e+06	1.00479e+07	9.41375e+06	9.36383e+06	9.03583e+06	4.97242e+06
219	44.4015	Gluconic acid	M+Na	1+	2.5349	196.058	HMDB0000625	10690	6.20742e+06	2.47967e+06	619500	1.86025e+06	0	620417	1.54808e+06	619917	2.47846e+06	1.23688e+06	0	0	1.23963e+06	1.23808e+06	619583	928750	1.23933e+06	0	2.4755e+06	0	1.24e+06	620167	1.23821e+06	1.23608e+06	1.24083e+06	1.23825e+06	618542	2.92353e+07	2.41249e+07	1.22672e+07	2.46548e+07	2.3439e+07	1.24695e+07	1.10268e+07	1.81574e+07	2.24282e+07
395.76	44.1286	31-O-Demethyltacrolimus	M+2H	2+	0.333306	789.466	HMDB0061049	0	617750	1.2395e+06	620083	617750	618917	0	619083	619417	0	0	0	0	618958	619292	1.86042e+06	0	619208	0	0	620292	618875	1.23883e+06	1.239e+06	618542	619292	1.23867e+06	0	1.0944e+07	9.69146e+06	2.45417e+06	8.90425e+06	5.16025e+06	1.37362e+07	2.79821e+06	2.48471e+06	3.18867e+06
119.04	46.2545	Methionyl-Serine	M+2H	2+	0.81966	236.083	HMDB0028982	4448381	1.23867e+06	2.47808e+06	2.78529e+06	1.23817e+06	4.02946e+06	928708	1.8595e+06	4.64625e+06	4.95867e+06	1.23875e+06	619875	0	619167	619333	1.85888e+06	619125	2.47688e+06	3.09708e+06	2.47788e+06	1.23879e+06	3.7175e+06	619875	2.47746e+06	1.85675e+06	3.41288e+06	3.09617e+06	4.0305e+06	9.18773e+07	5.66014e+07	2.2798e+07	1.3685e+07	6.05462e+07	2.84001e+07	1.78162e+07	5.16223e+07	3.67472e+07
154.08	45.72	Aminosalicylic Acid	M+H	1+	0.729899	153.043	HMDB0014378	4649	0	0	0	0	1.85937e+06	0	1.23983e+06	0	1.23788e+06	0	619125	0	617583	619667	619042	1.23925e+06	0	0	619458	619583	0	619583	0	0	617375	0	1860750	4.10521e+06	6.16475e+06	2.39313e+06	1.21558e+06	2.41683e+06	2.68721e+06	5.38204e+06	1.22942e+06	2.17138e+06
109.08	49.1441	m-Cresol	M+H	1+	-0.389532	108.058	HMDB0002048	342	619958	0	619208	1.54588e+06	2.47696e+06	2.47621e+06	2.47688e+06	619500	1.2395e+06	0	1.54583e+06	1.844e+06	2.78579e+06	1.23883e+06	3.71692e+06	3.717e+06	1.85679e+06	0	1.23825e+06	3.09696e+06	1.85862e+06	618750	8.05363e+06	929458	0	1.85846e+06	1.85796e+06	4.5975e+07	3.07546e+07	1.78602e+07	2.32181e+07	3.3239e+07	1.76101e+07	1.47376e+07	1.04842e+07	3.13186e+07
222	48.9448	S-(3-oxo-3-carboxy-n-propyl)cysteine	M+H	1+	1.6197	221.036	HMDB0002135	21252272	619208	0	619000	1.23821e+06	618833	1.23925e+06	619417	1.239e+06	619792	618667	619417	0	1.85733e+06	619750	928875	619708	618958	1.23838e+06	2.16683e+06	1.23892e+06	620250	619292	1.8575e+06	0	2.47646e+06	1.85425e+06	619750	1.10624e+07	7.891e+06	2.21472e+07	1.43364e+07	2.74639e+07	1.20108e+07	1.48982e+07	1.22075e+07	9.08046e+06
114.96	49.1648	Thiosulfate	M+H	1+	-0.259177	113.945	HMDB0000257	1085	3.71617e+06	2.47258e+06	604750	619167	928292	2.46996e+06	1.23883e+06	1.239e+06	1.85862e+06	619208	619250	1.24017e+06	1.23813e+06	619375	1.23817e+06	619083	619167	1.23842e+06	1.85675e+06	1.23804e+06	620250	1.2375e+06	1.239e+06	1.85763e+06	1.85725e+06	1.85408e+06	619750	3.42865e+07	1.72845e+07	1.76374e+07	1.4998e+07	1.17509e+07	6.3895e+06	1.31505e+07	6.04625e+06	2.90606e+07
235.08	49.6206	Methyl (2R*,3S*)-2,3-dihydro-3-hydroxy-2-isopropenyl-5-benzofurancarboxylate	M+H	1+	2.07255	234.089	HMDB0033109	0	609167	0	619042	619083	615375	619583	1.85925e+06	619083	1.23925e+06	613083	1.23942e+06	1.85663e+06	619458	929833	619083	1.23808e+06	619542	1.23783e+06	1.85937e+06	1.54829e+06	1.86025e+06	0	619417	619542	3.71521e+06	929292	619667	6.07553e+07	2.16411e+07	6.19156e+07	4.71093e+07	2.09935e+07	2.0029e+07	1.90905e+07	3.962e+07	3.09524e+07
116.04	51.4785	4-Amino-2-methylenebutanoic acid	M+H	1+	1.28419	115.063	HMDB0030409	5318003	2.47767e+06	0	4.33392e+06	3.40296e+06	619583	1.23871e+06	4.02667e+06	1.85867e+06	1.23892e+06	0	0	1.238e+06	618792	619333	1.85896e+06	0	2.78608e+06	2.47692e+06	1.23833e+06	1.23867e+06	1.85788e+06	1.85425e+06	2.1655e+06	1.856e+06	1.23767e+06	3.098e+06	2.16717e+06	3.02958e+07	2.06929e+07	2.51308e+07	1.54972e+07	2.10536e+07	1.83335e+07	1.24097e+07	1.87037e+07	1.31192e+07
251.04	50.1886	Diflunisal	M+H	1+	2.28925	250.044	HMDB0014999	3059	619250	0	618417	0	928833	619208	619083	620083	618500	0	0	0	0	0	0	619083	618375	0	0	0	1.85917e+06	0	619250	0	0	1.24008e+06	0	4.41288e+06	6.12954e+06	1.06516e+07	5.84783e+06	8.69162e+06	9.24033e+06	9.17388e+06	4.11658e+06	4.58883e+06
131.04	51.2595	5-Ethoxy-4,5-dihydro-2(3H)furanone	M+H	1+	0.556307	130.063	HMDB0031214	356063	1.23908e+06	0	2.16725e+06	7.423e+06	619583	2.17e+06	2.78829e+06	5.574e+06	2.47758e+06	0	3.7215e+06	3.09667e+06	2.78683e+06	1.23917e+06	928917	4.33421e+06	3.09617e+06	1.85913e+06	3.71554e+06	2.4765e+06	1.23633e+06	3.40979e+06	2.47863e+06	4.02263e+06	1.54313e+06	6.817e+06	1.85863e+06	3.71604e+07	8.88802e+07	3.89865e+07	4.26496e+07	5.68879e+07	9.30687e+07	1.26301e+08	4.06015e+07	1.52359e+07
243.96	51.7433	1,2,4,5,7-Pentathiocane	M+ACN+H	1+	0.509874	201.907	HMDB0039431	522753	619458	1.24e+06	619167	617583	0	0	619708	0	619375	619083	0	0	0	619708	0	0	619125	619167	0	619167	618792	0	0	619958	617167	0	0	2.77346e+06	5.09125e+06	3.60258e+06	5.17567e+06	4.41037e+06	3.08046e+06	3.23862e+06	1.83354e+06	4.81321e+06
105	51.8362	S-Ethyl thioacetate	M+H	1+	-0.612371	104.03	HMDB0031190	61171	0	0	3.09229e+06	619042	1.85996e+06	1.85842e+06	2.47817e+06	1.85888e+06	4.94204e+06	1.23792e+06	620792	1.23863e+06	1.85683e+06	619333	1.239e+06	0	619125	619500	1.23933e+06	2.477e+06	2.16879e+06	2.78329e+06	3.71788e+06	2.16713e+06	617750	3.09633e+06	6.81854e+06	2.66075e+07	1.00531e+07	2.53823e+07	1.68239e+07	8.56191e+07	4.54984e+07	2.62229e+07	7.43283e+06	2.19281e+07
125.04	52.9446	(+)-cis-5,6-Dihydro-5-hydroxy-4-methoxy-6-(2-phenylethyl)-2H-pyran-2-one	M+2H	2+	-0.263103	248.105	HMDB0029575	575067	4.33904e+06	1.54854e+06	3.09554e+06	2.78571e+06	3.71642e+06	929917	1.54675e+06	3.7075e+06	2.78642e+06	1.23808e+06	1.23842e+06	619375	4.02675e+06	619667	3.09721e+06	1.23842e+06	2.47504e+06	929250	6.18625e+06	3.09725e+06	3.09254e+06	3.09508e+06	619667	1.54883e+06	2.78667e+06	4.02575e+06	3.71837e+06	5.27191e+07	4.52952e+07	1.53869e+07	1.19043e+07	5.09404e+07	2.02556e+07	2.80414e+07	2.83479e+07	2.52182e+07
232.08	52.9418	Methyl (Z,Z)-10-hydroxy-2,8-decadiene-4,6-diynoate	M+ACN+H	1+	2.34443	190.063	HMDB0039359	101412911	620167	0	0	0	619458	0	619125	0	0	0	0	618250	0	0	0	0	0	0	0	0	617250	0	0	619292	619000	619000	1.85763e+06	7.16388e+06	4.51525e+06	2.47492e+06	1.84288e+06	8.46371e+06	6.21096e+06	4.22942e+06	8.85221e+06	3.00475e+06
156.96	53.8587	Phosphoglycolic acid	M+H	1+	0.966447	155.982	HMDB0000816	529	3.09921e+06	0	0	0	4.02554e+06	1.23992e+06	2.47783e+06	2.47875e+06	619125	619458	618875	1.85842e+06	2.16633e+06	1.23746e+06	615833	2.47833e+06	1.23942e+06	0	3.097e+06	0	2.47742e+06	2.47617e+06	3.09967e+06	0	3.71625e+06	1.85833e+06	2.4715e+06	3.02439e+07	7.40411e+07	2.28302e+07	5.60322e+07	1.44497e+07	6.05348e+07	5.0948e+07	4.4026e+07	4.5051e+07
123.118	53.9524	1-Methoxy-4-methylbenzene	M+H	1+	0.939755	122.073	HMDB0032076	7731	2.78846e+06	5.87233e+06	1.85808e+06	4.02529e+06	3.10029e+06	619958	2.16808e+06	2.47846e+06	2.16729e+06	1.85804e+06	929875	929625	3.09733e+06	5.2705e+06	2.4805e+06	3.71883e+06	1.85813e+06	619625	1.85925e+06	2.47613e+06	2.78663e+06	1.54821e+06	3.10108e+06	1.23858e+06	4.33671e+06	1.859e+06	0	1.4816e+07	3.25167e+07	3.47909e+07	4.50826e+07	1.47775e+07	2.43105e+07	3.10499e+07	1.26802e+07	3.68375e+07
[truncated: 889 more rows]

## Sheet: S Table_S5
Supplementary Table S5: Metabolite assignment at MS/MS-level from metabolites extracted in the upper phase of the methanol-chloroform extraction method
[truncated: 174 more rows]

[truncated: 6 more sheets: S Table_S6, S Table_S7, S Table_S8, S Table_S9, S Table_S10, S Table_S11]
